# Supplementary material for: A multivariate approach to the integration of multi-omics datasets
Source: BMC Bioinformatics. 2014 May 29;15:162. doi: 10.1186/1471-2105-15-162 (PMC4053266; doi:10.1186/1471-2105-15-162)
Supplement: Additional file 2: Table S1 — Full list of biological markers highly weighted on each MCIA axis of the NCI-60 data. [file 1471-2105-15-162-S2.xlsx]

## Sheet: Legend
Supplementary Table S1: Full list of biological markers that are highly weighted on each MCIA axis of the NCI-60 data
Genes	Gene names
Agilent	Platform name
Affy_HGU95
Affy_HGU133
Affy_HGU133Plus2
Proteomics
Count	Number of commonly identified markers across platforms
Makers	Association between markers and phenotypes identified by MCIA

## Sheet: NCI60_marker_full list
Genes	Agilent	Affy_HGU95	Affy_HGU133	Affy_HGU133Plus2	Proteomics	Count	Makers
TMEM45B	TRUE	FALSE	FALSE	FALSE	FALSE	1	Epithelial (positive on axis 1)
OVOL1	TRUE	FALSE	FALSE	FALSE	FALSE	1	Epithelial (positive on axis 1)
MACC1	TRUE	FALSE	FALSE	TRUE	TRUE	3	Epithelial (positive on axis 1)
ANKRD22	TRUE	FALSE	FALSE	FALSE	FALSE	1	Epithelial (positive on axis 1)
SLC27A2	TRUE	TRUE	TRUE	TRUE	FALSE	4	Epithelial (positive on axis 1)
TSPAN8	TRUE	FALSE	FALSE	TRUE	FALSE	2	Epithelial (positive on axis 1)
FGD3	TRUE	FALSE	FALSE	TRUE	FALSE	2	Epithelial (positive on axis 1)
POF1B	TRUE	FALSE	FALSE	FALSE	FALSE	1	Epithelial (positive on axis 1)
CST7	TRUE	FALSE	FALSE	FALSE	FALSE	1	Epithelial (positive on axis 1)
DDC	TRUE	FALSE	FALSE	FALSE	FALSE	1	Epithelial (positive on axis 1)
SYK	TRUE	FALSE	FALSE	TRUE	FALSE	2	Epithelial (positive on axis 1)
FBP1	TRUE	FALSE	FALSE	FALSE	FALSE	1	Epithelial (positive on axis 1)
ANKRD56	TRUE	FALSE	FALSE	FALSE	FALSE	1	Epithelial (positive on axis 1)
LAD1	TRUE	TRUE	TRUE	FALSE	FALSE	3	Epithelial (positive on axis 1)
KCNE3	TRUE	FALSE	FALSE	TRUE	FALSE	2	Epithelial (positive on axis 1)
MGC29506	TRUE	FALSE	FALSE	FALSE	FALSE	1	Epithelial (positive on axis 1)
RAB25	TRUE	FALSE	FALSE	FALSE	FALSE	1	Epithelial (positive on axis 1)
ATAD4	TRUE	FALSE	FALSE	FALSE	FALSE	1	Epithelial (positive on axis 1)
KLK10	TRUE	FALSE	FALSE	FALSE	FALSE	1	Epithelial (positive on axis 1)
INPP5D	TRUE	FALSE	FALSE	FALSE	FALSE	1	Epithelial (positive on axis 1)
AGR2	TRUE	TRUE	TRUE	TRUE	FALSE	4	Epithelial (positive on axis 1)
C1orf172	TRUE	FALSE	FALSE	TRUE	FALSE	2	Epithelial (positive on axis 1)
TMPRSS4	TRUE	FALSE	FALSE	FALSE	FALSE	1	Epithelial (positive on axis 1)
FAM83B	TRUE	FALSE	FALSE	FALSE	FALSE	1	Epithelial (positive on axis 1)
EPCAM	TRUE	TRUE	TRUE	TRUE	FALSE	4	Epithelial (positive on axis 1)
TC2N	TRUE	FALSE	FALSE	TRUE	FALSE	2	Epithelial (positive on axis 1)
CALB1	TRUE	FALSE	FALSE	FALSE	TRUE	2	Epithelial (positive on axis 1)
ATP2C2	TRUE	FALSE	FALSE	FALSE	FALSE	1	Epithelial (positive on axis 1)
IRF6	TRUE	FALSE	FALSE	TRUE	FALSE	2	Epithelial (positive on axis 1)
FUT3	TRUE	FALSE	FALSE	FALSE	FALSE	1	Epithelial (positive on axis 1)
ANO1	TRUE	FALSE	FALSE	FALSE	TRUE	2	Epithelial (positive on axis 1)
S100P	TRUE	TRUE	TRUE	TRUE	FALSE	4	Epithelial (positive on axis 1)
DOCK8	TRUE	FALSE	FALSE	TRUE	FALSE	2	Epithelial (positive on axis 1)
GJB3	TRUE	FALSE	FALSE	FALSE	FALSE	1	Epithelial (positive on axis 1)
EHF	TRUE	FALSE	FALSE	TRUE	FALSE	2	Epithelial (positive on axis 1)
TNS4	TRUE	FALSE	FALSE	FALSE	FALSE	1	Epithelial (positive on axis 1)
GALNT6	TRUE	TRUE	TRUE	TRUE	FALSE	4	Epithelial (positive on axis 1)
GDA	TRUE	TRUE	TRUE	TRUE	FALSE	4	Epithelial (positive on axis 1)
KCNQ1	TRUE	FALSE	FALSE	FALSE	FALSE	1	Epithelial (positive on axis 1)
ATP2A3	TRUE	FALSE	FALSE	TRUE	FALSE	2	Epithelial (positive on axis 1)
LOC440335	TRUE	FALSE	FALSE	FALSE	FALSE	1	Epithelial (positive on axis 1)
HSH2D	TRUE	FALSE	FALSE	FALSE	FALSE	1	Epithelial (positive on axis 1)
SPINT1	TRUE	TRUE	TRUE	TRUE	FALSE	4	Epithelial (positive on axis 1)
TMC5	TRUE	FALSE	FALSE	TRUE	FALSE	2	Epithelial (positive on axis 1)
LOC100288748	TRUE	FALSE	FALSE	FALSE	FALSE	1	Epithelial (positive on axis 1)
SCNN1A	TRUE	FALSE	FALSE	FALSE	FALSE	1	Epithelial (positive on axis 1)
CDH1	TRUE	TRUE	TRUE	TRUE	FALSE	4	Epithelial (positive on axis 1)
SLC40A1	TRUE	TRUE	FALSE	FALSE	FALSE	2	Epithelial (positive on axis 1)
RIPK3	TRUE	FALSE	FALSE	FALSE	FALSE	1	Epithelial (positive on axis 1)
FA2H	TRUE	FALSE	TRUE	TRUE	FALSE	3	Epithelial (positive on axis 1)
KRT23	TRUE	FALSE	FALSE	FALSE	FALSE	1	Epithelial (positive on axis 1)
GLB1L2	TRUE	TRUE	FALSE	FALSE	FALSE	2	Epithelial (positive on axis 1)
ANXA9	TRUE	FALSE	FALSE	TRUE	FALSE	2	Epithelial (positive on axis 1)
RSPH1	TRUE	FALSE	FALSE	FALSE	FALSE	1	Epithelial (positive on axis 1)
A_23_P15226	TRUE	FALSE	FALSE	FALSE	FALSE	1	Epithelial (positive on axis 1)
EMR2	TRUE	FALSE	FALSE	FALSE	FALSE	1	Epithelial (positive on axis 1)
FAAH2	TRUE	FALSE	FALSE	FALSE	FALSE	1	Epithelial (positive on axis 1)
FAM110C	TRUE	FALSE	FALSE	FALSE	FALSE	1	Epithelial (positive on axis 1)
IQGAP2	TRUE	FALSE	FALSE	TRUE	FALSE	2	Epithelial (positive on axis 1)
WDR72	TRUE	FALSE	FALSE	TRUE	FALSE	2	Epithelial (positive on axis 1)
ST6GALNAC1	TRUE	FALSE	FALSE	FALSE	FALSE	1	Epithelial (positive on axis 1)
TACSTD2	TRUE	TRUE	TRUE	TRUE	FALSE	4	Epithelial (positive on axis 1)
ASCL2	TRUE	FALSE	FALSE	FALSE	FALSE	1	Epithelial (positive on axis 1)
S100A14	TRUE	FALSE	FALSE	FALSE	FALSE	1	Epithelial (positive on axis 1)
C11orf52	TRUE	FALSE	FALSE	TRUE	FALSE	2	Epithelial (positive on axis 1)
ARL11	TRUE	FALSE	FALSE	FALSE	FALSE	1	Epithelial (positive on axis 1)
GRTP1	TRUE	FALSE	TRUE	TRUE	FALSE	3	Epithelial (positive on axis 1)
FAM190A	TRUE	FALSE	FALSE	FALSE	FALSE	1	Epithelial (positive on axis 1)
DPEP1	TRUE	FALSE	FALSE	FALSE	FALSE	1	Epithelial (positive on axis 1)
TUBAL3	TRUE	FALSE	FALSE	FALSE	FALSE	1	Epithelial (positive on axis 1)
ERP27	TRUE	FALSE	FALSE	FALSE	FALSE	1	Epithelial (positive on axis 1)
hCG_1981531	TRUE	FALSE	FALSE	FALSE	FALSE	1	Epithelial (positive on axis 1)
SGPP2	TRUE	FALSE	FALSE	FALSE	FALSE	1	Epithelial (positive on axis 1)
LRRC10B	TRUE	FALSE	FALSE	FALSE	FALSE	1	Epithelial (positive on axis 1)
MYB	TRUE	TRUE	TRUE	TRUE	FALSE	4	Epithelial (positive on axis 1)
NOD2	TRUE	FALSE	FALSE	FALSE	FALSE	1	Epithelial (positive on axis 1)
C11orf93	TRUE	FALSE	FALSE	FALSE	FALSE	1	Epithelial (positive on axis 1)
C12orf28	TRUE	FALSE	FALSE	FALSE	FALSE	1	Epithelial (positive on axis 1)
OVOL2	TRUE	FALSE	FALSE	TRUE	FALSE	2	Epithelial (positive on axis 1)
FAM47E	TRUE	FALSE	FALSE	FALSE	FALSE	1	Epithelial (positive on axis 1)
TMC6	TRUE	FALSE	TRUE	TRUE	FALSE	3	Epithelial (positive on axis 1)
TJP3	TRUE	FALSE	FALSE	TRUE	FALSE	2	Epithelial (positive on axis 1)
ACOXL	TRUE	FALSE	FALSE	FALSE	FALSE	1	Epithelial (positive on axis 1)
SYTL1	TRUE	TRUE	TRUE	TRUE	TRUE	5	Epithelial (positive on axis 1)
CLDN7	TRUE	TRUE	FALSE	TRUE	FALSE	3	Epithelial (positive on axis 1)
ALDH3A1	TRUE	TRUE	FALSE	FALSE	FALSE	2	Epithelial (positive on axis 1)
PVRL4	TRUE	FALSE	FALSE	FALSE	FALSE	1	Epithelial (positive on axis 1)
KLK8	TRUE	FALSE	FALSE	FALSE	FALSE	1	Epithelial (positive on axis 1)
TMPRSS3	TRUE	FALSE	FALSE	FALSE	FALSE	1	Epithelial (positive on axis 1)
LPAR5	TRUE	FALSE	FALSE	FALSE	FALSE	1	Epithelial (positive on axis 1)
IL17RB	TRUE	FALSE	FALSE	TRUE	FALSE	2	Epithelial (positive on axis 1)
TESC	TRUE	TRUE	TRUE	TRUE	FALSE	4	Epithelial (positive on axis 1)
XK	TRUE	FALSE	FALSE	TRUE	FALSE	2	Epithelial (positive on axis 1)
LOC100289410	TRUE	FALSE	FALSE	FALSE	FALSE	1	Epithelial (positive on axis 1)
LOC283174	TRUE	FALSE	FALSE	FALSE	FALSE	1	Epithelial (positive on axis 1)
AMICA1	TRUE	FALSE	FALSE	FALSE	FALSE	1	Epithelial (positive on axis 1)
DAPP1	TRUE	FALSE	FALSE	FALSE	FALSE	1	Epithelial (positive on axis 1)
PLCH1	TRUE	FALSE	FALSE	FALSE	FALSE	1	Epithelial (positive on axis 1)
BCL2L14	TRUE	FALSE	FALSE	FALSE	FALSE	1	Epithelial (positive on axis 1)
TRIM15	TRUE	FALSE	FALSE	FALSE	FALSE	1	Epithelial (positive on axis 1)
PSD4	FALSE	TRUE	FALSE	FALSE	FALSE	1	Epithelial (positive on axis 1)
LSR	FALSE	TRUE	TRUE	FALSE	FALSE	2	Epithelial (positive on axis 1)
GPX2	FALSE	TRUE	FALSE	FALSE	FALSE	1	Epithelial (positive on axis 1)
ST14	FALSE	TRUE	TRUE	TRUE	FALSE	3	Epithelial (positive on axis 1)
CLDN3	FALSE	TRUE	TRUE	FALSE	FALSE	2	Epithelial (positive on axis 1)
CORO1A	FALSE	TRUE	FALSE	FALSE	FALSE	1	Epithelial (positive on axis 1)
TRY6	FALSE	TRUE	FALSE	FALSE	FALSE	1	Epithelial (positive on axis 1)
CFD	FALSE	TRUE	TRUE	FALSE	FALSE	2	Epithelial (positive on axis 1)
SPINT2	FALSE	TRUE	TRUE	TRUE	FALSE	3	Epithelial (positive on axis 1)
ARHGAP8	FALSE	TRUE	TRUE	FALSE	FALSE	2	Epithelial (positive on axis 1)
REEP6	FALSE	TRUE	FALSE	FALSE	FALSE	1	Epithelial (positive on axis 1)
PRSS3	FALSE	TRUE	TRUE	TRUE	FALSE	3	Epithelial (positive on axis 1)
AQP3	FALSE	TRUE	TRUE	TRUE	FALSE	3	Epithelial (positive on axis 1)
BMP4	FALSE	TRUE	FALSE	FALSE	FALSE	1	Epithelial (positive on axis 1)
LLGL2	FALSE	TRUE	TRUE	FALSE	FALSE	2	Epithelial (positive on axis 1)
JUP	FALSE	TRUE	TRUE	FALSE	FALSE	2	Epithelial (positive on axis 1)
CXCL16	FALSE	TRUE	FALSE	FALSE	FALSE	1	Epithelial (positive on axis 1)
GAL	FALSE	TRUE	TRUE	TRUE	TRUE	4	Epithelial (positive on axis 1)
PCSK9	FALSE	TRUE	FALSE	FALSE	FALSE	1	Epithelial (positive on axis 1)
CRIP1	FALSE	TRUE	TRUE	FALSE	FALSE	2	Epithelial (positive on axis 1)
CKMT1B	FALSE	TRUE	TRUE	FALSE	FALSE	2	Epithelial (positive on axis 1)
FERMT1	FALSE	TRUE	TRUE	FALSE	FALSE	2	Epithelial (positive on axis 1)
VAMP8	FALSE	TRUE	TRUE	FALSE	FALSE	2	Epithelial (positive on axis 1)
GRHL2	FALSE	TRUE	FALSE	FALSE	FALSE	1	Epithelial (positive on axis 1)
KRT19	FALSE	TRUE	TRUE	TRUE	FALSE	3	Epithelial (positive on axis 1)
ARHGAP4	FALSE	TRUE	FALSE	FALSE	FALSE	1	Epithelial (positive on axis 1)
GSTO2	FALSE	TRUE	TRUE	TRUE	FALSE	3	Epithelial (positive on axis 1)
SLC38A5	FALSE	TRUE	TRUE	FALSE	FALSE	2	Epithelial (positive on axis 1)
PTPN6	FALSE	TRUE	TRUE	FALSE	FALSE	2	Epithelial (positive on axis 1)
MAPK13	FALSE	TRUE	TRUE	FALSE	FALSE	2	Epithelial (positive on axis 1)
RNF43	FALSE	TRUE	FALSE	TRUE	FALSE	2	Epithelial (positive on axis 1)
MALL	FALSE	TRUE	TRUE	FALSE	FALSE	2	Epithelial (positive on axis 1)
NRARP	FALSE	TRUE	FALSE	FALSE	FALSE	1	Epithelial (positive on axis 1)
C19orf21	FALSE	TRUE	FALSE	FALSE	FALSE	1	Epithelial (positive on axis 1)
NUDT8	FALSE	TRUE	FALSE	FALSE	FALSE	1	Epithelial (positive on axis 1)
GOLT1A	FALSE	TRUE	FALSE	TRUE	FALSE	2	Epithelial (positive on axis 1)
C1orf59	FALSE	TRUE	TRUE	FALSE	FALSE	2	Epithelial (positive on axis 1)
MST1R	FALSE	TRUE	TRUE	TRUE	FALSE	3	Epithelial (positive on axis 1)
HPDL	FALSE	TRUE	FALSE	FALSE	FALSE	1	Epithelial (positive on axis 1)
CYBA	FALSE	TRUE	TRUE	FALSE	FALSE	2	Epithelial (positive on axis 1)
DMKN	FALSE	TRUE	TRUE	FALSE	FALSE	2	Epithelial (positive on axis 1)
DSP	FALSE	TRUE	TRUE	FALSE	FALSE	2	Epithelial (positive on axis 1)
NUP210	FALSE	TRUE	FALSE	FALSE	FALSE	1	Epithelial (positive on axis 1)
F11R	FALSE	TRUE	FALSE	FALSE	FALSE	1	Epithelial (positive on axis 1)
SELENBP1	FALSE	TRUE	FALSE	FALSE	FALSE	1	Epithelial (positive on axis 1)
LGALS9	FALSE	TRUE	FALSE	FALSE	FALSE	1	Epithelial (positive on axis 1)
UGT1A10	FALSE	TRUE	FALSE	FALSE	FALSE	1	Epithelial (positive on axis 1)
BIK	FALSE	TRUE	TRUE	TRUE	FALSE	3	Epithelial (positive on axis 1)
ELF3	FALSE	TRUE	FALSE	FALSE	FALSE	1	Epithelial (positive on axis 1)
GPR160	FALSE	TRUE	TRUE	FALSE	FALSE	2	Epithelial (positive on axis 1)
F12	FALSE	TRUE	TRUE	FALSE	FALSE	2	Epithelial (positive on axis 1)
KRT8P12	FALSE	TRUE	FALSE	FALSE	FALSE	1	Epithelial (positive on axis 1)
S100A4	FALSE	TRUE	TRUE	FALSE	FALSE	2	Epithelial (positive on axis 1)
TM7SF2	FALSE	TRUE	TRUE	FALSE	FALSE	2	Epithelial (positive on axis 1)
TST	FALSE	TRUE	FALSE	FALSE	FALSE	1	Epithelial (positive on axis 1)
ASS1	FALSE	TRUE	TRUE	FALSE	FALSE	2	Epithelial (positive on axis 1)
TNFRSF1B	FALSE	TRUE	FALSE	FALSE	FALSE	1	Epithelial (positive on axis 1)
FAM83H	FALSE	TRUE	TRUE	FALSE	FALSE	2	Epithelial (positive on axis 1)
DENND2D	FALSE	TRUE	TRUE	TRUE	FALSE	3	Epithelial (positive on axis 1)
DSC2	FALSE	TRUE	FALSE	FALSE	FALSE	1	Epithelial (positive on axis 1)
MAL2	FALSE	TRUE	TRUE	FALSE	FALSE	2	Epithelial (positive on axis 1)
PKP3	FALSE	TRUE	TRUE	FALSE	FALSE	2	Epithelial (positive on axis 1)
PRR15	FALSE	TRUE	TRUE	TRUE	FALSE	3	Epithelial (positive on axis 1)
CNKSR1	FALSE	TRUE	FALSE	FALSE	FALSE	1	Epithelial (positive on axis 1)
VAV1	FALSE	TRUE	FALSE	FALSE	FALSE	1	Epithelial (positive on axis 1)
GJB2	FALSE	TRUE	TRUE	FALSE	FALSE	2	Epithelial (positive on axis 1)
MYH14	FALSE	TRUE	TRUE	FALSE	FALSE	2	Epithelial (positive on axis 1)
NMU	FALSE	TRUE	TRUE	FALSE	FALSE	2	Epithelial (positive on axis 1)
SH3BP1	FALSE	TRUE	FALSE	FALSE	FALSE	1	Epithelial (positive on axis 1)
FGFR4	FALSE	TRUE	FALSE	FALSE	FALSE	1	Epithelial (positive on axis 1)
CHCHD10	FALSE	TRUE	FALSE	FALSE	FALSE	1	Epithelial (positive on axis 1)
SPNS2	FALSE	TRUE	TRUE	FALSE	FALSE	2	Epithelial (positive on axis 1)
SORL1	FALSE	TRUE	TRUE	FALSE	FALSE	2	Epithelial (positive on axis 1)
BDH1	FALSE	TRUE	TRUE	FALSE	FALSE	2	Epithelial (positive on axis 1)
EFNA3	FALSE	TRUE	FALSE	FALSE	FALSE	1	Epithelial (positive on axis 1)
BMP7	FALSE	TRUE	FALSE	FALSE	FALSE	1	Epithelial (positive on axis 1)
FUT4	FALSE	TRUE	FALSE	FALSE	FALSE	1	Epithelial (positive on axis 1)
AREG	FALSE	TRUE	TRUE	TRUE	FALSE	3	Epithelial (positive on axis 1)
UNC93B1	FALSE	TRUE	FALSE	FALSE	FALSE	1	Epithelial (positive on axis 1)
CDC42EP5	FALSE	TRUE	FALSE	FALSE	FALSE	1	Epithelial (positive on axis 1)
PLS1	FALSE	TRUE	TRUE	FALSE	FALSE	2	Epithelial (positive on axis 1)
YBX2	FALSE	TRUE	FALSE	FALSE	FALSE	1	Epithelial (positive on axis 1)
ARHGDIB	FALSE	TRUE	FALSE	FALSE	FALSE	1	Epithelial (positive on axis 1)
MYO5C	FALSE	FALSE	TRUE	TRUE	FALSE	2	Epithelial (positive on axis 1)
GCHFR	FALSE	FALSE	TRUE	TRUE	FALSE	2	Epithelial (positive on axis 1)
ESRP1	FALSE	FALSE	TRUE	TRUE	FALSE	2	Epithelial (positive on axis 1)
SLC29A2	FALSE	FALSE	TRUE	TRUE	FALSE	2	Epithelial (positive on axis 1)
HOOK1	FALSE	FALSE	TRUE	TRUE	FALSE	2	Epithelial (positive on axis 1)
MACROD1	FALSE	FALSE	TRUE	FALSE	FALSE	1	Epithelial (positive on axis 1)
PPL	FALSE	FALSE	TRUE	FALSE	FALSE	1	Epithelial (positive on axis 1)
NUP62CL	FALSE	FALSE	TRUE	TRUE	FALSE	2	Epithelial (positive on axis 1)
MAP7	FALSE	FALSE	TRUE	TRUE	FALSE	2	Epithelial (positive on axis 1)
GCH1	FALSE	FALSE	TRUE	FALSE	FALSE	1	Epithelial (positive on axis 1)
C1orf106	FALSE	FALSE	TRUE	FALSE	FALSE	1	Epithelial (positive on axis 1)
SEMA4D	FALSE	FALSE	TRUE	FALSE	FALSE	1	Epithelial (positive on axis 1)
EXPH5	FALSE	FALSE	TRUE	FALSE	FALSE	1	Epithelial (positive on axis 1)
ZNF165	FALSE	FALSE	TRUE	TRUE	FALSE	2	Epithelial (positive on axis 1)
RASSF5	FALSE	FALSE	TRUE	FALSE	FALSE	1	Epithelial (positive on axis 1)
ADRBK1	FALSE	FALSE	TRUE	FALSE	FALSE	1	Epithelial (positive on axis 1)
MUC1	FALSE	FALSE	TRUE	FALSE	FALSE	1	Epithelial (positive on axis 1)
CLDN4	FALSE	FALSE	TRUE	FALSE	FALSE	1	Epithelial (positive on axis 1)
SH3YL1	FALSE	FALSE	TRUE	FALSE	FALSE	1	Epithelial (positive on axis 1)
LOC441453	FALSE	FALSE	TRUE	TRUE	FALSE	2	Epithelial (positive on axis 1)
SATB1	FALSE	FALSE	TRUE	FALSE	FALSE	1	Epithelial (positive on axis 1)
RBM47	FALSE	FALSE	TRUE	FALSE	FALSE	1	Epithelial (positive on axis 1)
PIK3C2B	FALSE	FALSE	TRUE	FALSE	FALSE	1	Epithelial (positive on axis 1)
ICAM2	FALSE	FALSE	TRUE	FALSE	FALSE	1	Epithelial (positive on axis 1)
IGFBP2	FALSE	FALSE	TRUE	FALSE	FALSE	1	Epithelial (positive on axis 1)
STARD10	FALSE	FALSE	TRUE	FALSE	FALSE	1	Epithelial (positive on axis 1)
MARVELD2	FALSE	FALSE	TRUE	FALSE	FALSE	1	Epithelial (positive on axis 1)
ERBB3	FALSE	FALSE	TRUE	FALSE	FALSE	1	Epithelial (positive on axis 1)
ALDH5A1	FALSE	FALSE	TRUE	FALSE	FALSE	1	Epithelial (positive on axis 1)
HMHA1	FALSE	FALSE	TRUE	FALSE	FALSE	1	Epithelial (positive on axis 1)
MYO5B	FALSE	FALSE	TRUE	FALSE	FALSE	1	Epithelial (positive on axis 1)
ACSL5	FALSE	FALSE	TRUE	TRUE	FALSE	2	Epithelial (positive on axis 1)
TMEM216	FALSE	FALSE	TRUE	FALSE	FALSE	1	Epithelial (positive on axis 1)
NSBP1	FALSE	FALSE	TRUE	FALSE	FALSE	1	Epithelial (positive on axis 1)
FGFR3	FALSE	FALSE	TRUE	FALSE	FALSE	1	Epithelial (positive on axis 1)
PPARG	FALSE	FALSE	TRUE	FALSE	FALSE	1	Epithelial (positive on axis 1)
ITGB4	FALSE	FALSE	TRUE	FALSE	FALSE	1	Epithelial (positive on axis 1)
CDS1	FALSE	FALSE	TRUE	FALSE	FALSE	1	Epithelial (positive on axis 1)
CREB3L4	FALSE	FALSE	TRUE	FALSE	FALSE	1	Epithelial (positive on axis 1)
TMEM30B	FALSE	FALSE	FALSE	TRUE	FALSE	1	Epithelial (positive on axis 1)
TMC4	FALSE	FALSE	FALSE	TRUE	FALSE	1	Epithelial (positive on axis 1)
ARHGAP8.....LOC553158	FALSE	FALSE	FALSE	TRUE	FALSE	1	Epithelial (positive on axis 1)
BSPRY	FALSE	FALSE	FALSE	TRUE	TRUE	2	Epithelial (positive on axis 1)
CKMT1A.....CKMT1B	FALSE	FALSE	FALSE	TRUE	FALSE	1	Epithelial (positive on axis 1)
PRSS1.....PRSS2.....PRSS3.....TRY6	FALSE	FALSE	FALSE	TRUE	FALSE	1	Epithelial (positive on axis 1)
EPPK1	FALSE	FALSE	FALSE	TRUE	FALSE	1	Epithelial (positive on axis 1)
MARVELD3	FALSE	FALSE	FALSE	TRUE	FALSE	1	Epithelial (positive on axis 1)
KIF21B	FALSE	FALSE	FALSE	TRUE	FALSE	1	Epithelial (positive on axis 1)
MPZL2	FALSE	FALSE	FALSE	TRUE	FALSE	1	Epithelial (positive on axis 1)
KIAA1274	FALSE	FALSE	FALSE	TRUE	TRUE	2	Epithelial (positive on axis 1)
ELMO3	FALSE	FALSE	FALSE	TRUE	FALSE	1	Epithelial (positive on axis 1)
ESRP2	FALSE	FALSE	FALSE	TRUE	FALSE	1	Epithelial (positive on axis 1)
KCNK5	FALSE	FALSE	FALSE	TRUE	FALSE	1	Epithelial (positive on axis 1)
CCDC88C	FALSE	FALSE	FALSE	TRUE	FALSE	1	Epithelial (positive on axis 1)
PRSS16	FALSE	FALSE	FALSE	TRUE	FALSE	1	Epithelial (positive on axis 1)
MPZL3	FALSE	FALSE	FALSE	TRUE	FALSE	1	Epithelial (positive on axis 1)
RHOU	FALSE	FALSE	FALSE	TRUE	FALSE	1	Epithelial (positive on axis 1)
PTK6	FALSE	FALSE	FALSE	TRUE	FALSE	1	Epithelial (positive on axis 1)
DNAJA4	FALSE	FALSE	FALSE	TRUE	FALSE	1	Epithelial (positive on axis 1)
CGN	FALSE	FALSE	FALSE	TRUE	FALSE	1	Epithelial (positive on axis 1)
ATP8A1	FALSE	FALSE	FALSE	TRUE	FALSE	1	Epithelial (positive on axis 1)
BTNL9	FALSE	FALSE	FALSE	TRUE	FALSE	1	Epithelial (positive on axis 1)
BCL11A	FALSE	FALSE	FALSE	TRUE	FALSE	1	Epithelial (positive on axis 1)
KCNK6	FALSE	FALSE	FALSE	TRUE	FALSE	1	Epithelial (positive on axis 1)
LAT2	FALSE	FALSE	FALSE	TRUE	FALSE	1	Epithelial (positive on axis 1)
GRHL1	FALSE	FALSE	FALSE	TRUE	FALSE	1	Epithelial (positive on axis 1)
CORO2A	FALSE	FALSE	FALSE	TRUE	FALSE	1	Epithelial (positive on axis 1)
C9orf122	FALSE	FALSE	FALSE	TRUE	FALSE	1	Epithelial (positive on axis 1)
KIAA1543	FALSE	FALSE	FALSE	TRUE	FALSE	1	Epithelial (positive on axis 1)
HPGD	FALSE	FALSE	FALSE	TRUE	FALSE	1	Epithelial (positive on axis 1)
LOC654433	FALSE	FALSE	FALSE	TRUE	FALSE	1	Epithelial (positive on axis 1)
MFNG	FALSE	FALSE	FALSE	TRUE	FALSE	1	Epithelial (positive on axis 1)
C1orf116	FALSE	FALSE	FALSE	TRUE	FALSE	1	Epithelial (positive on axis 1)
ABCG1	FALSE	FALSE	FALSE	TRUE	FALSE	1	Epithelial (positive on axis 1)
FOXA1	FALSE	FALSE	FALSE	TRUE	FALSE	1	Epithelial (positive on axis 1)
ID2.....ID2B	FALSE	FALSE	FALSE	TRUE	FALSE	1	Epithelial (positive on axis 1)
CHMP4C	FALSE	FALSE	FALSE	TRUE	FALSE	1	Epithelial (positive on axis 1)
FOXQ1	FALSE	FALSE	FALSE	TRUE	FALSE	1	Epithelial (positive on axis 1)
COBL	FALSE	FALSE	FALSE	TRUE	TRUE	2	Epithelial (positive on axis 1)
AKR1C4	FALSE	FALSE	FALSE	FALSE	TRUE	1	Epithelial (positive on axis 1)
ARHGAP26	FALSE	FALSE	FALSE	FALSE	TRUE	1	Epithelial (positive on axis 1)
B3GALT5	FALSE	FALSE	FALSE	FALSE	TRUE	1	Epithelial (positive on axis 1)
C6orf64	FALSE	FALSE	FALSE	FALSE	TRUE	1	Epithelial (positive on axis 1)
CALML4	FALSE	FALSE	FALSE	FALSE	TRUE	1	Epithelial (positive on axis 1)
FAM3B	FALSE	FALSE	FALSE	FALSE	TRUE	1	Epithelial (positive on axis 1)
HMGCS2	FALSE	FALSE	FALSE	FALSE	TRUE	1	Epithelial (positive on axis 1)
PCK1	FALSE	FALSE	FALSE	FALSE	TRUE	1	Epithelial (positive on axis 1)
PLXNA4	FALSE	FALSE	FALSE	FALSE	TRUE	1	Epithelial (positive on axis 1)
PRUNE	FALSE	FALSE	FALSE	FALSE	TRUE	1	Epithelial (positive on axis 1)
RBP2	FALSE	FALSE	FALSE	FALSE	TRUE	1	Epithelial (positive on axis 1)
RPL7A	FALSE	FALSE	FALSE	FALSE	TRUE	1	Epithelial (positive on axis 1)
TTC39B	FALSE	FALSE	FALSE	FALSE	TRUE	1	Epithelial (positive on axis 1)
UGT1A1.UGT1A3	FALSE	FALSE	FALSE	FALSE	TRUE	1	Epithelial (positive on axis 1)
MYO1A	FALSE	FALSE	FALSE	FALSE	TRUE	1	Epithelial (positive on axis 1)
FABP1	FALSE	FALSE	FALSE	FALSE	TRUE	1	Epithelial (positive on axis 1)
SDCBP2	FALSE	FALSE	FALSE	FALSE	TRUE	1	Epithelial (positive on axis 1)
HNF1A	FALSE	FALSE	FALSE	FALSE	TRUE	1	Epithelial (positive on axis 1)
HSD17B2	FALSE	FALSE	FALSE	FALSE	TRUE	1	Epithelial (positive on axis 1)
AZGP1	FALSE	FALSE	FALSE	FALSE	TRUE	1	Epithelial (positive on axis 1)
ACOT11	FALSE	FALSE	FALSE	FALSE	TRUE	1	Epithelial (positive on axis 1)
UGT1A1.UGT1A10	FALSE	FALSE	FALSE	FALSE	TRUE	1	Epithelial (positive on axis 1)
AKR7A3	FALSE	FALSE	FALSE	FALSE	TRUE	1	Epithelial (positive on axis 1)
TMEM62	FALSE	FALSE	FALSE	FALSE	TRUE	1	Epithelial (positive on axis 1)
MUC13	FALSE	FALSE	FALSE	FALSE	TRUE	1	Epithelial (positive on axis 1)
LGALS4	FALSE	FALSE	FALSE	FALSE	TRUE	1	Epithelial (positive on axis 1)
CLEC11A	FALSE	FALSE	FALSE	FALSE	TRUE	1	Epithelial (positive on axis 1)
BCL2L15	FALSE	FALSE	FALSE	FALSE	TRUE	1	Epithelial (positive on axis 1)
HNF4A	FALSE	FALSE	FALSE	FALSE	TRUE	1	Epithelial (positive on axis 1)
TRPM4	FALSE	FALSE	FALSE	FALSE	TRUE	1	Epithelial (positive on axis 1)
TUBGCP2	FALSE	FALSE	FALSE	FALSE	TRUE	1	Epithelial (positive on axis 1)
TEX10	FALSE	FALSE	FALSE	FALSE	TRUE	1	Epithelial (positive on axis 1)
SIGIRR	FALSE	FALSE	FALSE	FALSE	TRUE	1	Epithelial (positive on axis 1)
GCNT3	FALSE	FALSE	FALSE	FALSE	TRUE	1	Epithelial (positive on axis 1)
KATNA1	FALSE	FALSE	FALSE	FALSE	TRUE	1	Epithelial (positive on axis 1)
KLK6	FALSE	FALSE	FALSE	FALSE	TRUE	1	Epithelial (positive on axis 1)
VIL1	FALSE	FALSE	FALSE	FALSE	TRUE	1	Epithelial (positive on axis 1)
ARHGAP27.SH3D20	FALSE	FALSE	FALSE	FALSE	TRUE	1	Epithelial (positive on axis 1)
GRK4	FALSE	FALSE	FALSE	FALSE	TRUE	1	Epithelial (positive on axis 1)
ORAOV1	FALSE	FALSE	FALSE	FALSE	TRUE	1	Epithelial (positive on axis 1)
PTPRH	FALSE	FALSE	FALSE	FALSE	TRUE	1	Epithelial (positive on axis 1)
SAMD12	FALSE	FALSE	FALSE	FALSE	TRUE	1	Epithelial (positive on axis 1)
SYF2	FALSE	FALSE	FALSE	FALSE	TRUE	1	Epithelial (positive on axis 1)
TMEM139	FALSE	FALSE	FALSE	FALSE	TRUE	1	Epithelial (positive on axis 1)
TNFAIP8L3	FALSE	FALSE	FALSE	FALSE	TRUE	1	Epithelial (positive on axis 1)
UGT1A1.UGT1A8	FALSE	FALSE	FALSE	FALSE	TRUE	1	Epithelial (positive on axis 1)
VSIG2	FALSE	FALSE	FALSE	FALSE	TRUE	1	Epithelial (positive on axis 1)
WBP4	FALSE	FALSE	FALSE	FALSE	TRUE	1	Epithelial (positive on axis 1)
BAT2L	FALSE	FALSE	FALSE	FALSE	TRUE	1	Epithelial (positive on axis 1)
FGD5	FALSE	FALSE	FALSE	FALSE	TRUE	1	Epithelial (positive on axis 1)
GLS2	FALSE	FALSE	FALSE	FALSE	TRUE	1	Epithelial (positive on axis 1)
GPN2	FALSE	FALSE	FALSE	FALSE	TRUE	1	Epithelial (positive on axis 1)
NAPB	FALSE	FALSE	FALSE	FALSE	TRUE	1	Epithelial (positive on axis 1)
NAT11	FALSE	FALSE	FALSE	FALSE	TRUE	1	Epithelial (positive on axis 1)
SYN1	FALSE	FALSE	FALSE	FALSE	TRUE	1	Epithelial (positive on axis 1)
WDR74	FALSE	FALSE	FALSE	FALSE	TRUE	1	Epithelial (positive on axis 1)
CYP4F12	FALSE	FALSE	FALSE	FALSE	TRUE	1	Epithelial (positive on axis 1)
PDZD8	FALSE	FALSE	FALSE	FALSE	TRUE	1	Epithelial (positive on axis 1)
HOOK2	FALSE	FALSE	FALSE	FALSE	TRUE	1	Epithelial (positive on axis 1)
RAD51	FALSE	FALSE	FALSE	FALSE	TRUE	1	Epithelial (positive on axis 1)
FUT5	FALSE	FALSE	FALSE	FALSE	TRUE	1	Epithelial (positive on axis 1)
PHYHIPL	FALSE	FALSE	FALSE	FALSE	TRUE	1	Epithelial (positive on axis 1)
AATF	FALSE	FALSE	FALSE	FALSE	TRUE	1	Epithelial (positive on axis 1)
ACTB	FALSE	FALSE	FALSE	FALSE	TRUE	1	Epithelial (positive on axis 1)
AIF1	FALSE	FALSE	FALSE	FALSE	TRUE	1	Epithelial (positive on axis 1)
ARHGAP9	FALSE	FALSE	FALSE	FALSE	TRUE	1	Epithelial (positive on axis 1)
ARV1	FALSE	FALSE	FALSE	FALSE	TRUE	1	Epithelial (positive on axis 1)
AZU1	FALSE	FALSE	FALSE	FALSE	TRUE	1	Epithelial (positive on axis 1)
BPI	FALSE	FALSE	FALSE	FALSE	TRUE	1	Epithelial (positive on axis 1)
CD33	FALSE	FALSE	FALSE	FALSE	TRUE	1	Epithelial (positive on axis 1)
CD4	FALSE	FALSE	FALSE	FALSE	TRUE	1	Epithelial (positive on axis 1)
ELANE	FALSE	FALSE	FALSE	FALSE	TRUE	1	Epithelial (positive on axis 1)
H2AFY	FALSE	FALSE	FALSE	FALSE	TRUE	1	Epithelial (positive on axis 1)
MYO1F	FALSE	FALSE	FALSE	FALSE	TRUE	1	Epithelial (positive on axis 1)
NFIX	FALSE	FALSE	FALSE	FALSE	TRUE	1	Epithelial (positive on axis 1)
PLEK	FALSE	FALSE	FALSE	FALSE	TRUE	1	Epithelial (positive on axis 1)
PRAM1	FALSE	FALSE	FALSE	FALSE	TRUE	1	Epithelial (positive on axis 1)
PRTN3	FALSE	FALSE	FALSE	FALSE	TRUE	1	Epithelial (positive on axis 1)
SERPINB10	FALSE	FALSE	FALSE	FALSE	TRUE	1	Epithelial (positive on axis 1)
SKAP2	FALSE	FALSE	FALSE	FALSE	TRUE	1	Epithelial (positive on axis 1)
SLC12A6	FALSE	FALSE	FALSE	FALSE	TRUE	1	Epithelial (positive on axis 1)
TYROBP	FALSE	FALSE	FALSE	FALSE	TRUE	1	Epithelial (positive on axis 1)
ZNF765	FALSE	FALSE	FALSE	FALSE	TRUE	1	Epithelial (positive on axis 1)
CARD9	FALSE	FALSE	FALSE	FALSE	TRUE	1	Epithelial (positive on axis 1)
NSUN7	FALSE	FALSE	FALSE	FALSE	TRUE	1	Epithelial (positive on axis 1)
C21orf70	FALSE	FALSE	FALSE	FALSE	TRUE	1	Epithelial (positive on axis 1)
TSC22D4	FALSE	FALSE	FALSE	FALSE	TRUE	1	Epithelial (positive on axis 1)
TAF4	FALSE	FALSE	FALSE	FALSE	TRUE	1	Epithelial (positive on axis 1)
GSDMB	FALSE	FALSE	FALSE	FALSE	TRUE	1	Epithelial (positive on axis 1)
RNF220	FALSE	FALSE	FALSE	FALSE	TRUE	1	Epithelial (positive on axis 1)
CASD1	FALSE	FALSE	FALSE	FALSE	TRUE	1	Epithelial (positive on axis 1)
ACACB	FALSE	FALSE	FALSE	FALSE	TRUE	1	Epithelial (positive on axis 1)
COL1A2	TRUE	FALSE	FALSE	TRUE	FALSE	2	Mesenchymal (negative on axis 1)
CNRIP1	TRUE	TRUE	TRUE	TRUE	FALSE	4	Mesenchymal (negative on axis 1)
SPARC	TRUE	TRUE	TRUE	TRUE	FALSE	4	Mesenchymal (negative on axis 1)
FAP	TRUE	FALSE	FALSE	FALSE	FALSE	1	Mesenchymal (negative on axis 1)
EDIL3	TRUE	TRUE	TRUE	TRUE	FALSE	4	Mesenchymal (negative on axis 1)
LOX	TRUE	TRUE	TRUE	TRUE	FALSE	4	Mesenchymal (negative on axis 1)
PPAPDC1A	TRUE	FALSE	FALSE	FALSE	FALSE	1	Mesenchymal (negative on axis 1)
SPOCK1	TRUE	TRUE	TRUE	TRUE	FALSE	4	Mesenchymal (negative on axis 1)
THC2443848	TRUE	FALSE	FALSE	FALSE	FALSE	1	Mesenchymal (negative on axis 1)
ALPK2	TRUE	TRUE	TRUE	TRUE	FALSE	4	Mesenchymal (negative on axis 1)
PDPN	TRUE	FALSE	FALSE	FALSE	FALSE	1	Mesenchymal (negative on axis 1)
COL8A1	TRUE	TRUE	TRUE	TRUE	FALSE	4	Mesenchymal (negative on axis 1)
ADAMTS12	TRUE	FALSE	FALSE	TRUE	FALSE	2	Mesenchymal (negative on axis 1)
INHBA	TRUE	FALSE	FALSE	TRUE	TRUE	3	Mesenchymal (negative on axis 1)
APCDD1L	TRUE	FALSE	FALSE	FALSE	FALSE	1	Mesenchymal (negative on axis 1)
ODZ2	TRUE	FALSE	FALSE	TRUE	FALSE	2	Mesenchymal (negative on axis 1)
PTGFR	TRUE	FALSE	FALSE	FALSE	FALSE	1	Mesenchymal (negative on axis 1)
LAMA4	TRUE	FALSE	FALSE	TRUE	FALSE	2	Mesenchymal (negative on axis 1)
KIAA1644	TRUE	FALSE	FALSE	FALSE	FALSE	1	Mesenchymal (negative on axis 1)
STAC	TRUE	FALSE	TRUE	TRUE	FALSE	3	Mesenchymal (negative on axis 1)
IGFBP7	TRUE	TRUE	TRUE	TRUE	FALSE	4	Mesenchymal (negative on axis 1)
PDGFRB	TRUE	FALSE	FALSE	FALSE	FALSE	1	Mesenchymal (negative on axis 1)
TSHZ3	TRUE	FALSE	FALSE	TRUE	FALSE	2	Mesenchymal (negative on axis 1)
MSC	TRUE	TRUE	FALSE	FALSE	FALSE	2	Mesenchymal (negative on axis 1)
TNFAIP6	TRUE	FALSE	FALSE	TRUE	FALSE	2	Mesenchymal (negative on axis 1)
PPP1R3C	TRUE	FALSE	FALSE	FALSE	FALSE	1	Mesenchymal (negative on axis 1)
PTX3	TRUE	FALSE	TRUE	TRUE	FALSE	3	Mesenchymal (negative on axis 1)
GNG11	TRUE	FALSE	FALSE	TRUE	FALSE	2	Mesenchymal (negative on axis 1)
CDH11	TRUE	FALSE	FALSE	TRUE	FALSE	2	Mesenchymal (negative on axis 1)
GJA1	TRUE	TRUE	TRUE	TRUE	FALSE	4	Mesenchymal (negative on axis 1)
CCDC80	TRUE	FALSE	TRUE	TRUE	FALSE	3	Mesenchymal (negative on axis 1)
ADAMTS5	TRUE	FALSE	FALSE	TRUE	FALSE	2	Mesenchymal (negative on axis 1)
VEGFC	TRUE	FALSE	TRUE	TRUE	FALSE	3	Mesenchymal (negative on axis 1)
LAYN	TRUE	TRUE	TRUE	TRUE	FALSE	4	Mesenchymal (negative on axis 1)
COL5A1	TRUE	FALSE	TRUE	TRUE	FALSE	3	Mesenchymal (negative on axis 1)
MMP2	TRUE	FALSE	TRUE	TRUE	FALSE	3	Mesenchymal (negative on axis 1)
FGF1	TRUE	FALSE	FALSE	FALSE	TRUE	2	Mesenchymal (negative on axis 1)
RBMS3	TRUE	FALSE	FALSE	TRUE	FALSE	2	Mesenchymal (negative on axis 1)
RGS4	TRUE	FALSE	FALSE	TRUE	FALSE	2	Mesenchymal (negative on axis 1)
VCAM1	TRUE	FALSE	FALSE	TRUE	FALSE	2	Mesenchymal (negative on axis 1)
2013-03-04	TRUE	FALSE	FALSE	FALSE	FALSE	1	Mesenchymal (negative on axis 1)
TBX15	TRUE	FALSE	FALSE	FALSE	FALSE	1	Mesenchymal (negative on axis 1)
LOC399959	TRUE	FALSE	FALSE	TRUE	FALSE	2	Mesenchymal (negative on axis 1)
IL7R	TRUE	FALSE	FALSE	FALSE	FALSE	1	Mesenchymal (negative on axis 1)
DKK3	TRUE	FALSE	TRUE	TRUE	TRUE	4	Mesenchymal (negative on axis 1)
NTM	TRUE	FALSE	FALSE	TRUE	FALSE	2	Mesenchymal (negative on axis 1)
ZEB2	TRUE	FALSE	FALSE	FALSE	FALSE	1	Mesenchymal (negative on axis 1)
NAV3	TRUE	FALSE	FALSE	FALSE	FALSE	1	Mesenchymal (negative on axis 1)
CYTL1	TRUE	FALSE	FALSE	FALSE	FALSE	1	Mesenchymal (negative on axis 1)
NEFL	TRUE	FALSE	FALSE	FALSE	FALSE	1	Mesenchymal (negative on axis 1)
PRICKLE2	TRUE	TRUE	FALSE	FALSE	FALSE	2	Mesenchymal (negative on axis 1)
ITGB3	TRUE	FALSE	FALSE	FALSE	FALSE	1	Mesenchymal (negative on axis 1)
A_24_P554882	TRUE	FALSE	FALSE	FALSE	FALSE	1	Mesenchymal (negative on axis 1)
PSG4	TRUE	FALSE	FALSE	FALSE	FALSE	1	Mesenchymal (negative on axis 1)
LAMA1	TRUE	FALSE	FALSE	FALSE	FALSE	1	Mesenchymal (negative on axis 1)
ARMCX1	TRUE	FALSE	FALSE	TRUE	FALSE	2	Mesenchymal (negative on axis 1)
FAM101A	TRUE	FALSE	FALSE	FALSE	FALSE	1	Mesenchymal (negative on axis 1)
LOC100287032	TRUE	FALSE	FALSE	FALSE	FALSE	1	Mesenchymal (negative on axis 1)
DGKI	TRUE	FALSE	FALSE	FALSE	FALSE	1	Mesenchymal (negative on axis 1)
FGF5	TRUE	FALSE	FALSE	FALSE	FALSE	1	Mesenchymal (negative on axis 1)
FMN2	TRUE	FALSE	FALSE	FALSE	FALSE	1	Mesenchymal (negative on axis 1)
PRUNE2	TRUE	FALSE	FALSE	FALSE	TRUE	2	Mesenchymal (negative on axis 1)
C21orf7	TRUE	FALSE	FALSE	TRUE	FALSE	2	Mesenchymal (negative on axis 1)
C10orf90	TRUE	FALSE	FALSE	FALSE	FALSE	1	Mesenchymal (negative on axis 1)
GPC6	TRUE	TRUE	FALSE	TRUE	TRUE	4	Mesenchymal (negative on axis 1)
TRPC4	TRUE	FALSE	FALSE	FALSE	FALSE	1	Mesenchymal (negative on axis 1)
ARMCX2	TRUE	FALSE	TRUE	TRUE	FALSE	3	Mesenchymal (negative on axis 1)
LUM	TRUE	FALSE	FALSE	TRUE	TRUE	3	Mesenchymal (negative on axis 1)
COL12A1	TRUE	FALSE	TRUE	TRUE	FALSE	3	Mesenchymal (negative on axis 1)
PRR16	TRUE	FALSE	FALSE	FALSE	FALSE	1	Mesenchymal (negative on axis 1)
NNMT	TRUE	TRUE	TRUE	TRUE	FALSE	4	Mesenchymal (negative on axis 1)
MOXD1	TRUE	TRUE	TRUE	FALSE	FALSE	3	Mesenchymal (negative on axis 1)
NLGN1	TRUE	FALSE	FALSE	FALSE	FALSE	1	Mesenchymal (negative on axis 1)
BLID	TRUE	FALSE	FALSE	FALSE	FALSE	1	Mesenchymal (negative on axis 1)
CCBE1	TRUE	FALSE	FALSE	FALSE	FALSE	1	Mesenchymal (negative on axis 1)
SDC2	TRUE	FALSE	FALSE	TRUE	FALSE	2	Mesenchymal (negative on axis 1)
ADAMTS16	TRUE	FALSE	FALSE	FALSE	FALSE	1	Mesenchymal (negative on axis 1)
SERPINE1	TRUE	TRUE	TRUE	TRUE	FALSE	4	Mesenchymal (negative on axis 1)
ASAM	TRUE	FALSE	FALSE	FALSE	FALSE	1	Mesenchymal (negative on axis 1)
ADAMTS1	TRUE	TRUE	TRUE	TRUE	FALSE	4	Mesenchymal (negative on axis 1)
ADAMTS6	TRUE	FALSE	FALSE	FALSE	FALSE	1	Mesenchymal (negative on axis 1)
FAM176A	TRUE	FALSE	FALSE	TRUE	FALSE	2	Mesenchymal (negative on axis 1)
CDH13	TRUE	FALSE	FALSE	FALSE	FALSE	1	Mesenchymal (negative on axis 1)
DACT1	TRUE	FALSE	FALSE	FALSE	FALSE	1	Mesenchymal (negative on axis 1)
AK5	TRUE	FALSE	FALSE	FALSE	TRUE	2	Mesenchymal (negative on axis 1)
SLC16A2	TRUE	FALSE	FALSE	FALSE	FALSE	1	Mesenchymal (negative on axis 1)
PSG8	TRUE	FALSE	FALSE	FALSE	FALSE	1	Mesenchymal (negative on axis 1)
LYPD1	TRUE	FALSE	FALSE	FALSE	FALSE	1	Mesenchymal (negative on axis 1)
LOXL2	TRUE	TRUE	TRUE	TRUE	FALSE	4	Mesenchymal (negative on axis 1)
AOX1	TRUE	FALSE	FALSE	FALSE	FALSE	1	Mesenchymal (negative on axis 1)
HS3ST3A1	TRUE	FALSE	FALSE	FALSE	FALSE	1	Mesenchymal (negative on axis 1)
SNAI2	TRUE	FALSE	TRUE	TRUE	FALSE	3	Mesenchymal (negative on axis 1)
FN1	TRUE	TRUE	TRUE	TRUE	FALSE	4	Mesenchymal (negative on axis 1)
CALD1	TRUE	TRUE	TRUE	TRUE	FALSE	4	Mesenchymal (negative on axis 1)
PSG6	TRUE	FALSE	FALSE	FALSE	FALSE	1	Mesenchymal (negative on axis 1)
SALL1	TRUE	FALSE	FALSE	FALSE	FALSE	1	Mesenchymal (negative on axis 1)
SFRP4	TRUE	FALSE	FALSE	FALSE	FALSE	1	Mesenchymal (negative on axis 1)
ZFHX4	TRUE	FALSE	FALSE	FALSE	FALSE	1	Mesenchymal (negative on axis 1)
CSPG4	TRUE	FALSE	FALSE	FALSE	FALSE	1	Mesenchymal (negative on axis 1)
TGFB2	TRUE	FALSE	FALSE	FALSE	FALSE	1	Mesenchymal (negative on axis 1)
COL6A2	FALSE	TRUE	TRUE	TRUE	FALSE	3	Mesenchymal (negative on axis 1)
HEG1	FALSE	TRUE	TRUE	TRUE	FALSE	3	Mesenchymal (negative on axis 1)
PCDHGA12	FALSE	TRUE	FALSE	FALSE	FALSE	1	Mesenchymal (negative on axis 1)
AXL	FALSE	TRUE	TRUE	TRUE	FALSE	3	Mesenchymal (negative on axis 1)
LOC645638	FALSE	TRUE	FALSE	FALSE	FALSE	1	Mesenchymal (negative on axis 1)
CTGF	FALSE	TRUE	TRUE	FALSE	TRUE	3	Mesenchymal (negative on axis 1)
DPYSL3	FALSE	TRUE	TRUE	TRUE	FALSE	3	Mesenchymal (negative on axis 1)
CYR61	FALSE	TRUE	TRUE	FALSE	FALSE	2	Mesenchymal (negative on axis 1)
CDH2	FALSE	TRUE	FALSE	FALSE	FALSE	1	Mesenchymal (negative on axis 1)
COL6A1	FALSE	TRUE	FALSE	FALSE	FALSE	1	Mesenchymal (negative on axis 1)
MMP14	FALSE	TRUE	FALSE	FALSE	FALSE	1	Mesenchymal (negative on axis 1)
IL6	FALSE	TRUE	FALSE	TRUE	FALSE	2	Mesenchymal (negative on axis 1)
UCHL1	FALSE	TRUE	TRUE	FALSE	FALSE	2	Mesenchymal (negative on axis 1)
THY1	FALSE	TRUE	FALSE	FALSE	FALSE	1	Mesenchymal (negative on axis 1)
COL5A2	FALSE	TRUE	TRUE	TRUE	FALSE	3	Mesenchymal (negative on axis 1)
TAGLN	FALSE	TRUE	FALSE	FALSE	FALSE	1	Mesenchymal (negative on axis 1)
BASP1	FALSE	TRUE	TRUE	FALSE	FALSE	2	Mesenchymal (negative on axis 1)
SERPINE2	FALSE	TRUE	TRUE	FALSE	FALSE	2	Mesenchymal (negative on axis 1)
TGFBI	FALSE	TRUE	TRUE	FALSE	FALSE	2	Mesenchymal (negative on axis 1)
FZD2	FALSE	TRUE	FALSE	FALSE	FALSE	1	Mesenchymal (negative on axis 1)
FAM127C	FALSE	TRUE	FALSE	FALSE	FALSE	1	Mesenchymal (negative on axis 1)
COL4A1	FALSE	TRUE	TRUE	TRUE	FALSE	3	Mesenchymal (negative on axis 1)
PTRF	FALSE	TRUE	FALSE	FALSE	FALSE	1	Mesenchymal (negative on axis 1)
COL4A2	FALSE	TRUE	TRUE	FALSE	FALSE	2	Mesenchymal (negative on axis 1)
IGFBP3	FALSE	TRUE	TRUE	FALSE	FALSE	2	Mesenchymal (negative on axis 1)
FERMT2	FALSE	TRUE	TRUE	FALSE	FALSE	2	Mesenchymal (negative on axis 1)
TMEM45A	FALSE	TRUE	TRUE	TRUE	FALSE	3	Mesenchymal (negative on axis 1)
FHL1	FALSE	TRUE	TRUE	FALSE	FALSE	2	Mesenchymal (negative on axis 1)
ZCCHC24	FALSE	TRUE	FALSE	FALSE	FALSE	1	Mesenchymal (negative on axis 1)
TSPAN9	FALSE	TRUE	FALSE	FALSE	FALSE	1	Mesenchymal (negative on axis 1)
CRISPLD2	FALSE	TRUE	FALSE	FALSE	FALSE	1	Mesenchymal (negative on axis 1)
ENG	FALSE	TRUE	FALSE	FALSE	FALSE	1	Mesenchymal (negative on axis 1)
TNC	FALSE	TRUE	TRUE	TRUE	FALSE	3	Mesenchymal (negative on axis 1)
LOC375295	FALSE	TRUE	TRUE	FALSE	FALSE	2	Mesenchymal (negative on axis 1)
CAV1	FALSE	TRUE	TRUE	FALSE	FALSE	2	Mesenchymal (negative on axis 1)
CPA4	FALSE	TRUE	FALSE	FALSE	FALSE	1	Mesenchymal (negative on axis 1)
ACTA2	FALSE	TRUE	FALSE	FALSE	FALSE	1	Mesenchymal (negative on axis 1)
PLOD2	FALSE	TRUE	TRUE	FALSE	FALSE	2	Mesenchymal (negative on axis 1)
MYL9	FALSE	TRUE	TRUE	FALSE	FALSE	2	Mesenchymal (negative on axis 1)
VCAN	FALSE	TRUE	TRUE	TRUE	FALSE	3	Mesenchymal (negative on axis 1)
HTRA1	FALSE	TRUE	TRUE	FALSE	FALSE	2	Mesenchymal (negative on axis 1)
VIM	FALSE	TRUE	FALSE	FALSE	FALSE	1	Mesenchymal (negative on axis 1)
KCNMA1	FALSE	TRUE	TRUE	TRUE	FALSE	3	Mesenchymal (negative on axis 1)
PHLDB2	FALSE	TRUE	TRUE	FALSE	FALSE	2	Mesenchymal (negative on axis 1)
AKR1B1	FALSE	TRUE	FALSE	FALSE	FALSE	1	Mesenchymal (negative on axis 1)
PDLIM4	FALSE	TRUE	FALSE	FALSE	FALSE	1	Mesenchymal (negative on axis 1)
EMP3	FALSE	TRUE	FALSE	FALSE	FALSE	1	Mesenchymal (negative on axis 1)
PDGFC	FALSE	TRUE	TRUE	FALSE	FALSE	2	Mesenchymal (negative on axis 1)
RFTN1	FALSE	TRUE	FALSE	FALSE	FALSE	1	Mesenchymal (negative on axis 1)
ETS1	FALSE	TRUE	FALSE	FALSE	FALSE	1	Mesenchymal (negative on axis 1)
DFNA5	FALSE	TRUE	TRUE	TRUE	FALSE	3	Mesenchymal (negative on axis 1)
LAMC1	FALSE	TRUE	FALSE	FALSE	FALSE	1	Mesenchymal (negative on axis 1)
FAM129A	FALSE	TRUE	FALSE	FALSE	FALSE	1	Mesenchymal (negative on axis 1)
SCHIP1	FALSE	TRUE	FALSE	FALSE	FALSE	1	Mesenchymal (negative on axis 1)
FAM127A	FALSE	TRUE	FALSE	FALSE	FALSE	1	Mesenchymal (negative on axis 1)
ANTXR1	FALSE	TRUE	FALSE	FALSE	FALSE	1	Mesenchymal (negative on axis 1)
LHFP	FALSE	TRUE	TRUE	TRUE	FALSE	3	Mesenchymal (negative on axis 1)
GLRB	FALSE	TRUE	FALSE	FALSE	FALSE	1	Mesenchymal (negative on axis 1)
FBN1	FALSE	TRUE	TRUE	TRUE	FALSE	3	Mesenchymal (negative on axis 1)
RAI14	FALSE	TRUE	FALSE	FALSE	FALSE	1	Mesenchymal (negative on axis 1)
RAGE	FALSE	TRUE	FALSE	FALSE	FALSE	1	Mesenchymal (negative on axis 1)
TMEM158	FALSE	TRUE	TRUE	FALSE	FALSE	2	Mesenchymal (negative on axis 1)
WWTR1	FALSE	TRUE	TRUE	FALSE	FALSE	2	Mesenchymal (negative on axis 1)
NAV2	FALSE	TRUE	FALSE	FALSE	FALSE	1	Mesenchymal (negative on axis 1)
FLNC	FALSE	TRUE	TRUE	FALSE	FALSE	2	Mesenchymal (negative on axis 1)
C6orf145	FALSE	TRUE	FALSE	FALSE	FALSE	1	Mesenchymal (negative on axis 1)
TIMP2	FALSE	TRUE	FALSE	FALSE	FALSE	1	Mesenchymal (negative on axis 1)
VGLL3	FALSE	TRUE	FALSE	FALSE	FALSE	1	Mesenchymal (negative on axis 1)
PRSS23	FALSE	TRUE	FALSE	FALSE	FALSE	1	Mesenchymal (negative on axis 1)
LOXL1	FALSE	TRUE	TRUE	FALSE	FALSE	2	Mesenchymal (negative on axis 1)
DSE	FALSE	TRUE	TRUE	FALSE	FALSE	2	Mesenchymal (negative on axis 1)
COPZ2	FALSE	TRUE	TRUE	FALSE	TRUE	3	Mesenchymal (negative on axis 1)
C1S	FALSE	TRUE	TRUE	TRUE	FALSE	3	Mesenchymal (negative on axis 1)
SELM	FALSE	TRUE	FALSE	FALSE	FALSE	1	Mesenchymal (negative on axis 1)
NMT2	FALSE	TRUE	FALSE	FALSE	FALSE	1	Mesenchymal (negative on axis 1)
TCEAL3	FALSE	TRUE	FALSE	FALSE	FALSE	1	Mesenchymal (negative on axis 1)
PEA15	FALSE	TRUE	FALSE	FALSE	FALSE	1	Mesenchymal (negative on axis 1)
DLC1	FALSE	TRUE	TRUE	TRUE	FALSE	3	Mesenchymal (negative on axis 1)
RGS3	FALSE	TRUE	FALSE	FALSE	FALSE	1	Mesenchymal (negative on axis 1)
NEXN	FALSE	TRUE	FALSE	TRUE	FALSE	2	Mesenchymal (negative on axis 1)
COL6A3	FALSE	FALSE	TRUE	TRUE	FALSE	2	Mesenchymal (negative on axis 1)
AKT3	FALSE	FALSE	TRUE	TRUE	FALSE	2	Mesenchymal (negative on axis 1)
PXDN	FALSE	FALSE	TRUE	FALSE	FALSE	1	Mesenchymal (negative on axis 1)
MYLK	FALSE	FALSE	TRUE	TRUE	FALSE	2	Mesenchymal (negative on axis 1)
FSTL1	FALSE	FALSE	TRUE	TRUE	FALSE	2	Mesenchymal (negative on axis 1)
LEPREL1	FALSE	FALSE	TRUE	TRUE	FALSE	2	Mesenchymal (negative on axis 1)
FRMD6	FALSE	FALSE	TRUE	TRUE	FALSE	2	Mesenchymal (negative on axis 1)
TMEM47	FALSE	FALSE	TRUE	TRUE	FALSE	2	Mesenchymal (negative on axis 1)
EFEMP1	FALSE	FALSE	TRUE	TRUE	FALSE	2	Mesenchymal (negative on axis 1)
PLAT	FALSE	FALSE	TRUE	TRUE	FALSE	2	Mesenchymal (negative on axis 1)
MATN2	FALSE	FALSE	TRUE	FALSE	FALSE	1	Mesenchymal (negative on axis 1)
DAB2	FALSE	FALSE	TRUE	TRUE	FALSE	2	Mesenchymal (negative on axis 1)
THBS1	FALSE	FALSE	TRUE	TRUE	FALSE	2	Mesenchymal (negative on axis 1)
GLIPR1	FALSE	FALSE	TRUE	FALSE	FALSE	1	Mesenchymal (negative on axis 1)
PMP22	FALSE	FALSE	TRUE	FALSE	FALSE	1	Mesenchymal (negative on axis 1)
WNT5A	FALSE	FALSE	TRUE	FALSE	TRUE	2	Mesenchymal (negative on axis 1)
SRPX	FALSE	FALSE	TRUE	TRUE	FALSE	2	Mesenchymal (negative on axis 1)
TRAM2	FALSE	FALSE	TRUE	FALSE	FALSE	1	Mesenchymal (negative on axis 1)
NRP1	FALSE	FALSE	TRUE	FALSE	FALSE	1	Mesenchymal (negative on axis 1)
KIRREL	FALSE	FALSE	TRUE	TRUE	FALSE	2	Mesenchymal (negative on axis 1)
CTHRC1	FALSE	FALSE	TRUE	FALSE	FALSE	1	Mesenchymal (negative on axis 1)
TIMP3	FALSE	FALSE	TRUE	TRUE	TRUE	3	Mesenchymal (negative on axis 1)
FAM114A1	FALSE	FALSE	TRUE	FALSE	FALSE	1	Mesenchymal (negative on axis 1)
CHRDL1	FALSE	FALSE	TRUE	FALSE	FALSE	1	Mesenchymal (negative on axis 1)
DDR2	FALSE	FALSE	TRUE	TRUE	FALSE	2	Mesenchymal (negative on axis 1)
CREB3L1	FALSE	FALSE	TRUE	FALSE	FALSE	1	Mesenchymal (negative on axis 1)
SGK1	FALSE	FALSE	TRUE	FALSE	FALSE	1	Mesenchymal (negative on axis 1)
TGFB1I1	FALSE	FALSE	TRUE	TRUE	FALSE	2	Mesenchymal (negative on axis 1)
FAM126A	FALSE	FALSE	TRUE	FALSE	TRUE	2	Mesenchymal (negative on axis 1)
PDE1C	FALSE	FALSE	TRUE	TRUE	FALSE	2	Mesenchymal (negative on axis 1)
GJC1	FALSE	FALSE	TRUE	FALSE	FALSE	1	Mesenchymal (negative on axis 1)
PLK2	FALSE	FALSE	TRUE	FALSE	FALSE	1	Mesenchymal (negative on axis 1)
FAM20C	FALSE	FALSE	TRUE	TRUE	FALSE	2	Mesenchymal (negative on axis 1)
CNN3	FALSE	FALSE	TRUE	FALSE	FALSE	1	Mesenchymal (negative on axis 1)
TFPI2	FALSE	FALSE	TRUE	FALSE	FALSE	1	Mesenchymal (negative on axis 1)
PTN	FALSE	FALSE	FALSE	TRUE	FALSE	1	Mesenchymal (negative on axis 1)
ADAM12	FALSE	FALSE	FALSE	TRUE	FALSE	1	Mesenchymal (negative on axis 1)
NID1	FALSE	FALSE	FALSE	TRUE	TRUE	2	Mesenchymal (negative on axis 1)
COL1A1	FALSE	FALSE	FALSE	TRUE	FALSE	1	Mesenchymal (negative on axis 1)
LOC100132891	FALSE	FALSE	FALSE	TRUE	FALSE	1	Mesenchymal (negative on axis 1)
MAMDC2	FALSE	FALSE	FALSE	TRUE	FALSE	1	Mesenchymal (negative on axis 1)
THBS2	FALSE	FALSE	FALSE	TRUE	FALSE	1	Mesenchymal (negative on axis 1)
SCG5	FALSE	FALSE	FALSE	TRUE	FALSE	1	Mesenchymal (negative on axis 1)
PRRX1	FALSE	FALSE	FALSE	TRUE	FALSE	1	Mesenchymal (negative on axis 1)
ABI3BP	FALSE	FALSE	FALSE	TRUE	FALSE	1	Mesenchymal (negative on axis 1)
CCL2	FALSE	FALSE	FALSE	TRUE	FALSE	1	Mesenchymal (negative on axis 1)
DCLK1	FALSE	FALSE	FALSE	TRUE	FALSE	1	Mesenchymal (negative on axis 1)
ENPP2	FALSE	FALSE	FALSE	TRUE	FALSE	1	Mesenchymal (negative on axis 1)
FLRT2	FALSE	FALSE	FALSE	TRUE	FALSE	1	Mesenchymal (negative on axis 1)
GPNMB	FALSE	FALSE	FALSE	TRUE	FALSE	1	Mesenchymal (negative on axis 1)
SEMA5A	FALSE	FALSE	FALSE	TRUE	FALSE	1	Mesenchymal (negative on axis 1)
FGF2	FALSE	FALSE	FALSE	TRUE	FALSE	1	Mesenchymal (negative on axis 1)
NOV	FALSE	FALSE	FALSE	TRUE	FALSE	1	Mesenchymal (negative on axis 1)
C4A	FALSE	FALSE	FALSE	FALSE	TRUE	1	Mesenchymal (negative on axis 1)
CBLB	FALSE	FALSE	FALSE	FALSE	TRUE	1	Mesenchymal (negative on axis 1)
CHI3L1	FALSE	FALSE	FALSE	FALSE	TRUE	1	Mesenchymal (negative on axis 1)
FAHD2B	FALSE	FALSE	FALSE	FALSE	TRUE	1	Mesenchymal (negative on axis 1)
FBXO44	FALSE	FALSE	FALSE	FALSE	TRUE	1	Mesenchymal (negative on axis 1)
HSPB7	FALSE	FALSE	FALSE	FALSE	TRUE	1	Mesenchymal (negative on axis 1)
MEGF9	FALSE	FALSE	FALSE	FALSE	TRUE	1	Mesenchymal (negative on axis 1)
MOG	FALSE	FALSE	FALSE	FALSE	TRUE	1	Mesenchymal (negative on axis 1)
NACC2	FALSE	FALSE	FALSE	FALSE	TRUE	1	Mesenchymal (negative on axis 1)
NPR2	FALSE	FALSE	FALSE	FALSE	TRUE	1	Mesenchymal (negative on axis 1)
OLFML2A	FALSE	FALSE	FALSE	FALSE	TRUE	1	Mesenchymal (negative on axis 1)
SGCB	FALSE	FALSE	FALSE	FALSE	TRUE	1	Mesenchymal (negative on axis 1)
SIRT2	FALSE	FALSE	FALSE	FALSE	TRUE	1	Mesenchymal (negative on axis 1)
BGN	FALSE	FALSE	FALSE	FALSE	TRUE	1	Mesenchymal (negative on axis 1)
CNN1	FALSE	FALSE	FALSE	FALSE	TRUE	1	Mesenchymal (negative on axis 1)
FBLIM1	FALSE	FALSE	FALSE	FALSE	TRUE	1	Mesenchymal (negative on axis 1)
FBLN1	FALSE	FALSE	FALSE	FALSE	TRUE	1	Mesenchymal (negative on axis 1)
GRK5	FALSE	FALSE	FALSE	FALSE	TRUE	1	Mesenchymal (negative on axis 1)
HBG1	FALSE	FALSE	FALSE	FALSE	TRUE	1	Mesenchymal (negative on axis 1)
WDR51B	FALSE	FALSE	FALSE	FALSE	TRUE	1	Mesenchymal (negative on axis 1)
MXRA8	FALSE	FALSE	FALSE	FALSE	TRUE	1	Mesenchymal (negative on axis 1)
PCOLCE	FALSE	FALSE	FALSE	FALSE	TRUE	1	Mesenchymal (negative on axis 1)
HLA.E	FALSE	FALSE	FALSE	FALSE	TRUE	1	Mesenchymal (negative on axis 1)
IFI6	FALSE	FALSE	FALSE	FALSE	TRUE	1	Mesenchymal (negative on axis 1)
IRF9	FALSE	FALSE	FALSE	FALSE	TRUE	1	Mesenchymal (negative on axis 1)
PAK6	FALSE	FALSE	FALSE	FALSE	TRUE	1	Mesenchymal (negative on axis 1)
C17orf70	FALSE	FALSE	FALSE	FALSE	TRUE	1	Mesenchymal (negative on axis 1)
RCOR3	FALSE	FALSE	FALSE	FALSE	TRUE	1	Mesenchymal (negative on axis 1)
LRRC15	FALSE	FALSE	FALSE	FALSE	TRUE	1	Mesenchymal (negative on axis 1)
COL3A1	FALSE	FALSE	FALSE	FALSE	TRUE	1	Mesenchymal (negative on axis 1)
CACNA2D1	FALSE	FALSE	FALSE	FALSE	TRUE	1	Mesenchymal (negative on axis 1)
SYNC	FALSE	FALSE	FALSE	FALSE	TRUE	1	Mesenchymal (negative on axis 1)
LUZP1	FALSE	FALSE	FALSE	FALSE	TRUE	1	Mesenchymal (negative on axis 1)
MX2	FALSE	FALSE	FALSE	FALSE	TRUE	1	Mesenchymal (negative on axis 1)
BMP1	FALSE	FALSE	FALSE	FALSE	TRUE	1	Mesenchymal (negative on axis 1)
NFASC	FALSE	FALSE	FALSE	FALSE	TRUE	1	Mesenchymal (negative on axis 1)
CADM3	FALSE	FALSE	FALSE	FALSE	TRUE	1	Mesenchymal (negative on axis 1)
CDC16	FALSE	FALSE	FALSE	FALSE	TRUE	1	Mesenchymal (negative on axis 1)
MAP1LC3A	FALSE	FALSE	FALSE	FALSE	TRUE	1	Mesenchymal (negative on axis 1)
C1R	FALSE	FALSE	FALSE	FALSE	TRUE	1	Mesenchymal (negative on axis 1)
MAP3K7	FALSE	FALSE	FALSE	FALSE	TRUE	1	Mesenchymal (negative on axis 1)
ABLIM3	FALSE	FALSE	FALSE	FALSE	TRUE	1	Mesenchymal (negative on axis 1)
HNF1B	FALSE	FALSE	FALSE	FALSE	TRUE	1	Mesenchymal (negative on axis 1)
KMO	FALSE	FALSE	FALSE	FALSE	TRUE	1	Mesenchymal (negative on axis 1)
MT1M	FALSE	FALSE	FALSE	FALSE	TRUE	1	Mesenchymal (negative on axis 1)
OSBPL6	FALSE	FALSE	FALSE	FALSE	TRUE	1	Mesenchymal (negative on axis 1)
PYROXD1	FALSE	FALSE	FALSE	FALSE	TRUE	1	Mesenchymal (negative on axis 1)
RASSF7	FALSE	FALSE	FALSE	FALSE	TRUE	1	Mesenchymal (negative on axis 1)
RELB	FALSE	FALSE	FALSE	FALSE	TRUE	1	Mesenchymal (negative on axis 1)
B3GALT6	FALSE	FALSE	FALSE	FALSE	TRUE	1	Mesenchymal (negative on axis 1)
MT1E.MT1G.MT1L	FALSE	FALSE	FALSE	FALSE	TRUE	1	Mesenchymal (negative on axis 1)
APBB1	FALSE	FALSE	FALSE	FALSE	TRUE	1	Mesenchymal (negative on axis 1)
ASB1	FALSE	FALSE	FALSE	FALSE	TRUE	1	Mesenchymal (negative on axis 1)
BIRC2	FALSE	FALSE	FALSE	FALSE	TRUE	1	Mesenchymal (negative on axis 1)
C1orf77	FALSE	FALSE	FALSE	FALSE	TRUE	1	Mesenchymal (negative on axis 1)
C7orf50	FALSE	FALSE	FALSE	FALSE	TRUE	1	Mesenchymal (negative on axis 1)
DDX24	FALSE	FALSE	FALSE	FALSE	TRUE	1	Mesenchymal (negative on axis 1)
EPHB4	FALSE	FALSE	FALSE	FALSE	TRUE	1	Mesenchymal (negative on axis 1)
MLST8	FALSE	FALSE	FALSE	FALSE	TRUE	1	Mesenchymal (negative on axis 1)
MRPL15	FALSE	FALSE	FALSE	FALSE	TRUE	1	Mesenchymal (negative on axis 1)
MRPL16	FALSE	FALSE	FALSE	FALSE	TRUE	1	Mesenchymal (negative on axis 1)
MRPL3	FALSE	FALSE	FALSE	FALSE	TRUE	1	Mesenchymal (negative on axis 1)
MRPL39	FALSE	FALSE	FALSE	FALSE	TRUE	1	Mesenchymal (negative on axis 1)
MRPL47	FALSE	FALSE	FALSE	FALSE	TRUE	1	Mesenchymal (negative on axis 1)
NIP7	FALSE	FALSE	FALSE	FALSE	TRUE	1	Mesenchymal (negative on axis 1)
OR2Z1	FALSE	FALSE	FALSE	FALSE	TRUE	1	Mesenchymal (negative on axis 1)
PURA	FALSE	FALSE	FALSE	FALSE	TRUE	1	Mesenchymal (negative on axis 1)
RPL14	FALSE	FALSE	FALSE	FALSE	TRUE	1	Mesenchymal (negative on axis 1)
RPL15	FALSE	FALSE	FALSE	FALSE	TRUE	1	Mesenchymal (negative on axis 1)
RPL3	FALSE	FALSE	FALSE	FALSE	TRUE	1	Mesenchymal (negative on axis 1)
RPL35A	FALSE	FALSE	FALSE	FALSE	TRUE	1	Mesenchymal (negative on axis 1)
RPL36	FALSE	FALSE	FALSE	FALSE	TRUE	1	Mesenchymal (negative on axis 1)
RSL1D1	FALSE	FALSE	FALSE	FALSE	TRUE	1	Mesenchymal (negative on axis 1)
TRA2A	FALSE	FALSE	FALSE	FALSE	TRUE	1	Mesenchymal (negative on axis 1)
UGT1A7	FALSE	FALSE	FALSE	FALSE	TRUE	1	Mesenchymal (negative on axis 1)
ZNF532	FALSE	FALSE	FALSE	FALSE	TRUE	1	Mesenchymal (negative on axis 1)
TMEM59	FALSE	FALSE	FALSE	FALSE	TRUE	1	Mesenchymal (negative on axis 1)
DNASE1L1	FALSE	FALSE	FALSE	FALSE	TRUE	1	Mesenchymal (negative on axis 1)
ATP8B4	FALSE	FALSE	FALSE	FALSE	TRUE	1	Mesenchymal (negative on axis 1)
RNMTL1	FALSE	FALSE	FALSE	FALSE	TRUE	1	Mesenchymal (negative on axis 1)
ZNF813	FALSE	FALSE	FALSE	FALSE	TRUE	1	Mesenchymal (negative on axis 1)
MT1X	FALSE	FALSE	FALSE	FALSE	TRUE	1	Mesenchymal (negative on axis 1)
AZI1	FALSE	FALSE	FALSE	FALSE	TRUE	1	Mesenchymal (negative on axis 1)
IFI44	FALSE	FALSE	FALSE	FALSE	TRUE	1	Mesenchymal (negative on axis 1)
MRPL11	FALSE	FALSE	FALSE	FALSE	TRUE	1	Mesenchymal (negative on axis 1)
DSCR3	FALSE	FALSE	FALSE	FALSE	TRUE	1	Mesenchymal (negative on axis 1)
SERPINB7	FALSE	FALSE	FALSE	FALSE	TRUE	1	Mesenchymal (negative on axis 1)
MAL2	TRUE	TRUE	TRUE	TRUE	FALSE	4	Epithelial (positive on axis 2)
TACSTD2	TRUE	TRUE	TRUE	TRUE	FALSE	4	Epithelial (positive on axis 2)
ELF3	TRUE	TRUE	FALSE	TRUE	FALSE	3	Epithelial (positive on axis 2)
MMP7	TRUE	FALSE	FALSE	TRUE	FALSE	2	Epithelial (positive on axis 2)
CST6	TRUE	FALSE	FALSE	FALSE	FALSE	1	Epithelial (positive on axis 2)
ABCC3	TRUE	FALSE	FALSE	TRUE	FALSE	2	Epithelial (positive on axis 2)
KRT8P20	TRUE	FALSE	FALSE	FALSE	FALSE	1	Epithelial (positive on axis 2)
MALL	TRUE	TRUE	TRUE	TRUE	FALSE	4	Epithelial (positive on axis 2)
KRT8P5	TRUE	FALSE	FALSE	FALSE	FALSE	1	Epithelial (positive on axis 2)
GJB3	TRUE	FALSE	FALSE	FALSE	FALSE	1	Epithelial (positive on axis 2)
LOC100132330	TRUE	FALSE	FALSE	FALSE	FALSE	1	Epithelial (positive on axis 2)
C19orf33	TRUE	FALSE	TRUE	TRUE	FALSE	3	Epithelial (positive on axis 2)
TM4SF4	TRUE	FALSE	FALSE	FALSE	TRUE	2	Epithelial (positive on axis 2)
NHS	TRUE	FALSE	FALSE	TRUE	FALSE	2	Epithelial (positive on axis 2)
KRT8P17	TRUE	FALSE	FALSE	FALSE	FALSE	1	Epithelial (positive on axis 2)
EDN2	TRUE	FALSE	FALSE	FALSE	FALSE	1	Epithelial (positive on axis 2)
C19orf21	TRUE	FALSE	FALSE	FALSE	FALSE	1	Epithelial (positive on axis 2)
LOC100289133	TRUE	FALSE	FALSE	FALSE	FALSE	1	Epithelial (positive on axis 2)
LCN2	TRUE	FALSE	FALSE	TRUE	FALSE	2	Epithelial (positive on axis 2)
C8orf47	TRUE	FALSE	FALSE	FALSE	FALSE	1	Epithelial (positive on axis 2)
LAMA3	TRUE	TRUE	TRUE	TRUE	FALSE	4	Epithelial (positive on axis 2)
KRT8P14	TRUE	FALSE	FALSE	FALSE	FALSE	1	Epithelial (positive on axis 2)
LOC149501	TRUE	FALSE	FALSE	FALSE	FALSE	1	Epithelial (positive on axis 2)
SLC22A3	TRUE	FALSE	FALSE	FALSE	FALSE	1	Epithelial (positive on axis 2)
FGFBP1	TRUE	TRUE	FALSE	FALSE	FALSE	2	Epithelial (positive on axis 2)
LOC643447	TRUE	FALSE	FALSE	FALSE	FALSE	1	Epithelial (positive on axis 2)
GPR110	TRUE	FALSE	FALSE	FALSE	TRUE	2	Epithelial (positive on axis 2)
TMEM45B	TRUE	FALSE	FALSE	FALSE	FALSE	1	Epithelial (positive on axis 2)
CHST15	TRUE	FALSE	FALSE	TRUE	FALSE	2	Epithelial (positive on axis 2)
KRT19	TRUE	TRUE	TRUE	TRUE	FALSE	4	Epithelial (positive on axis 2)
SCNN1A	TRUE	FALSE	FALSE	FALSE	FALSE	1	Epithelial (positive on axis 2)
KRT7	TRUE	TRUE	TRUE	TRUE	FALSE	4	Epithelial (positive on axis 2)
FA2H	TRUE	FALSE	FALSE	FALSE	FALSE	1	Epithelial (positive on axis 2)
DOK7	TRUE	FALSE	FALSE	FALSE	FALSE	1	Epithelial (positive on axis 2)
WNT7B	TRUE	FALSE	FALSE	FALSE	FALSE	1	Epithelial (positive on axis 2)
EREG	TRUE	FALSE	TRUE	TRUE	FALSE	3	Epithelial (positive on axis 2)
EPCAM	TRUE	TRUE	TRUE	TRUE	FALSE	4	Epithelial (positive on axis 2)
CLIC3	TRUE	FALSE	FALSE	TRUE	FALSE	2	Epithelial (positive on axis 2)
CDCP1	TRUE	TRUE	TRUE	TRUE	FALSE	4	Epithelial (positive on axis 2)
AREG	TRUE	FALSE	TRUE	TRUE	FALSE	3	Epithelial (positive on axis 2)
ADAMTSL3	TRUE	FALSE	FALSE	FALSE	FALSE	1	Epithelial (positive on axis 2)
LAD1	TRUE	TRUE	TRUE	FALSE	FALSE	3	Epithelial (positive on axis 2)
HOXA9	TRUE	FALSE	TRUE	TRUE	FALSE	3	Epithelial (positive on axis 2)
CHMP4C	TRUE	FALSE	TRUE	TRUE	FALSE	3	Epithelial (positive on axis 2)
TMEM139	TRUE	TRUE	TRUE	TRUE	TRUE	5	Epithelial (positive on axis 2)
ATP8B1	TRUE	FALSE	FALSE	FALSE	FALSE	1	Epithelial (positive on axis 2)
PLEK2	TRUE	FALSE	TRUE	FALSE	FALSE	2	Epithelial (positive on axis 2)
PPARG	TRUE	FALSE	TRUE	TRUE	FALSE	3	Epithelial (positive on axis 2)
MIR196A1	TRUE	FALSE	FALSE	FALSE	FALSE	1	Epithelial (positive on axis 2)
ALDH3A1	TRUE	TRUE	FALSE	FALSE	FALSE	2	Epithelial (positive on axis 2)
FAM110C	TRUE	FALSE	FALSE	TRUE	FALSE	2	Epithelial (positive on axis 2)
CD24L2	TRUE	FALSE	FALSE	FALSE	FALSE	1	Epithelial (positive on axis 2)
AGR2	TRUE	FALSE	TRUE	TRUE	FALSE	3	Epithelial (positive on axis 2)
IL18	TRUE	FALSE	FALSE	TRUE	FALSE	2	Epithelial (positive on axis 2)
EGFR	TRUE	TRUE	TRUE	TRUE	FALSE	4	Epithelial (positive on axis 2)
C1orf116	TRUE	FALSE	FALSE	TRUE	FALSE	2	Epithelial (positive on axis 2)
PPP2R2B	TRUE	FALSE	FALSE	FALSE	FALSE	1	Epithelial (positive on axis 2)
PDZK1IP1	TRUE	FALSE	FALSE	TRUE	TRUE	3	Epithelial (positive on axis 2)
HAVCR1	TRUE	FALSE	FALSE	FALSE	TRUE	2	Epithelial (positive on axis 2)
C6orf132	TRUE	FALSE	FALSE	FALSE	FALSE	1	Epithelial (positive on axis 2)
STEAP2	TRUE	FALSE	FALSE	FALSE	FALSE	1	Epithelial (positive on axis 2)
TMEM92	TRUE	FALSE	FALSE	FALSE	FALSE	1	Epithelial (positive on axis 2)
KRT8P22	TRUE	FALSE	FALSE	FALSE	FALSE	1	Epithelial (positive on axis 2)
KRT8P7	TRUE	FALSE	FALSE	FALSE	FALSE	1	Epithelial (positive on axis 2)
UGT1A6	TRUE	FALSE	FALSE	FALSE	FALSE	1	Epithelial (positive on axis 2)
CYP1B1	TRUE	FALSE	TRUE	TRUE	FALSE	3	Epithelial (positive on axis 2)
RARRES2	TRUE	TRUE	FALSE	TRUE	TRUE	4	Epithelial (positive on axis 2)
FAM83B	TRUE	FALSE	FALSE	FALSE	FALSE	1	Epithelial (positive on axis 2)
KLK10	TRUE	FALSE	FALSE	FALSE	FALSE	1	Epithelial (positive on axis 2)
HKDC1	TRUE	TRUE	FALSE	TRUE	FALSE	3	Epithelial (positive on axis 2)
NTN4	TRUE	FALSE	FALSE	TRUE	FALSE	2	Epithelial (positive on axis 2)
ALPK2	TRUE	FALSE	TRUE	FALSE	FALSE	2	Epithelial (positive on axis 2)
LOC100129958	TRUE	FALSE	FALSE	FALSE	FALSE	1	Epithelial (positive on axis 2)
GFRA1	TRUE	FALSE	FALSE	FALSE	FALSE	1	Epithelial (positive on axis 2)
DSP	TRUE	TRUE	TRUE	TRUE	FALSE	4	Epithelial (positive on axis 2)
KIAA1462	TRUE	FALSE	FALSE	FALSE	FALSE	1	Epithelial (positive on axis 2)
C5orf23	TRUE	FALSE	FALSE	FALSE	FALSE	1	Epithelial (positive on axis 2)
P2RY2	TRUE	FALSE	FALSE	FALSE	FALSE	1	Epithelial (positive on axis 2)
GAL3ST1	TRUE	FALSE	FALSE	FALSE	FALSE	1	Epithelial (positive on axis 2)
KRT8P21	TRUE	FALSE	FALSE	FALSE	FALSE	1	Epithelial (positive on axis 2)
NPNT	TRUE	FALSE	FALSE	TRUE	FALSE	2	Epithelial (positive on axis 2)
KRT80	TRUE	FALSE	TRUE	TRUE	FALSE	3	Epithelial (positive on axis 2)
SGPP2	TRUE	FALSE	FALSE	TRUE	FALSE	2	Epithelial (positive on axis 2)
GJB2	TRUE	FALSE	FALSE	FALSE	FALSE	1	Epithelial (positive on axis 2)
CCDC68	TRUE	FALSE	FALSE	FALSE	FALSE	1	Epithelial (positive on axis 2)
SDPR	TRUE	FALSE	FALSE	TRUE	FALSE	2	Epithelial (positive on axis 2)
KIF12	TRUE	FALSE	FALSE	FALSE	FALSE	1	Epithelial (positive on axis 2)
KRT8P30	TRUE	FALSE	FALSE	FALSE	FALSE	1	Epithelial (positive on axis 2)
SGK2	TRUE	FALSE	FALSE	FALSE	FALSE	1	Epithelial (positive on axis 2)
HOOK1	TRUE	FALSE	FALSE	TRUE	FALSE	2	Epithelial (positive on axis 2)
DSC2	TRUE	TRUE	FALSE	TRUE	FALSE	3	Epithelial (positive on axis 2)
C11orf52	TRUE	FALSE	FALSE	FALSE	FALSE	1	Epithelial (positive on axis 2)
EDN1	TRUE	FALSE	FALSE	TRUE	FALSE	2	Epithelial (positive on axis 2)
KRT8P8	TRUE	FALSE	FALSE	FALSE	FALSE	1	Epithelial (positive on axis 2)
ANKRD56	TRUE	FALSE	FALSE	FALSE	FALSE	1	Epithelial (positive on axis 2)
C11orf86	TRUE	FALSE	FALSE	FALSE	FALSE	1	Epithelial (positive on axis 2)
KRT19P3	TRUE	FALSE	FALSE	FALSE	FALSE	1	Epithelial (positive on axis 2)
SYT12	TRUE	FALSE	FALSE	FALSE	FALSE	1	Epithelial (positive on axis 2)
NUDT16P	TRUE	FALSE	FALSE	FALSE	FALSE	1	Epithelial (positive on axis 2)
GDA	TRUE	TRUE	FALSE	TRUE	FALSE	3	Epithelial (positive on axis 2)
AP1M2	FALSE	TRUE	TRUE	FALSE	FALSE	2	Epithelial (positive on axis 2)
KRT8P12	FALSE	TRUE	FALSE	FALSE	FALSE	1	Epithelial (positive on axis 2)
TGM2	FALSE	TRUE	TRUE	FALSE	FALSE	2	Epithelial (positive on axis 2)
SERPINE1	FALSE	TRUE	TRUE	FALSE	FALSE	2	Epithelial (positive on axis 2)
IL32	FALSE	TRUE	TRUE	FALSE	FALSE	2	Epithelial (positive on axis 2)
HNF1B	FALSE	TRUE	TRUE	FALSE	FALSE	2	Epithelial (positive on axis 2)
SPINT2	FALSE	TRUE	TRUE	TRUE	FALSE	3	Epithelial (positive on axis 2)
DMKN	FALSE	TRUE	TRUE	FALSE	FALSE	2	Epithelial (positive on axis 2)
UCHL1	FALSE	TRUE	TRUE	FALSE	FALSE	2	Epithelial (positive on axis 2)
IGFBP4	FALSE	TRUE	TRUE	FALSE	FALSE	2	Epithelial (positive on axis 2)
ANXA3	FALSE	TRUE	TRUE	FALSE	FALSE	2	Epithelial (positive on axis 2)
TNFAIP2	FALSE	TRUE	TRUE	FALSE	FALSE	2	Epithelial (positive on axis 2)
PLAU	FALSE	TRUE	TRUE	TRUE	FALSE	3	Epithelial (positive on axis 2)
LSR	FALSE	TRUE	TRUE	FALSE	FALSE	2	Epithelial (positive on axis 2)
CLU	FALSE	TRUE	FALSE	FALSE	FALSE	1	Epithelial (positive on axis 2)
AXL	FALSE	TRUE	TRUE	TRUE	FALSE	3	Epithelial (positive on axis 2)
C9orf167	FALSE	TRUE	FALSE	FALSE	FALSE	1	Epithelial (positive on axis 2)
TUBA4A	FALSE	TRUE	FALSE	FALSE	FALSE	1	Epithelial (positive on axis 2)
BASP1	FALSE	TRUE	TRUE	FALSE	FALSE	2	Epithelial (positive on axis 2)
IGFBP6	FALSE	TRUE	TRUE	FALSE	FALSE	2	Epithelial (positive on axis 2)
WWC1	FALSE	TRUE	TRUE	FALSE	FALSE	2	Epithelial (positive on axis 2)
PDGFC	FALSE	TRUE	TRUE	FALSE	FALSE	2	Epithelial (positive on axis 2)
LAMA5	FALSE	TRUE	FALSE	FALSE	FALSE	1	Epithelial (positive on axis 2)
CLDN2	FALSE	TRUE	FALSE	FALSE	FALSE	1	Epithelial (positive on axis 2)
JUB	FALSE	TRUE	TRUE	FALSE	FALSE	2	Epithelial (positive on axis 2)
CYR61	FALSE	TRUE	TRUE	FALSE	FALSE	2	Epithelial (positive on axis 2)
KRT18	FALSE	TRUE	TRUE	FALSE	FALSE	2	Epithelial (positive on axis 2)
IFI27	FALSE	TRUE	TRUE	TRUE	FALSE	3	Epithelial (positive on axis 2)
PAX8	FALSE	TRUE	FALSE	FALSE	FALSE	1	Epithelial (positive on axis 2)
ITGA3	FALSE	TRUE	FALSE	FALSE	FALSE	1	Epithelial (positive on axis 2)
ATP1B1	FALSE	TRUE	FALSE	FALSE	FALSE	1	Epithelial (positive on axis 2)
IFITM2	FALSE	TRUE	FALSE	FALSE	FALSE	1	Epithelial (positive on axis 2)
CRABP2	FALSE	TRUE	TRUE	FALSE	FALSE	2	Epithelial (positive on axis 2)
CRISPLD2	FALSE	TRUE	FALSE	TRUE	FALSE	2	Epithelial (positive on axis 2)
KRT8	FALSE	TRUE	TRUE	TRUE	FALSE	3	Epithelial (positive on axis 2)
JUP	FALSE	TRUE	FALSE	FALSE	FALSE	1	Epithelial (positive on axis 2)
GPRC5A	FALSE	TRUE	TRUE	FALSE	FALSE	2	Epithelial (positive on axis 2)
ENC1	FALSE	TRUE	FALSE	FALSE	FALSE	1	Epithelial (positive on axis 2)
ARHGAP29	FALSE	TRUE	TRUE	FALSE	FALSE	2	Epithelial (positive on axis 2)
CLDN7	FALSE	TRUE	FALSE	FALSE	FALSE	1	Epithelial (positive on axis 2)
AKR1C3	FALSE	TRUE	TRUE	TRUE	FALSE	3	Epithelial (positive on axis 2)
C15orf48	FALSE	TRUE	TRUE	TRUE	FALSE	3	Epithelial (positive on axis 2)
NXN	FALSE	TRUE	FALSE	FALSE	FALSE	1	Epithelial (positive on axis 2)
FERMT1	FALSE	TRUE	FALSE	FALSE	FALSE	1	Epithelial (positive on axis 2)
INHBB	FALSE	TRUE	TRUE	TRUE	FALSE	3	Epithelial (positive on axis 2)
CRIM1	FALSE	TRUE	FALSE	FALSE	TRUE	2	Epithelial (positive on axis 2)
FZD2	FALSE	TRUE	FALSE	FALSE	FALSE	1	Epithelial (positive on axis 2)
LAMB3	FALSE	TRUE	TRUE	FALSE	FALSE	2	Epithelial (positive on axis 2)
SFN	FALSE	TRUE	FALSE	FALSE	FALSE	1	Epithelial (positive on axis 2)
PPP2R2C	FALSE	TRUE	FALSE	FALSE	FALSE	1	Epithelial (positive on axis 2)
NNMT	FALSE	TRUE	TRUE	FALSE	FALSE	2	Epithelial (positive on axis 2)
RIN2	FALSE	TRUE	TRUE	FALSE	FALSE	2	Epithelial (positive on axis 2)
FAM171A1	FALSE	TRUE	TRUE	FALSE	FALSE	2	Epithelial (positive on axis 2)
S100A2	FALSE	TRUE	TRUE	TRUE	FALSE	3	Epithelial (positive on axis 2)
SDC4	FALSE	TRUE	FALSE	FALSE	FALSE	1	Epithelial (positive on axis 2)
EPS8L2	FALSE	TRUE	TRUE	TRUE	FALSE	3	Epithelial (positive on axis 2)
KLF5	FALSE	TRUE	FALSE	FALSE	FALSE	1	Epithelial (positive on axis 2)
PODXL	FALSE	TRUE	TRUE	FALSE	FALSE	2	Epithelial (positive on axis 2)
DDAH1	FALSE	TRUE	TRUE	FALSE	FALSE	2	Epithelial (positive on axis 2)
ARHGAP8	FALSE	TRUE	FALSE	FALSE	FALSE	1	Epithelial (positive on axis 2)
EPHB2	FALSE	TRUE	FALSE	FALSE	FALSE	1	Epithelial (positive on axis 2)
TFPI	FALSE	TRUE	TRUE	FALSE	FALSE	2	Epithelial (positive on axis 2)
ANXA8L2	FALSE	TRUE	FALSE	FALSE	FALSE	1	Epithelial (positive on axis 2)
C11orf9	FALSE	TRUE	FALSE	TRUE	FALSE	2	Epithelial (positive on axis 2)
UGT1A10	FALSE	TRUE	FALSE	FALSE	FALSE	1	Epithelial (positive on axis 2)
SLC16A3	FALSE	TRUE	FALSE	FALSE	FALSE	1	Epithelial (positive on axis 2)
COL6A2	FALSE	TRUE	FALSE	FALSE	FALSE	1	Epithelial (positive on axis 2)
MDK	FALSE	TRUE	FALSE	FALSE	FALSE	1	Epithelial (positive on axis 2)
PAWR	FALSE	TRUE	TRUE	FALSE	FALSE	2	Epithelial (positive on axis 2)
SLPI	FALSE	TRUE	TRUE	TRUE	TRUE	4	Epithelial (positive on axis 2)
DUSP1	FALSE	TRUE	FALSE	FALSE	FALSE	1	Epithelial (positive on axis 2)
PMEPA1	FALSE	TRUE	FALSE	FALSE	FALSE	1	Epithelial (positive on axis 2)
TGFBI	FALSE	TRUE	TRUE	FALSE	FALSE	2	Epithelial (positive on axis 2)
TMEM132A	FALSE	TRUE	FALSE	FALSE	FALSE	1	Epithelial (positive on axis 2)
PLK2	FALSE	TRUE	TRUE	FALSE	FALSE	2	Epithelial (positive on axis 2)
TAGLN	FALSE	TRUE	FALSE	FALSE	FALSE	1	Epithelial (positive on axis 2)
OCLN	FALSE	TRUE	FALSE	FALSE	FALSE	1	Epithelial (positive on axis 2)
HES4	FALSE	TRUE	FALSE	FALSE	FALSE	1	Epithelial (positive on axis 2)
S100A16	FALSE	TRUE	FALSE	FALSE	FALSE	1	Epithelial (positive on axis 2)
ARHGAP23	FALSE	TRUE	FALSE	FALSE	FALSE	1	Epithelial (positive on axis 2)
AMOTL2	FALSE	TRUE	TRUE	FALSE	FALSE	2	Epithelial (positive on axis 2)
AMIGO2	FALSE	FALSE	TRUE	TRUE	FALSE	2	Epithelial (positive on axis 2)
MYO5C	FALSE	FALSE	TRUE	TRUE	FALSE	2	Epithelial (positive on axis 2)
MICAL2	FALSE	FALSE	TRUE	FALSE	FALSE	1	Epithelial (positive on axis 2)
PPP1R13L	FALSE	FALSE	TRUE	FALSE	FALSE	1	Epithelial (positive on axis 2)
LAMC2	FALSE	FALSE	TRUE	FALSE	FALSE	1	Epithelial (positive on axis 2)
ITGB4	FALSE	FALSE	TRUE	FALSE	FALSE	1	Epithelial (positive on axis 2)
TPBG	FALSE	FALSE	TRUE	FALSE	FALSE	1	Epithelial (positive on axis 2)
GSTO2	FALSE	FALSE	TRUE	FALSE	FALSE	1	Epithelial (positive on axis 2)
EFEMP1	FALSE	FALSE	TRUE	TRUE	FALSE	2	Epithelial (positive on axis 2)
AKR1B10	FALSE	FALSE	TRUE	TRUE	FALSE	2	Epithelial (positive on axis 2)
F2RL1	FALSE	FALSE	TRUE	TRUE	FALSE	2	Epithelial (positive on axis 2)
MEST	FALSE	FALSE	TRUE	FALSE	FALSE	1	Epithelial (positive on axis 2)
KIAA0746	FALSE	FALSE	TRUE	FALSE	FALSE	1	Epithelial (positive on axis 2)
STC2	FALSE	FALSE	TRUE	FALSE	FALSE	1	Epithelial (positive on axis 2)
PLS1	FALSE	FALSE	TRUE	FALSE	FALSE	1	Epithelial (positive on axis 2)
OCIAD2	FALSE	FALSE	TRUE	FALSE	FALSE	1	Epithelial (positive on axis 2)
RBM47	FALSE	FALSE	TRUE	FALSE	FALSE	1	Epithelial (positive on axis 2)
EPHA2	FALSE	FALSE	TRUE	FALSE	FALSE	1	Epithelial (positive on axis 2)
NRP1	FALSE	FALSE	TRUE	TRUE	FALSE	2	Epithelial (positive on axis 2)
CARD10	FALSE	FALSE	TRUE	TRUE	FALSE	2	Epithelial (positive on axis 2)
TFPI2	FALSE	FALSE	TRUE	FALSE	FALSE	1	Epithelial (positive on axis 2)
PKP3	FALSE	FALSE	TRUE	FALSE	FALSE	1	Epithelial (positive on axis 2)
KIAA0802	FALSE	FALSE	TRUE	FALSE	FALSE	1	Epithelial (positive on axis 2)
AKR1C2	FALSE	FALSE	TRUE	FALSE	FALSE	1	Epithelial (positive on axis 2)
RAB3B	FALSE	FALSE	TRUE	TRUE	FALSE	2	Epithelial (positive on axis 2)
TGFA	FALSE	FALSE	TRUE	FALSE	FALSE	1	Epithelial (positive on axis 2)
ZNF185	FALSE	FALSE	TRUE	FALSE	FALSE	1	Epithelial (positive on axis 2)
S100P	FALSE	FALSE	TRUE	FALSE	FALSE	1	Epithelial (positive on axis 2)
MYL9	FALSE	FALSE	TRUE	FALSE	FALSE	1	Epithelial (positive on axis 2)
CCDC80	FALSE	FALSE	TRUE	FALSE	FALSE	1	Epithelial (positive on axis 2)
SOX9	FALSE	FALSE	TRUE	TRUE	FALSE	2	Epithelial (positive on axis 2)
EXPH5	FALSE	FALSE	TRUE	FALSE	FALSE	1	Epithelial (positive on axis 2)
GRAMD3	FALSE	FALSE	TRUE	FALSE	FALSE	1	Epithelial (positive on axis 2)
DKK1	FALSE	FALSE	TRUE	FALSE	FALSE	1	Epithelial (positive on axis 2)
CD24	FALSE	FALSE	FALSE	TRUE	FALSE	1	Epithelial (positive on axis 2)
UGT1A1.....UGT1A10.....UGT1A3.....UGT1A4.....UGT1A5.....UGT1A6.....UGT1A7.....UGT1A8.....UGT1A9	FALSE	FALSE	FALSE	TRUE	FALSE	1	Epithelial (positive on axis 2)
PPL	FALSE	FALSE	FALSE	TRUE	FALSE	1	Epithelial (positive on axis 2)
C3	FALSE	FALSE	FALSE	TRUE	FALSE	1	Epithelial (positive on axis 2)
GPX3	FALSE	FALSE	FALSE	TRUE	FALSE	1	Epithelial (positive on axis 2)
ITGB6	FALSE	FALSE	FALSE	TRUE	FALSE	1	Epithelial (positive on axis 2)
SHANK2	FALSE	FALSE	FALSE	TRUE	FALSE	1	Epithelial (positive on axis 2)
COL1A1	FALSE	FALSE	FALSE	TRUE	FALSE	1	Epithelial (positive on axis 2)
C2.....CFB	FALSE	FALSE	FALSE	TRUE	FALSE	1	Epithelial (positive on axis 2)
RARRES1	FALSE	FALSE	FALSE	TRUE	TRUE	2	Epithelial (positive on axis 2)
MARVELD2	FALSE	FALSE	FALSE	TRUE	FALSE	1	Epithelial (positive on axis 2)
FOXQ1	FALSE	FALSE	FALSE	TRUE	FALSE	1	Epithelial (positive on axis 2)
LOC100288911	FALSE	FALSE	FALSE	TRUE	FALSE	1	Epithelial (positive on axis 2)
CXCL2	FALSE	FALSE	FALSE	TRUE	FALSE	1	Epithelial (positive on axis 2)
CP	FALSE	FALSE	FALSE	TRUE	FALSE	1	Epithelial (positive on axis 2)
GCNT3	FALSE	FALSE	FALSE	TRUE	FALSE	1	Epithelial (positive on axis 2)
BDNF	FALSE	FALSE	FALSE	TRUE	FALSE	1	Epithelial (positive on axis 2)
HGD	FALSE	FALSE	FALSE	TRUE	FALSE	1	Epithelial (positive on axis 2)
RGNEF	FALSE	FALSE	FALSE	TRUE	FALSE	1	Epithelial (positive on axis 2)
PKP2	FALSE	FALSE	FALSE	TRUE	FALSE	1	Epithelial (positive on axis 2)
DPP4	FALSE	FALSE	FALSE	TRUE	FALSE	1	Epithelial (positive on axis 2)
SAMD12	FALSE	FALSE	FALSE	TRUE	TRUE	2	Epithelial (positive on axis 2)
GOLSYN	FALSE	FALSE	FALSE	TRUE	FALSE	1	Epithelial (positive on axis 2)
RHOD	FALSE	FALSE	FALSE	TRUE	FALSE	1	Epithelial (positive on axis 2)
GJA1	FALSE	FALSE	FALSE	TRUE	FALSE	1	Epithelial (positive on axis 2)
EPB41L4B	FALSE	FALSE	FALSE	TRUE	FALSE	1	Epithelial (positive on axis 2)
VCAM1	FALSE	FALSE	FALSE	TRUE	FALSE	1	Epithelial (positive on axis 2)
CXCL5	FALSE	FALSE	FALSE	TRUE	FALSE	1	Epithelial (positive on axis 2)
EHF	FALSE	FALSE	FALSE	TRUE	FALSE	1	Epithelial (positive on axis 2)
PRTFDC1	FALSE	FALSE	FALSE	TRUE	FALSE	1	Epithelial (positive on axis 2)
TMC4	FALSE	FALSE	FALSE	TRUE	FALSE	1	Epithelial (positive on axis 2)
INADL	FALSE	FALSE	FALSE	TRUE	FALSE	1	Epithelial (positive on axis 2)
TSPAN8	FALSE	FALSE	FALSE	TRUE	FALSE	1	Epithelial (positive on axis 2)
DCDC2	FALSE	FALSE	FALSE	TRUE	FALSE	1	Epithelial (positive on axis 2)
DKK3	FALSE	FALSE	FALSE	TRUE	FALSE	1	Epithelial (positive on axis 2)
C1orf106	FALSE	FALSE	FALSE	TRUE	FALSE	1	Epithelial (positive on axis 2)
TSPAN1	FALSE	FALSE	FALSE	TRUE	TRUE	2	Epithelial (positive on axis 2)
ARHGAP27.SH3D20	FALSE	FALSE	FALSE	FALSE	TRUE	1	Epithelial (positive on axis 2)
GRK4	FALSE	FALSE	FALSE	FALSE	TRUE	1	Epithelial (positive on axis 2)
ORAOV1	FALSE	FALSE	FALSE	FALSE	TRUE	1	Epithelial (positive on axis 2)
PTPRH	FALSE	FALSE	FALSE	FALSE	TRUE	1	Epithelial (positive on axis 2)
SYF2	FALSE	FALSE	FALSE	FALSE	TRUE	1	Epithelial (positive on axis 2)
TNFAIP8L3	FALSE	FALSE	FALSE	FALSE	TRUE	1	Epithelial (positive on axis 2)
UGT1A1.UGT1A8	FALSE	FALSE	FALSE	FALSE	TRUE	1	Epithelial (positive on axis 2)
VSIG2	FALSE	FALSE	FALSE	FALSE	TRUE	1	Epithelial (positive on axis 2)
WBP4	FALSE	FALSE	FALSE	FALSE	TRUE	1	Epithelial (positive on axis 2)
C12orf75	FALSE	FALSE	FALSE	FALSE	TRUE	1	Epithelial (positive on axis 2)
CD200	FALSE	FALSE	FALSE	FALSE	TRUE	1	Epithelial (positive on axis 2)
CD40	FALSE	FALSE	FALSE	FALSE	TRUE	1	Epithelial (positive on axis 2)
CLEC4E	FALSE	FALSE	FALSE	FALSE	TRUE	1	Epithelial (positive on axis 2)
ZNF445	FALSE	FALSE	FALSE	FALSE	TRUE	1	Epithelial (positive on axis 2)
ACSM3	FALSE	FALSE	FALSE	FALSE	TRUE	1	Epithelial (positive on axis 2)
DSE	FALSE	FALSE	FALSE	FALSE	TRUE	1	Epithelial (positive on axis 2)
DNTTIP2	FALSE	FALSE	FALSE	FALSE	TRUE	1	Epithelial (positive on axis 2)
BCAS1	FALSE	FALSE	FALSE	FALSE	TRUE	1	Epithelial (positive on axis 2)
KCNIP1	FALSE	FALSE	FALSE	FALSE	TRUE	1	Epithelial (positive on axis 2)
PLG	FALSE	FALSE	FALSE	FALSE	TRUE	1	Epithelial (positive on axis 2)
TM4SF18	FALSE	FALSE	FALSE	FALSE	TRUE	1	Epithelial (positive on axis 2)
ENGASE	FALSE	FALSE	FALSE	FALSE	TRUE	1	Epithelial (positive on axis 2)
ERC2	FALSE	FALSE	FALSE	FALSE	TRUE	1	Epithelial (positive on axis 2)
GNAL	FALSE	FALSE	FALSE	FALSE	TRUE	1	Epithelial (positive on axis 2)
GNAT1	FALSE	FALSE	FALSE	FALSE	TRUE	1	Epithelial (positive on axis 2)
KIF5A	FALSE	FALSE	FALSE	FALSE	TRUE	1	Epithelial (positive on axis 2)
LOXL4	FALSE	FALSE	FALSE	FALSE	TRUE	1	Epithelial (positive on axis 2)
PLTP	FALSE	FALSE	FALSE	FALSE	TRUE	1	Epithelial (positive on axis 2)
SHISA2	FALSE	FALSE	FALSE	FALSE	TRUE	1	Epithelial (positive on axis 2)
CLCN1	FALSE	FALSE	FALSE	FALSE	TRUE	1	Epithelial (positive on axis 2)
ALOX5	FALSE	FALSE	FALSE	FALSE	TRUE	1	Epithelial (positive on axis 2)
ATP1A4	FALSE	FALSE	FALSE	FALSE	TRUE	1	Epithelial (positive on axis 2)
C14orf70	FALSE	FALSE	FALSE	FALSE	TRUE	1	Epithelial (positive on axis 2)
CTBS	FALSE	FALSE	FALSE	FALSE	TRUE	1	Epithelial (positive on axis 2)
CYP4F2.CYP4F3	FALSE	FALSE	FALSE	FALSE	TRUE	1	Epithelial (positive on axis 2)
GLYR1	FALSE	FALSE	FALSE	FALSE	TRUE	1	Epithelial (positive on axis 2)
KLHL32	FALSE	FALSE	FALSE	FALSE	TRUE	1	Epithelial (positive on axis 2)
PPM1L	FALSE	FALSE	FALSE	FALSE	TRUE	1	Epithelial (positive on axis 2)
SPRR3	FALSE	FALSE	FALSE	FALSE	TRUE	1	Epithelial (positive on axis 2)
TTBK2	FALSE	FALSE	FALSE	FALSE	TRUE	1	Epithelial (positive on axis 2)
ACTN3	FALSE	FALSE	FALSE	FALSE	TRUE	1	Epithelial (positive on axis 2)
C20orf114	FALSE	FALSE	FALSE	FALSE	TRUE	1	Epithelial (positive on axis 2)
PIGR	FALSE	FALSE	FALSE	FALSE	TRUE	1	Epithelial (positive on axis 2)
PLUNC	FALSE	FALSE	FALSE	FALSE	TRUE	1	Epithelial (positive on axis 2)
SDS	FALSE	FALSE	FALSE	FALSE	TRUE	1	Epithelial (positive on axis 2)
ZNF626	FALSE	FALSE	FALSE	FALSE	TRUE	1	Epithelial (positive on axis 2)
PAPLN	FALSE	FALSE	FALSE	FALSE	TRUE	1	Epithelial (positive on axis 2)
DHDPSL	FALSE	FALSE	FALSE	FALSE	TRUE	1	Epithelial (positive on axis 2)
DHRS9	FALSE	FALSE	FALSE	FALSE	TRUE	1	Epithelial (positive on axis 2)
CETN3	FALSE	FALSE	FALSE	FALSE	TRUE	1	Epithelial (positive on axis 2)
MOCOS	FALSE	FALSE	FALSE	FALSE	TRUE	1	Epithelial (positive on axis 2)
TTC5	FALSE	FALSE	FALSE	FALSE	TRUE	1	Epithelial (positive on axis 2)
WDR45L	FALSE	FALSE	FALSE	FALSE	TRUE	1	Epithelial (positive on axis 2)
RNF170	FALSE	FALSE	FALSE	FALSE	TRUE	1	Epithelial (positive on axis 2)
SCEL	FALSE	FALSE	FALSE	FALSE	TRUE	1	Epithelial (positive on axis 2)
AMN1	FALSE	FALSE	FALSE	FALSE	TRUE	1	Epithelial (positive on axis 2)
C5orf35	FALSE	FALSE	FALSE	FALSE	TRUE	1	Epithelial (positive on axis 2)
FAM89B	FALSE	FALSE	FALSE	FALSE	TRUE	1	Epithelial (positive on axis 2)
FRAS1	FALSE	FALSE	FALSE	FALSE	TRUE	1	Epithelial (positive on axis 2)
IDO1	FALSE	FALSE	FALSE	FALSE	TRUE	1	Epithelial (positive on axis 2)
PNMT	FALSE	FALSE	FALSE	FALSE	TRUE	1	Epithelial (positive on axis 2)
PRMT6	FALSE	FALSE	FALSE	FALSE	TRUE	1	Epithelial (positive on axis 2)
TMEM138	FALSE	FALSE	FALSE	FALSE	TRUE	1	Epithelial (positive on axis 2)
CAV2	FALSE	FALSE	FALSE	FALSE	TRUE	1	Epithelial (positive on axis 2)
KIAA0427	FALSE	FALSE	FALSE	FALSE	TRUE	1	Epithelial (positive on axis 2)
LTF	FALSE	FALSE	FALSE	FALSE	TRUE	1	Epithelial (positive on axis 2)
SLC4A4	FALSE	FALSE	FALSE	FALSE	TRUE	1	Epithelial (positive on axis 2)
C2orf54	FALSE	FALSE	FALSE	FALSE	TRUE	1	Epithelial (positive on axis 2)
BTBD11	FALSE	FALSE	FALSE	FALSE	TRUE	1	Epithelial (positive on axis 2)
GPR108	FALSE	FALSE	FALSE	FALSE	TRUE	1	Epithelial (positive on axis 2)
CTSL2	FALSE	FALSE	FALSE	FALSE	TRUE	1	Epithelial (positive on axis 2)
LRRN4	FALSE	FALSE	FALSE	FALSE	TRUE	1	Epithelial (positive on axis 2)
ARL4C	FALSE	FALSE	FALSE	FALSE	TRUE	1	Epithelial (positive on axis 2)
UBE3B	FALSE	FALSE	FALSE	FALSE	TRUE	1	Epithelial (positive on axis 2)
CES2	FALSE	FALSE	FALSE	FALSE	TRUE	1	Epithelial (positive on axis 2)
EPHA7	FALSE	FALSE	FALSE	FALSE	TRUE	1	Epithelial (positive on axis 2)
PARD3B	FALSE	FALSE	FALSE	FALSE	TRUE	1	Epithelial (positive on axis 2)
PRSS8	FALSE	FALSE	FALSE	FALSE	TRUE	1	Epithelial (positive on axis 2)
LASS4	FALSE	FALSE	FALSE	FALSE	TRUE	1	Epithelial (positive on axis 2)
CEACAM5	FALSE	FALSE	FALSE	FALSE	TRUE	1	Epithelial (positive on axis 2)
MUC4	FALSE	FALSE	FALSE	FALSE	TRUE	1	Epithelial (positive on axis 2)
PCDH1	FALSE	FALSE	FALSE	FALSE	TRUE	1	Epithelial (positive on axis 2)
FILIP1L	FALSE	FALSE	FALSE	FALSE	TRUE	1	Epithelial (positive on axis 2)
OSBPL2	FALSE	FALSE	FALSE	FALSE	TRUE	1	Epithelial (positive on axis 2)
LASS5	FALSE	FALSE	FALSE	FALSE	TRUE	1	Epithelial (positive on axis 2)
MPZL2	FALSE	FALSE	FALSE	FALSE	TRUE	1	Epithelial (positive on axis 2)
KATNA1	FALSE	FALSE	FALSE	FALSE	TRUE	1	Epithelial (positive on axis 2)
VTCN1	FALSE	FALSE	FALSE	FALSE	TRUE	1	Epithelial (positive on axis 2)
POLD4	FALSE	FALSE	FALSE	FALSE	TRUE	1	Epithelial (positive on axis 2)
S100B	TRUE	FALSE	FALSE	FALSE	FALSE	1	Melanoma (negative on axis 2)
TYR	TRUE	TRUE	FALSE	FALSE	FALSE	2	Melanoma (negative on axis 2)
C14orf34	TRUE	FALSE	FALSE	FALSE	FALSE	1	Melanoma (negative on axis 2)
TRIM63	TRUE	FALSE	FALSE	FALSE	FALSE	1	Melanoma (negative on axis 2)
EDNRB	TRUE	FALSE	TRUE	TRUE	FALSE	3	Melanoma (negative on axis 2)
ROPN1B	TRUE	FALSE	FALSE	FALSE	FALSE	1	Melanoma (negative on axis 2)
MLANA	TRUE	FALSE	FALSE	FALSE	FALSE	1	Melanoma (negative on axis 2)
FCRLA	TRUE	FALSE	FALSE	FALSE	FALSE	1	Melanoma (negative on axis 2)
TYRP1	TRUE	FALSE	FALSE	TRUE	TRUE	3	Melanoma (negative on axis 2)
ROPN1	TRUE	FALSE	FALSE	FALSE	FALSE	1	Melanoma (negative on axis 2)
ST8SIA1	TRUE	FALSE	FALSE	TRUE	FALSE	2	Melanoma (negative on axis 2)
C6orf218	TRUE	FALSE	FALSE	FALSE	FALSE	1	Melanoma (negative on axis 2)
A2M	TRUE	FALSE	FALSE	FALSE	FALSE	1	Melanoma (negative on axis 2)
GPM6B	TRUE	TRUE	TRUE	TRUE	FALSE	4	Melanoma (negative on axis 2)
BCL2A1	TRUE	TRUE	TRUE	TRUE	TRUE	5	Melanoma (negative on axis 2)
ART3	TRUE	FALSE	FALSE	FALSE	FALSE	1	Melanoma (negative on axis 2)
CDH19	TRUE	FALSE	FALSE	FALSE	FALSE	1	Melanoma (negative on axis 2)
SGCD	TRUE	FALSE	FALSE	FALSE	FALSE	1	Melanoma (negative on axis 2)
FABP7	TRUE	FALSE	TRUE	FALSE	FALSE	2	Melanoma (negative on axis 2)
MIA	TRUE	FALSE	FALSE	FALSE	FALSE	1	Melanoma (negative on axis 2)
C10orf90	TRUE	FALSE	FALSE	FALSE	FALSE	1	Melanoma (negative on axis 2)
HLA.DRA	TRUE	FALSE	FALSE	FALSE	FALSE	1	Melanoma (negative on axis 2)
GIMAP2	TRUE	FALSE	FALSE	TRUE	FALSE	2	Melanoma (negative on axis 2)
SPATS1	TRUE	FALSE	FALSE	FALSE	FALSE	1	Melanoma (negative on axis 2)
C13orf18	TRUE	FALSE	FALSE	TRUE	FALSE	2	Melanoma (negative on axis 2)
GJB1	TRUE	FALSE	FALSE	FALSE	FALSE	1	Melanoma (negative on axis 2)
NDN	TRUE	TRUE	TRUE	TRUE	FALSE	4	Melanoma (negative on axis 2)
GAS7	TRUE	TRUE	TRUE	FALSE	FALSE	3	Melanoma (negative on axis 2)
KLF15	TRUE	FALSE	FALSE	FALSE	FALSE	1	Melanoma (negative on axis 2)
SOX5	TRUE	FALSE	FALSE	FALSE	FALSE	1	Melanoma (negative on axis 2)
MAGEA8	TRUE	FALSE	FALSE	FALSE	FALSE	1	Melanoma (negative on axis 2)
PTPRZ1	TRUE	FALSE	FALSE	FALSE	FALSE	1	Melanoma (negative on axis 2)
STK32A	TRUE	FALSE	FALSE	FALSE	FALSE	1	Melanoma (negative on axis 2)
CUGBP2	TRUE	FALSE	TRUE	TRUE	FALSE	3	Melanoma (negative on axis 2)
BEST1	TRUE	FALSE	FALSE	TRUE	FALSE	2	Melanoma (negative on axis 2)
TRIM49	TRUE	FALSE	FALSE	FALSE	FALSE	1	Melanoma (negative on axis 2)
TSPAN7	TRUE	FALSE	FALSE	TRUE	FALSE	2	Melanoma (negative on axis 2)
FLJ32786	TRUE	FALSE	FALSE	FALSE	FALSE	1	Melanoma (negative on axis 2)
MAGEA1	TRUE	TRUE	TRUE	TRUE	FALSE	4	Melanoma (negative on axis 2)
NFATC2	TRUE	FALSE	TRUE	TRUE	FALSE	3	Melanoma (negative on axis 2)
POU3F2	TRUE	FALSE	FALSE	TRUE	FALSE	2	Melanoma (negative on axis 2)
LOC100128682	TRUE	FALSE	FALSE	FALSE	FALSE	1	Melanoma (negative on axis 2)
S100A1	TRUE	TRUE	FALSE	FALSE	FALSE	2	Melanoma (negative on axis 2)
ITM2A	TRUE	FALSE	FALSE	FALSE	FALSE	1	Melanoma (negative on axis 2)
FGF13	TRUE	TRUE	TRUE	TRUE	FALSE	4	Melanoma (negative on axis 2)
SOX5P	TRUE	FALSE	FALSE	FALSE	FALSE	1	Melanoma (negative on axis 2)
ST3GAL6	TRUE	TRUE	FALSE	TRUE	FALSE	3	Melanoma (negative on axis 2)
PLA1A	TRUE	FALSE	FALSE	FALSE	TRUE	2	Melanoma (negative on axis 2)
CD96	TRUE	FALSE	FALSE	FALSE	FALSE	1	Melanoma (negative on axis 2)
CAPN3	TRUE	FALSE	FALSE	TRUE	FALSE	2	Melanoma (negative on axis 2)
IL16	TRUE	FALSE	FALSE	FALSE	FALSE	1	Melanoma (negative on axis 2)
FAM19A5	TRUE	FALSE	FALSE	FALSE	FALSE	1	Melanoma (negative on axis 2)
TTYH2	TRUE	TRUE	FALSE	FALSE	FALSE	2	Melanoma (negative on axis 2)
FAM78A	TRUE	FALSE	FALSE	FALSE	FALSE	1	Melanoma (negative on axis 2)
SLC45A2	TRUE	FALSE	FALSE	FALSE	FALSE	1	Melanoma (negative on axis 2)
SCML4	TRUE	FALSE	FALSE	FALSE	FALSE	1	Melanoma (negative on axis 2)
GPNMB	TRUE	TRUE	TRUE	TRUE	FALSE	4	Melanoma (negative on axis 2)
ITGA4	TRUE	FALSE	TRUE	TRUE	FALSE	3	Melanoma (negative on axis 2)
LEF1	TRUE	TRUE	TRUE	TRUE	FALSE	4	Melanoma (negative on axis 2)
FGFBP2	TRUE	FALSE	FALSE	FALSE	FALSE	1	Melanoma (negative on axis 2)
SEMA6D	TRUE	FALSE	FALSE	TRUE	FALSE	2	Melanoma (negative on axis 2)
SLC6A15	TRUE	FALSE	TRUE	TRUE	FALSE	3	Melanoma (negative on axis 2)
LZTS1	TRUE	TRUE	FALSE	TRUE	FALSE	3	Melanoma (negative on axis 2)
SSX6	TRUE	FALSE	FALSE	FALSE	FALSE	1	Melanoma (negative on axis 2)
D4S234E	TRUE	FALSE	FALSE	FALSE	FALSE	1	Melanoma (negative on axis 2)
HAS2	TRUE	FALSE	FALSE	FALSE	FALSE	1	Melanoma (negative on axis 2)
KLHL6	TRUE	FALSE	FALSE	FALSE	FALSE	1	Melanoma (negative on axis 2)
IRF4	TRUE	FALSE	FALSE	FALSE	FALSE	1	Melanoma (negative on axis 2)
JAM3	TRUE	FALSE	FALSE	TRUE	FALSE	2	Melanoma (negative on axis 2)
MYL10	TRUE	FALSE	FALSE	FALSE	FALSE	1	Melanoma (negative on axis 2)
EGR3	TRUE	FALSE	FALSE	FALSE	FALSE	1	Melanoma (negative on axis 2)
ANO4	TRUE	FALSE	FALSE	FALSE	FALSE	1	Melanoma (negative on axis 2)
CSPG4	TRUE	FALSE	FALSE	TRUE	FALSE	2	Melanoma (negative on axis 2)
CSAG2	TRUE	FALSE	FALSE	FALSE	FALSE	1	Melanoma (negative on axis 2)
NLGN1	TRUE	FALSE	FALSE	TRUE	TRUE	3	Melanoma (negative on axis 2)
GPR143	TRUE	FALSE	FALSE	FALSE	FALSE	1	Melanoma (negative on axis 2)
CCR1	TRUE	FALSE	FALSE	FALSE	FALSE	1	Melanoma (negative on axis 2)
TRPV2	TRUE	TRUE	TRUE	TRUE	FALSE	4	Melanoma (negative on axis 2)
PTPRC	TRUE	FALSE	FALSE	FALSE	FALSE	1	Melanoma (negative on axis 2)
ACP5	TRUE	FALSE	FALSE	FALSE	TRUE	2	Melanoma (negative on axis 2)
LOC387763	TRUE	FALSE	FALSE	TRUE	FALSE	2	Melanoma (negative on axis 2)
LOC257358	TRUE	FALSE	FALSE	FALSE	FALSE	1	Melanoma (negative on axis 2)
EXTL1	TRUE	FALSE	FALSE	FALSE	FALSE	1	Melanoma (negative on axis 2)
FAM70A	TRUE	FALSE	FALSE	TRUE	FALSE	2	Melanoma (negative on axis 2)
B3GAT1	TRUE	FALSE	FALSE	FALSE	FALSE	1	Melanoma (negative on axis 2)
LRRC33	TRUE	FALSE	FALSE	TRUE	FALSE	2	Melanoma (negative on axis 2)
RPS3AP40	TRUE	FALSE	FALSE	FALSE	FALSE	1	Melanoma (negative on axis 2)
BEND5	TRUE	FALSE	FALSE	FALSE	FALSE	1	Melanoma (negative on axis 2)
RNF125	TRUE	FALSE	FALSE	FALSE	FALSE	1	Melanoma (negative on axis 2)
TUFML	TRUE	FALSE	FALSE	FALSE	FALSE	1	Melanoma (negative on axis 2)
SNCA	TRUE	FALSE	TRUE	FALSE	FALSE	2	Melanoma (negative on axis 2)
ASPA	TRUE	FALSE	FALSE	FALSE	FALSE	1	Melanoma (negative on axis 2)
LRRK2	TRUE	FALSE	FALSE	FALSE	FALSE	1	Melanoma (negative on axis 2)
HMCN1	TRUE	FALSE	FALSE	TRUE	FALSE	2	Melanoma (negative on axis 2)
TRPM8	TRUE	FALSE	FALSE	FALSE	FALSE	1	Melanoma (negative on axis 2)
SLC16A10	TRUE	FALSE	FALSE	FALSE	FALSE	1	Melanoma (negative on axis 2)
RLBP1	TRUE	FALSE	FALSE	FALSE	FALSE	1	Melanoma (negative on axis 2)
SLC26A4	TRUE	FALSE	FALSE	FALSE	FALSE	1	Melanoma (negative on axis 2)
PIK3CG	TRUE	FALSE	FALSE	FALSE	FALSE	1	Melanoma (negative on axis 2)
LPL	TRUE	FALSE	FALSE	FALSE	FALSE	1	Melanoma (negative on axis 2)
RAB38	FALSE	TRUE	TRUE	TRUE	FALSE	3	Melanoma (negative on axis 2)
OVOS2	FALSE	TRUE	TRUE	FALSE	FALSE	2	Melanoma (negative on axis 2)
VGF	FALSE	TRUE	FALSE	TRUE	FALSE	2	Melanoma (negative on axis 2)
MAGEA6	FALSE	TRUE	TRUE	TRUE	FALSE	3	Melanoma (negative on axis 2)
GYPC	FALSE	TRUE	TRUE	TRUE	TRUE	4	Melanoma (negative on axis 2)
MAGEA3	FALSE	TRUE	TRUE	TRUE	FALSE	3	Melanoma (negative on axis 2)
LPXN	FALSE	TRUE	TRUE	TRUE	FALSE	3	Melanoma (negative on axis 2)
SLC1A4	FALSE	TRUE	TRUE	FALSE	FALSE	2	Melanoma (negative on axis 2)
SLC16A6	FALSE	TRUE	TRUE	TRUE	TRUE	4	Melanoma (negative on axis 2)
MAGEA12	FALSE	TRUE	TRUE	TRUE	FALSE	3	Melanoma (negative on axis 2)
MAGEA2B	FALSE	TRUE	TRUE	FALSE	FALSE	2	Melanoma (negative on axis 2)
MAGEA5	FALSE	TRUE	FALSE	TRUE	FALSE	2	Melanoma (negative on axis 2)
RUNX3	FALSE	TRUE	FALSE	TRUE	FALSE	2	Melanoma (negative on axis 2)
IL1RAP	FALSE	TRUE	FALSE	FALSE	FALSE	1	Melanoma (negative on axis 2)
HLA.DMA	FALSE	TRUE	TRUE	FALSE	FALSE	2	Melanoma (negative on axis 2)
MITF	FALSE	TRUE	TRUE	FALSE	FALSE	2	Melanoma (negative on axis 2)
TRIB2	FALSE	TRUE	TRUE	TRUE	FALSE	3	Melanoma (negative on axis 2)
SLC27A3	FALSE	TRUE	TRUE	FALSE	FALSE	2	Melanoma (negative on axis 2)
HES6	FALSE	TRUE	FALSE	FALSE	FALSE	1	Melanoma (negative on axis 2)
NRN1	FALSE	TRUE	TRUE	TRUE	FALSE	3	Melanoma (negative on axis 2)
FAIM3	FALSE	TRUE	TRUE	TRUE	FALSE	3	Melanoma (negative on axis 2)
PRAME	FALSE	TRUE	TRUE	FALSE	FALSE	2	Melanoma (negative on axis 2)
PLXNC1	FALSE	TRUE	FALSE	TRUE	FALSE	2	Melanoma (negative on axis 2)
ZNF697	FALSE	TRUE	TRUE	FALSE	FALSE	2	Melanoma (negative on axis 2)
RRAGD	FALSE	TRUE	TRUE	FALSE	FALSE	2	Melanoma (negative on axis 2)
STXBP1	FALSE	TRUE	FALSE	FALSE	FALSE	1	Melanoma (negative on axis 2)
CORO1A	FALSE	TRUE	FALSE	FALSE	FALSE	1	Melanoma (negative on axis 2)
OSTM1	FALSE	TRUE	FALSE	FALSE	FALSE	1	Melanoma (negative on axis 2)
IFT81	FALSE	TRUE	FALSE	FALSE	TRUE	2	Melanoma (negative on axis 2)
SRPX	FALSE	TRUE	TRUE	FALSE	FALSE	2	Melanoma (negative on axis 2)
KLF9	FALSE	TRUE	FALSE	FALSE	FALSE	1	Melanoma (negative on axis 2)
SDC3	FALSE	TRUE	TRUE	FALSE	FALSE	2	Melanoma (negative on axis 2)
IGSF8	FALSE	TRUE	FALSE	FALSE	FALSE	1	Melanoma (negative on axis 2)
SGK1	FALSE	TRUE	FALSE	FALSE	FALSE	1	Melanoma (negative on axis 2)
DIRAS1	FALSE	TRUE	FALSE	FALSE	FALSE	1	Melanoma (negative on axis 2)
DUSP4	FALSE	TRUE	FALSE	FALSE	FALSE	1	Melanoma (negative on axis 2)
LCP1	FALSE	TRUE	FALSE	TRUE	FALSE	2	Melanoma (negative on axis 2)
APOLD1	FALSE	TRUE	TRUE	FALSE	FALSE	2	Melanoma (negative on axis 2)
TBC1D7	FALSE	TRUE	FALSE	FALSE	FALSE	1	Melanoma (negative on axis 2)
TNC	FALSE	TRUE	TRUE	FALSE	FALSE	2	Melanoma (negative on axis 2)
IFI16	FALSE	TRUE	TRUE	FALSE	FALSE	2	Melanoma (negative on axis 2)
C14orf139	FALSE	TRUE	TRUE	FALSE	FALSE	2	Melanoma (negative on axis 2)
AP1S2	FALSE	TRUE	FALSE	FALSE	FALSE	1	Melanoma (negative on axis 2)
C20orf108	FALSE	TRUE	FALSE	FALSE	FALSE	1	Melanoma (negative on axis 2)
FAM89A	FALSE	TRUE	TRUE	FALSE	FALSE	2	Melanoma (negative on axis 2)
MICAL1	FALSE	TRUE	TRUE	FALSE	FALSE	2	Melanoma (negative on axis 2)
GPRC5B	FALSE	TRUE	FALSE	FALSE	FALSE	1	Melanoma (negative on axis 2)
TRAF3IP2	FALSE	TRUE	FALSE	FALSE	FALSE	1	Melanoma (negative on axis 2)
CEACAM1	FALSE	TRUE	FALSE	TRUE	FALSE	2	Melanoma (negative on axis 2)
RNF144A	FALSE	TRUE	TRUE	TRUE	FALSE	3	Melanoma (negative on axis 2)
TDRD3	FALSE	TRUE	FALSE	FALSE	FALSE	1	Melanoma (negative on axis 2)
FYN	FALSE	TRUE	TRUE	FALSE	FALSE	2	Melanoma (negative on axis 2)
BCAS3	FALSE	TRUE	FALSE	FALSE	FALSE	1	Melanoma (negative on axis 2)
EPB41L3	FALSE	TRUE	FALSE	TRUE	FALSE	2	Melanoma (negative on axis 2)
PARVB	FALSE	TRUE	FALSE	FALSE	FALSE	1	Melanoma (negative on axis 2)
C18orf19	FALSE	TRUE	FALSE	FALSE	FALSE	1	Melanoma (negative on axis 2)
MYO5A	FALSE	TRUE	TRUE	FALSE	FALSE	2	Melanoma (negative on axis 2)
ECM1	FALSE	TRUE	TRUE	FALSE	FALSE	2	Melanoma (negative on axis 2)
SLC23A2	FALSE	TRUE	TRUE	FALSE	FALSE	2	Melanoma (negative on axis 2)
ST3GAL5	FALSE	TRUE	TRUE	FALSE	FALSE	2	Melanoma (negative on axis 2)
ZKSCAN1	FALSE	TRUE	FALSE	FALSE	FALSE	1	Melanoma (negative on axis 2)
BAHCC1	FALSE	TRUE	TRUE	FALSE	FALSE	2	Melanoma (negative on axis 2)
LIMD2	FALSE	TRUE	FALSE	FALSE	FALSE	1	Melanoma (negative on axis 2)
JARID2	FALSE	TRUE	FALSE	FALSE	FALSE	1	Melanoma (negative on axis 2)
SPRY4	FALSE	TRUE	FALSE	FALSE	FALSE	1	Melanoma (negative on axis 2)
WIPF1	FALSE	TRUE	TRUE	FALSE	FALSE	2	Melanoma (negative on axis 2)
HSD17B14	FALSE	TRUE	FALSE	FALSE	FALSE	1	Melanoma (negative on axis 2)
COL9A3	FALSE	TRUE	TRUE	FALSE	FALSE	2	Melanoma (negative on axis 2)
RAB27A	FALSE	TRUE	FALSE	FALSE	FALSE	1	Melanoma (negative on axis 2)
GAS1	FALSE	TRUE	FALSE	TRUE	FALSE	2	Melanoma (negative on axis 2)
SPARC	FALSE	TRUE	FALSE	FALSE	FALSE	1	Melanoma (negative on axis 2)
2013-09-06	FALSE	TRUE	FALSE	FALSE	FALSE	1	Melanoma (negative on axis 2)
HLA.DPB1	FALSE	TRUE	TRUE	FALSE	FALSE	2	Melanoma (negative on axis 2)
MMP17	FALSE	TRUE	FALSE	FALSE	FALSE	1	Melanoma (negative on axis 2)
PLAT	FALSE	TRUE	TRUE	FALSE	FALSE	2	Melanoma (negative on axis 2)
MREG	FALSE	TRUE	TRUE	FALSE	FALSE	2	Melanoma (negative on axis 2)
BIN3	FALSE	TRUE	FALSE	FALSE	FALSE	1	Melanoma (negative on axis 2)
GPSM3	FALSE	TRUE	FALSE	FALSE	FALSE	1	Melanoma (negative on axis 2)
ARHGAP4	FALSE	TRUE	FALSE	FALSE	FALSE	1	Melanoma (negative on axis 2)
PARD6G	FALSE	TRUE	FALSE	FALSE	FALSE	1	Melanoma (negative on axis 2)
SNX10	FALSE	TRUE	FALSE	FALSE	TRUE	2	Melanoma (negative on axis 2)
IFFO1	FALSE	TRUE	FALSE	FALSE	FALSE	1	Melanoma (negative on axis 2)
GSN	FALSE	TRUE	FALSE	FALSE	FALSE	1	Melanoma (negative on axis 2)
TBC1D16	FALSE	TRUE	FALSE	FALSE	TRUE	2	Melanoma (negative on axis 2)
CYB5R2	FALSE	TRUE	FALSE	FALSE	FALSE	1	Melanoma (negative on axis 2)
C1orf85	FALSE	TRUE	FALSE	FALSE	FALSE	1	Melanoma (negative on axis 2)
GPR137B	FALSE	FALSE	TRUE	FALSE	FALSE	1	Melanoma (negative on axis 2)
TUBB4	FALSE	FALSE	TRUE	FALSE	FALSE	1	Melanoma (negative on axis 2)
HEY1	FALSE	FALSE	TRUE	TRUE	FALSE	2	Melanoma (negative on axis 2)
PAG1	FALSE	FALSE	TRUE	FALSE	FALSE	1	Melanoma (negative on axis 2)
LYST	FALSE	FALSE	TRUE	FALSE	FALSE	1	Melanoma (negative on axis 2)
BCHE	FALSE	FALSE	TRUE	TRUE	FALSE	2	Melanoma (negative on axis 2)
ST6GAL1	FALSE	FALSE	TRUE	FALSE	FALSE	1	Melanoma (negative on axis 2)
MGC87042	FALSE	FALSE	TRUE	FALSE	FALSE	1	Melanoma (negative on axis 2)
QPCT	FALSE	FALSE	TRUE	FALSE	TRUE	2	Melanoma (negative on axis 2)
TIMP3	FALSE	FALSE	TRUE	TRUE	FALSE	2	Melanoma (negative on axis 2)
CTHRC1	FALSE	FALSE	TRUE	FALSE	FALSE	1	Melanoma (negative on axis 2)
KCNAB2	FALSE	FALSE	TRUE	FALSE	FALSE	1	Melanoma (negative on axis 2)
ARNT2	FALSE	FALSE	TRUE	FALSE	FALSE	1	Melanoma (negative on axis 2)
PIK3CD	FALSE	FALSE	TRUE	FALSE	FALSE	1	Melanoma (negative on axis 2)
PDE4B	FALSE	FALSE	TRUE	TRUE	FALSE	2	Melanoma (negative on axis 2)
SLC19A2	FALSE	FALSE	TRUE	FALSE	FALSE	1	Melanoma (negative on axis 2)
LY96	FALSE	FALSE	TRUE	TRUE	FALSE	2	Melanoma (negative on axis 2)
SYNGR1	FALSE	FALSE	TRUE	FALSE	FALSE	1	Melanoma (negative on axis 2)
LAMA1	FALSE	FALSE	TRUE	FALSE	FALSE	1	Melanoma (negative on axis 2)
SASH1	FALSE	FALSE	TRUE	FALSE	FALSE	1	Melanoma (negative on axis 2)
SNAI2	FALSE	FALSE	TRUE	FALSE	FALSE	1	Melanoma (negative on axis 2)
CHST11	FALSE	FALSE	TRUE	FALSE	FALSE	1	Melanoma (negative on axis 2)
TNFRSF19	FALSE	FALSE	TRUE	FALSE	FALSE	1	Melanoma (negative on axis 2)
SLC43A3	FALSE	FALSE	TRUE	FALSE	FALSE	1	Melanoma (negative on axis 2)
INPP5F	FALSE	FALSE	TRUE	FALSE	FALSE	1	Melanoma (negative on axis 2)
C21orf91	FALSE	FALSE	TRUE	FALSE	FALSE	1	Melanoma (negative on axis 2)
NHSL1	FALSE	FALSE	TRUE	FALSE	FALSE	1	Melanoma (negative on axis 2)
KAT2B	FALSE	FALSE	TRUE	FALSE	FALSE	1	Melanoma (negative on axis 2)
SFRP1	FALSE	FALSE	TRUE	TRUE	FALSE	2	Melanoma (negative on axis 2)
NOV	FALSE	FALSE	TRUE	FALSE	FALSE	1	Melanoma (negative on axis 2)
ZNF718	FALSE	FALSE	TRUE	FALSE	FALSE	1	Melanoma (negative on axis 2)
SEMA5A	FALSE	FALSE	TRUE	FALSE	FALSE	1	Melanoma (negative on axis 2)
BAMBI	FALSE	FALSE	TRUE	FALSE	FALSE	1	Melanoma (negative on axis 2)
BEX4	FALSE	FALSE	TRUE	FALSE	FALSE	1	Melanoma (negative on axis 2)
CD74	FALSE	FALSE	TRUE	FALSE	FALSE	1	Melanoma (negative on axis 2)
C6orf192	FALSE	FALSE	TRUE	FALSE	FALSE	1	Melanoma (negative on axis 2)
CNRIP1	FALSE	FALSE	TRUE	FALSE	FALSE	1	Melanoma (negative on axis 2)
HLA.DRB1	FALSE	FALSE	TRUE	FALSE	FALSE	1	Melanoma (negative on axis 2)
EVI2A	FALSE	FALSE	TRUE	FALSE	FALSE	1	Melanoma (negative on axis 2)
NES	FALSE	FALSE	TRUE	FALSE	FALSE	1	Melanoma (negative on axis 2)
LONRF1	FALSE	FALSE	TRUE	FALSE	FALSE	1	Melanoma (negative on axis 2)
PRKAR2B	FALSE	FALSE	TRUE	FALSE	FALSE	1	Melanoma (negative on axis 2)
C1orf21	FALSE	FALSE	TRUE	FALSE	FALSE	1	Melanoma (negative on axis 2)
MC1R	FALSE	FALSE	TRUE	FALSE	FALSE	1	Melanoma (negative on axis 2)
GRAMD4	FALSE	FALSE	TRUE	FALSE	TRUE	2	Melanoma (negative on axis 2)
ST6GALNAC3	FALSE	FALSE	FALSE	TRUE	FALSE	1	Melanoma (negative on axis 2)
LOC285628	FALSE	FALSE	FALSE	TRUE	FALSE	1	Melanoma (negative on axis 2)
SERPINF1	FALSE	FALSE	FALSE	TRUE	FALSE	1	Melanoma (negative on axis 2)
FCGR2A	FALSE	FALSE	FALSE	TRUE	FALSE	1	Melanoma (negative on axis 2)
PHACTR1	FALSE	FALSE	FALSE	TRUE	FALSE	1	Melanoma (negative on axis 2)
DAAM2	FALSE	FALSE	FALSE	TRUE	FALSE	1	Melanoma (negative on axis 2)
OVOS.....OVOS2	FALSE	FALSE	FALSE	TRUE	FALSE	1	Melanoma (negative on axis 2)
MAGEA2.....MAGEA2B	FALSE	FALSE	FALSE	TRUE	FALSE	1	Melanoma (negative on axis 2)
LOC644242	FALSE	FALSE	FALSE	TRUE	FALSE	1	Melanoma (negative on axis 2)
GREB1	FALSE	FALSE	FALSE	TRUE	FALSE	1	Melanoma (negative on axis 2)
ANKRD44	FALSE	FALSE	FALSE	TRUE	FALSE	1	Melanoma (negative on axis 2)
PDZRN3	FALSE	FALSE	FALSE	TRUE	FALSE	1	Melanoma (negative on axis 2)
GNG2	FALSE	FALSE	FALSE	TRUE	FALSE	1	Melanoma (negative on axis 2)
CSAG2.....CSAG3	FALSE	FALSE	FALSE	TRUE	FALSE	1	Melanoma (negative on axis 2)
CYP27A1	FALSE	FALSE	FALSE	TRUE	FALSE	1	Melanoma (negative on axis 2)
ADCY1	FALSE	FALSE	FALSE	TRUE	FALSE	1	Melanoma (negative on axis 2)
CA8	FALSE	FALSE	FALSE	TRUE	FALSE	1	Melanoma (negative on axis 2)
DOCK10	FALSE	FALSE	FALSE	TRUE	FALSE	1	Melanoma (negative on axis 2)
ALX1	FALSE	FALSE	FALSE	TRUE	FALSE	1	Melanoma (negative on axis 2)
GMPR	FALSE	FALSE	FALSE	TRUE	FALSE	1	Melanoma (negative on axis 2)
SERPINA3	FALSE	FALSE	FALSE	TRUE	FALSE	1	Melanoma (negative on axis 2)
KCNQ5	FALSE	FALSE	FALSE	TRUE	FALSE	1	Melanoma (negative on axis 2)
EPHA3	FALSE	FALSE	FALSE	TRUE	FALSE	1	Melanoma (negative on axis 2)
XYLT1	FALSE	FALSE	FALSE	TRUE	FALSE	1	Melanoma (negative on axis 2)
VEPH1	FALSE	FALSE	FALSE	TRUE	FALSE	1	Melanoma (negative on axis 2)
IL13RA2	FALSE	FALSE	FALSE	TRUE	FALSE	1	Melanoma (negative on axis 2)
FARP2	FALSE	FALSE	FALSE	TRUE	FALSE	1	Melanoma (negative on axis 2)
TP53TG3.....TP53TG3	FALSE	FALSE	FALSE	TRUE	FALSE	1	Melanoma (negative on axis 2)
LAPTM5	FALSE	FALSE	FALSE	TRUE	FALSE	1	Melanoma (negative on axis 2)
GPR19	FALSE	FALSE	FALSE	TRUE	FALSE	1	Melanoma (negative on axis 2)
DYNC1I1	FALSE	FALSE	FALSE	TRUE	FALSE	1	Melanoma (negative on axis 2)
ITPKB	FALSE	FALSE	FALSE	TRUE	TRUE	2	Melanoma (negative on axis 2)
ZEB2	FALSE	FALSE	FALSE	TRUE	FALSE	1	Melanoma (negative on axis 2)
CAMK4	FALSE	FALSE	FALSE	TRUE	FALSE	1	Melanoma (negative on axis 2)
FMN1	FALSE	FALSE	FALSE	TRUE	FALSE	1	Melanoma (negative on axis 2)
CD200	FALSE	FALSE	FALSE	TRUE	FALSE	1	Melanoma (negative on axis 2)
C11orf41	FALSE	FALSE	FALSE	TRUE	FALSE	1	Melanoma (negative on axis 2)
LOC51152	FALSE	FALSE	FALSE	TRUE	FALSE	1	Melanoma (negative on axis 2)
ENPP2	FALSE	FALSE	FALSE	TRUE	FALSE	1	Melanoma (negative on axis 2)
FAM46C	FALSE	FALSE	FALSE	TRUE	FALSE	1	Melanoma (negative on axis 2)
MME	FALSE	FALSE	FALSE	TRUE	FALSE	1	Melanoma (negative on axis 2)
ST6GALNAC2	FALSE	FALSE	FALSE	TRUE	FALSE	1	Melanoma (negative on axis 2)
RHOJ	FALSE	FALSE	FALSE	TRUE	FALSE	1	Melanoma (negative on axis 2)
MEF2C	FALSE	FALSE	FALSE	TRUE	FALSE	1	Melanoma (negative on axis 2)
CCDC96	FALSE	FALSE	FALSE	FALSE	TRUE	1	Melanoma (negative on axis 2)
ENTPD1	FALSE	FALSE	FALSE	FALSE	TRUE	1	Melanoma (negative on axis 2)
HPS1	FALSE	FALSE	FALSE	FALSE	TRUE	1	Melanoma (negative on axis 2)
ITGA9	FALSE	FALSE	FALSE	FALSE	TRUE	1	Melanoma (negative on axis 2)
LDHD	FALSE	FALSE	FALSE	FALSE	TRUE	1	Melanoma (negative on axis 2)
NGDN	FALSE	FALSE	FALSE	FALSE	TRUE	1	Melanoma (negative on axis 2)
RHOQ	FALSE	FALSE	FALSE	FALSE	TRUE	1	Melanoma (negative on axis 2)
SMARCD3	FALSE	FALSE	FALSE	FALSE	TRUE	1	Melanoma (negative on axis 2)
TRPV4	FALSE	FALSE	FALSE	FALSE	TRUE	1	Melanoma (negative on axis 2)
CSF2RA	FALSE	FALSE	FALSE	FALSE	TRUE	1	Melanoma (negative on axis 2)
TMEM8A	FALSE	FALSE	FALSE	FALSE	TRUE	1	Melanoma (negative on axis 2)
C19orf66	FALSE	FALSE	FALSE	FALSE	TRUE	1	Melanoma (negative on axis 2)
CA14	FALSE	FALSE	FALSE	FALSE	TRUE	1	Melanoma (negative on axis 2)
DLL3	FALSE	FALSE	FALSE	FALSE	TRUE	1	Melanoma (negative on axis 2)
EFCAB4B	FALSE	FALSE	FALSE	FALSE	TRUE	1	Melanoma (negative on axis 2)
EFHC2	FALSE	FALSE	FALSE	FALSE	TRUE	1	Melanoma (negative on axis 2)
GBA2	FALSE	FALSE	FALSE	FALSE	TRUE	1	Melanoma (negative on axis 2)
GLB1L	FALSE	FALSE	FALSE	FALSE	TRUE	1	Melanoma (negative on axis 2)
LRRN4CL	FALSE	FALSE	FALSE	FALSE	TRUE	1	Melanoma (negative on axis 2)
MPDZ	FALSE	FALSE	FALSE	FALSE	TRUE	1	Melanoma (negative on axis 2)
PIP4K2B	FALSE	FALSE	FALSE	FALSE	TRUE	1	Melanoma (negative on axis 2)
PLEKHA4	FALSE	FALSE	FALSE	FALSE	TRUE	1	Melanoma (negative on axis 2)
USF2	FALSE	FALSE	FALSE	FALSE	TRUE	1	Melanoma (negative on axis 2)
SLC15A4	FALSE	FALSE	FALSE	FALSE	TRUE	1	Melanoma (negative on axis 2)
APOC2	FALSE	FALSE	FALSE	FALSE	TRUE	1	Melanoma (negative on axis 2)
RHBDD3	FALSE	FALSE	FALSE	FALSE	TRUE	1	Melanoma (negative on axis 2)
SLC24A5	FALSE	FALSE	FALSE	FALSE	TRUE	1	Melanoma (negative on axis 2)
PSEN2	FALSE	FALSE	FALSE	FALSE	TRUE	1	Melanoma (negative on axis 2)
C22orf9	FALSE	FALSE	FALSE	FALSE	TRUE	1	Melanoma (negative on axis 2)
GAPDHS	FALSE	FALSE	FALSE	FALSE	TRUE	1	Melanoma (negative on axis 2)
WIPI1	FALSE	FALSE	FALSE	FALSE	TRUE	1	Melanoma (negative on axis 2)
P2RX7	FALSE	FALSE	FALSE	FALSE	TRUE	1	Melanoma (negative on axis 2)
CKMT2	FALSE	FALSE	FALSE	FALSE	TRUE	1	Melanoma (negative on axis 2)
FCER1G	FALSE	FALSE	FALSE	FALSE	TRUE	1	Melanoma (negative on axis 2)
NPR1	FALSE	FALSE	FALSE	FALSE	TRUE	1	Melanoma (negative on axis 2)
OGDHL	FALSE	FALSE	FALSE	FALSE	TRUE	1	Melanoma (negative on axis 2)
RBM19	FALSE	FALSE	FALSE	FALSE	TRUE	1	Melanoma (negative on axis 2)
ZNF428	FALSE	FALSE	FALSE	FALSE	TRUE	1	Melanoma (negative on axis 2)
XYLB	FALSE	FALSE	FALSE	FALSE	TRUE	1	Melanoma (negative on axis 2)
ZNF295	FALSE	FALSE	FALSE	FALSE	TRUE	1	Melanoma (negative on axis 2)
ALKBH6	FALSE	FALSE	FALSE	FALSE	TRUE	1	Melanoma (negative on axis 2)
C17orf103	FALSE	FALSE	FALSE	FALSE	TRUE	1	Melanoma (negative on axis 2)
EDARADD	FALSE	FALSE	FALSE	FALSE	TRUE	1	Melanoma (negative on axis 2)
GAGE1	FALSE	FALSE	FALSE	FALSE	TRUE	1	Melanoma (negative on axis 2)
LIAS	FALSE	FALSE	FALSE	FALSE	TRUE	1	Melanoma (negative on axis 2)
MAP3K6	FALSE	FALSE	FALSE	FALSE	TRUE	1	Melanoma (negative on axis 2)
MCC	FALSE	FALSE	FALSE	FALSE	TRUE	1	Melanoma (negative on axis 2)
NFYA	FALSE	FALSE	FALSE	FALSE	TRUE	1	Melanoma (negative on axis 2)
PRRX1	FALSE	FALSE	FALSE	FALSE	TRUE	1	Melanoma (negative on axis 2)
SNX7	FALSE	FALSE	FALSE	FALSE	TRUE	1	Melanoma (negative on axis 2)
ZNF347	FALSE	FALSE	FALSE	FALSE	TRUE	1	Melanoma (negative on axis 2)
KANK1	FALSE	FALSE	FALSE	FALSE	TRUE	1	Melanoma (negative on axis 2)
TPCN2	FALSE	FALSE	FALSE	FALSE	TRUE	1	Melanoma (negative on axis 2)
RAB3IL1	FALSE	FALSE	FALSE	FALSE	TRUE	1	Melanoma (negative on axis 2)
ANGEL2	FALSE	FALSE	FALSE	FALSE	TRUE	1	Melanoma (negative on axis 2)
DNER	FALSE	FALSE	FALSE	FALSE	TRUE	1	Melanoma (negative on axis 2)
EYA4	FALSE	FALSE	FALSE	FALSE	TRUE	1	Melanoma (negative on axis 2)
GOLGA7B	FALSE	FALSE	FALSE	FALSE	TRUE	1	Melanoma (negative on axis 2)
IGKC	FALSE	FALSE	FALSE	FALSE	TRUE	1	Melanoma (negative on axis 2)
LIX1L	FALSE	FALSE	FALSE	FALSE	TRUE	1	Melanoma (negative on axis 2)
NR4A3	FALSE	FALSE	FALSE	FALSE	TRUE	1	Melanoma (negative on axis 2)
PPFIBP2	FALSE	FALSE	FALSE	FALSE	TRUE	1	Melanoma (negative on axis 2)
SLC31A1	FALSE	FALSE	FALSE	FALSE	TRUE	1	Melanoma (negative on axis 2)
SRBD1	FALSE	FALSE	FALSE	FALSE	TRUE	1	Melanoma (negative on axis 2)
TNFAIP3	FALSE	FALSE	FALSE	FALSE	TRUE	1	Melanoma (negative on axis 2)
ZMYM1	FALSE	FALSE	FALSE	FALSE	TRUE	1	Melanoma (negative on axis 2)
OMA1	FALSE	FALSE	FALSE	FALSE	TRUE	1	Melanoma (negative on axis 2)
MAFF	FALSE	FALSE	FALSE	FALSE	TRUE	1	Melanoma (negative on axis 2)
SEL1L3	FALSE	FALSE	FALSE	FALSE	TRUE	1	Melanoma (negative on axis 2)
SNX30	FALSE	FALSE	FALSE	FALSE	TRUE	1	Melanoma (negative on axis 2)
LRCH4	FALSE	FALSE	FALSE	FALSE	TRUE	1	Melanoma (negative on axis 2)
DOCK4	FALSE	FALSE	FALSE	FALSE	TRUE	1	Melanoma (negative on axis 2)
C6orf136	FALSE	FALSE	FALSE	FALSE	TRUE	1	Melanoma (negative on axis 2)
RNF25	FALSE	FALSE	FALSE	FALSE	TRUE	1	Melanoma (negative on axis 2)
NAGPA	FALSE	FALSE	FALSE	FALSE	TRUE	1	Melanoma (negative on axis 2)
ABCA8	FALSE	FALSE	FALSE	FALSE	TRUE	1	Melanoma (negative on axis 2)
PODXL2	FALSE	FALSE	FALSE	FALSE	TRUE	1	Melanoma (negative on axis 2)
GYG2	FALSE	FALSE	FALSE	FALSE	TRUE	1	Melanoma (negative on axis 2)
PAGE2	FALSE	FALSE	FALSE	FALSE	TRUE	1	Melanoma (negative on axis 2)
UGT1A1.UGT1A5	FALSE	FALSE	FALSE	FALSE	TRUE	1	Melanoma (negative on axis 2)
ZNF616	FALSE	FALSE	FALSE	FALSE	TRUE	1	Melanoma (negative on axis 2)
CYTSA	FALSE	FALSE	FALSE	FALSE	TRUE	1	Melanoma (negative on axis 2)
ATP6V0A1	FALSE	FALSE	FALSE	FALSE	TRUE	1	Melanoma (negative on axis 2)
RIOK1	FALSE	FALSE	FALSE	FALSE	TRUE	1	Melanoma (negative on axis 2)
MAP2K6	FALSE	FALSE	FALSE	FALSE	TRUE	1	Melanoma (negative on axis 2)
PHLPP1	FALSE	FALSE	FALSE	FALSE	TRUE	1	Melanoma (negative on axis 2)
ABCD2	FALSE	FALSE	FALSE	FALSE	TRUE	1	Melanoma (negative on axis 2)
