# Supplementary material for: A multivariate approach to the integration of multi-omics datasets
Source: BMC Bioinformatics. 2014 May 29;15:162. doi: 10.1186/1471-2105-15-162 (PMC4053266; doi:10.1186/1471-2105-15-162)
Supplement: Additional file 3: Table S2 — Full list of Leukemia and Melanoma markers (including the corresponding selection criteria) and the IPA functional analysis. [file 1471-2105-15-162-S3.xlsx]

## Sheet: Legend
Supplementary Table S2: A full list of Leukemia and Melanoma markers (including the corresponding selection criteria) and the IPA functional analysis
Sheet name	Description
Leukemia Markers	Leukemia markers (genes highly expressed in leukemia cell lines) and their selection coordinate criteria
Melanoma Markers	Melanoma markers (genes highly expressed in melanoma cell lines) and their selection coordinate criteria
Leukemia_IPA_functional	Ingenuity pathway analysis of leukemia markers
Melanoma_IPA_functional	Ingenuity pathway analysis of melanoma markers
Leukemia Markers' and 'Melanoma Markers' Sheets
Columns	Description
Genes	Gene names
AGILENT	Platform name
HGU95
HGU133
HGU133PLUS2
PROTEOME
Count	Number of commonly identified markers across platforms
Leukemia_IPA_functional' and 'Melanoma_IPA_functional' sheets
columns	Description
Category	Category of functional annotation
Diseases or Functions Annotation	Related functions
p-Value	Benjamini-Hochberg corrected p-value of functional annotation
Molecules	List of genes present in the functional group
# Molecules	Number of genes present in the function group

## Sheet: Leukemia Markers
Genes	AGILENT	HGU95	HGU133	HGU133PLUS2	PROTEOME	Count
AIF1	TRUE	FALSE	FALSE	FALSE	TRUE	2
ARHGAP9	TRUE	FALSE	FALSE	FALSE	TRUE	2
CD37	TRUE	FALSE	FALSE	FALSE	FALSE	1
EMR2	TRUE	FALSE	FALSE	FALSE	FALSE	1
FXYD3	TRUE	FALSE	FALSE	FALSE	FALSE	1
KLHL6	TRUE	FALSE	FALSE	FALSE	FALSE	1
MGC29506	TRUE	TRUE	FALSE	FALSE	FALSE	2
PIK3CG	TRUE	FALSE	FALSE	FALSE	FALSE	1
PTPRC	TRUE	FALSE	FALSE	FALSE	TRUE	2
RCSD1	TRUE	FALSE	FALSE	FALSE	TRUE	2
SLC16A10	TRUE	FALSE	FALSE	TRUE	FALSE	2
STAR	TRUE	FALSE	FALSE	FALSE	FALSE	1
ARHGAP4	FALSE	TRUE	FALSE	TRUE	FALSE	2
BRP44L	FALSE	TRUE	FALSE	FALSE	FALSE	1
C6orf192	FALSE	TRUE	FALSE	FALSE	FALSE	1
CHCHD10	FALSE	TRUE	FALSE	FALSE	FALSE	1
CORO1A	FALSE	TRUE	FALSE	FALSE	FALSE	1
EPB41	FALSE	TRUE	FALSE	FALSE	FALSE	1
ERBB3	FALSE	TRUE	FALSE	FALSE	FALSE	1
ISG20	FALSE	TRUE	FALSE	FALSE	FALSE	1
LCP1	FALSE	TRUE	FALSE	TRUE	FALSE	2
LYL1	FALSE	TRUE	FALSE	FALSE	FALSE	1
MYB	FALSE	TRUE	TRUE	TRUE	FALSE	3
PYCARD	FALSE	TRUE	TRUE	FALSE	FALSE	2
RPP25	FALSE	TRUE	FALSE	FALSE	FALSE	1
SH3BP1	FALSE	TRUE	FALSE	FALSE	FALSE	1
ATF7IP2	FALSE	FALSE	TRUE	FALSE	FALSE	1
BLM	FALSE	FALSE	TRUE	FALSE	FALSE	1
HDAC4	FALSE	FALSE	TRUE	FALSE	FALSE	1
ICAM3	FALSE	FALSE	TRUE	FALSE	FALSE	1
RASSF5	FALSE	FALSE	TRUE	FALSE	FALSE	1
ATP2A3	FALSE	FALSE	FALSE	TRUE	FALSE	1
DOCK8	FALSE	FALSE	FALSE	TRUE	TRUE	2
FAM46C	FALSE	FALSE	FALSE	TRUE	FALSE	1
LAPTM5	FALSE	FALSE	FALSE	TRUE	FALSE	1
AATF	FALSE	FALSE	FALSE	FALSE	TRUE	1
ABHD3	FALSE	FALSE	FALSE	FALSE	TRUE	1
ACTB	FALSE	FALSE	FALSE	FALSE	TRUE	1
ACY3	FALSE	FALSE	FALSE	FALSE	TRUE	1
AGFG2	FALSE	FALSE	FALSE	FALSE	TRUE	1
AHSP	FALSE	FALSE	FALSE	FALSE	TRUE	1
ALOX5AP	FALSE	FALSE	FALSE	FALSE	TRUE	1
ANKRD10	FALSE	FALSE	FALSE	FALSE	TRUE	1
ANKZF1	FALSE	FALSE	FALSE	FALSE	TRUE	1
ARHGAP15	FALSE	FALSE	FALSE	FALSE	TRUE	1
ARHGAP30	FALSE	FALSE	FALSE	FALSE	TRUE	1
ARHGAP6	FALSE	FALSE	FALSE	FALSE	TRUE	1
ARNT	FALSE	FALSE	FALSE	FALSE	TRUE	1
ARV1	FALSE	FALSE	FALSE	FALSE	TRUE	1
ATP1A3	FALSE	FALSE	FALSE	FALSE	TRUE	1
AZU1	FALSE	FALSE	FALSE	FALSE	TRUE	1
BIN2	FALSE	FALSE	FALSE	FALSE	TRUE	1
BPI	FALSE	FALSE	FALSE	FALSE	TRUE	1
C19orf77	FALSE	FALSE	FALSE	FALSE	TRUE	1
C21orf66	FALSE	FALSE	FALSE	FALSE	TRUE	1
CCDC28B	FALSE	FALSE	FALSE	FALSE	TRUE	1
CCDC91	FALSE	FALSE	FALSE	FALSE	TRUE	1
CCND2	FALSE	FALSE	FALSE	FALSE	TRUE	1
CD1B	FALSE	FALSE	FALSE	FALSE	TRUE	1
CD1C	FALSE	FALSE	FALSE	FALSE	TRUE	1
CD33	FALSE	FALSE	FALSE	FALSE	TRUE	1
CD38	FALSE	FALSE	FALSE	FALSE	TRUE	1
CD3E	FALSE	FALSE	FALSE	FALSE	TRUE	1
CD4	FALSE	FALSE	FALSE	FALSE	TRUE	1
CD5	FALSE	FALSE	FALSE	FALSE	TRUE	1
CD7	FALSE	FALSE	FALSE	FALSE	TRUE	1
CHAF1A	FALSE	FALSE	FALSE	FALSE	TRUE	1
CRYBB1	FALSE	FALSE	FALSE	FALSE	TRUE	1
CXCR4	FALSE	FALSE	FALSE	FALSE	TRUE	1
DAPP1	FALSE	FALSE	FALSE	FALSE	TRUE	1
DCP1B	FALSE	FALSE	FALSE	FALSE	TRUE	1
DENND3	FALSE	FALSE	FALSE	FALSE	TRUE	1
DENND4A	FALSE	FALSE	FALSE	FALSE	TRUE	1
DGKZ	FALSE	FALSE	FALSE	FALSE	TRUE	1
DOK3	FALSE	FALSE	FALSE	FALSE	TRUE	1
DUSP22	FALSE	FALSE	FALSE	FALSE	TRUE	1
ELANE	FALSE	FALSE	FALSE	FALSE	TRUE	1
ELP4	FALSE	FALSE	FALSE	FALSE	TRUE	1
ERCC1	FALSE	FALSE	FALSE	FALSE	TRUE	1
FAM65C	FALSE	FALSE	FALSE	FALSE	TRUE	1
FCGR2C	FALSE	FALSE	FALSE	FALSE	TRUE	1
FGD3	FALSE	FALSE	FALSE	FALSE	TRUE	1
FLI1	FALSE	FALSE	FALSE	FALSE	TRUE	1
FYB	FALSE	FALSE	FALSE	FALSE	TRUE	1
GIMAP1	FALSE	FALSE	FALSE	FALSE	TRUE	1
GK2	FALSE	FALSE	FALSE	FALSE	TRUE	1
GMFG	FALSE	FALSE	FALSE	FALSE	TRUE	1
GPD1	FALSE	FALSE	FALSE	FALSE	TRUE	1
GRAP	FALSE	FALSE	FALSE	FALSE	TRUE	1
GRAP2	FALSE	FALSE	FALSE	FALSE	TRUE	1
GTPBP2	FALSE	FALSE	FALSE	FALSE	TRUE	1
GTSF1	FALSE	FALSE	FALSE	FALSE	TRUE	1
H2AFY	FALSE	FALSE	FALSE	FALSE	TRUE	1
HACE1	FALSE	FALSE	FALSE	FALSE	TRUE	1
HBD	FALSE	FALSE	FALSE	FALSE	TRUE	1
HCLS1	FALSE	FALSE	FALSE	FALSE	TRUE	1
HEMGN	FALSE	FALSE	FALSE	FALSE	TRUE	1
HIC2	FALSE	FALSE	FALSE	FALSE	TRUE	1
HIRIP3	FALSE	FALSE	FALSE	FALSE	TRUE	1
HOXB9	FALSE	FALSE	FALSE	FALSE	TRUE	1
HRC	FALSE	FALSE	FALSE	FALSE	TRUE	1
IKZF1	FALSE	FALSE	FALSE	FALSE	TRUE	1
INPP4A	FALSE	FALSE	FALSE	FALSE	TRUE	1
ITGAL	FALSE	FALSE	FALSE	FALSE	TRUE	1
ITGB2	FALSE	FALSE	FALSE	FALSE	TRUE	1
ITGB7	FALSE	FALSE	FALSE	FALSE	TRUE	1
JAK3	FALSE	FALSE	FALSE	FALSE	TRUE	1
KIR3DL2	FALSE	FALSE	FALSE	FALSE	TRUE	1
LAIR1	FALSE	FALSE	FALSE	FALSE	TRUE	1
LDB1	FALSE	FALSE	FALSE	FALSE	TRUE	1
MFHAS1	FALSE	FALSE	FALSE	FALSE	TRUE	1
MYO1F	FALSE	FALSE	FALSE	FALSE	TRUE	1
MYO1G	FALSE	FALSE	FALSE	FALSE	TRUE	1
NCF4	FALSE	FALSE	FALSE	FALSE	TRUE	1
NCKAP1L	FALSE	FALSE	FALSE	FALSE	TRUE	1
NFIX	FALSE	FALSE	FALSE	FALSE	TRUE	1
NINJ2	FALSE	FALSE	FALSE	FALSE	TRUE	1
OGFOD2	FALSE	FALSE	FALSE	FALSE	TRUE	1
PARVG	FALSE	FALSE	FALSE	FALSE	TRUE	1
PAXIP1	FALSE	FALSE	FALSE	FALSE	TRUE	1
PECAM1	FALSE	FALSE	FALSE	FALSE	TRUE	1
PEG10	FALSE	FALSE	FALSE	FALSE	TRUE	1
PGPEP1	FALSE	FALSE	FALSE	FALSE	TRUE	1
PHACTR4	FALSE	FALSE	FALSE	FALSE	TRUE	1
PLCB1	FALSE	FALSE	FALSE	FALSE	TRUE	1
PLEK	FALSE	FALSE	FALSE	FALSE	TRUE	1
POLR3E	FALSE	FALSE	FALSE	FALSE	TRUE	1
PRAM1	FALSE	FALSE	FALSE	FALSE	TRUE	1
PRKCB	FALSE	FALSE	FALSE	FALSE	TRUE	1
PRTN3	FALSE	FALSE	FALSE	FALSE	TRUE	1
PSD4	FALSE	FALSE	FALSE	FALSE	TRUE	1
PTPN18	FALSE	FALSE	FALSE	FALSE	TRUE	1
PTPN7	FALSE	FALSE	FALSE	FALSE	TRUE	1
PTPRCAP	FALSE	FALSE	FALSE	FALSE	TRUE	1
PVALB	FALSE	FALSE	FALSE	FALSE	TRUE	1
RAB39B	FALSE	FALSE	FALSE	FALSE	TRUE	1
RAD51	FALSE	FALSE	FALSE	FALSE	TRUE	1
RAD54L2	FALSE	FALSE	FALSE	FALSE	TRUE	1
RASAL3	FALSE	FALSE	FALSE	FALSE	TRUE	1
RASSF4	FALSE	FALSE	FALSE	FALSE	TRUE	1
RFESD	FALSE	FALSE	FALSE	FALSE	TRUE	1
RFXANK	FALSE	FALSE	FALSE	FALSE	TRUE	1
RHOH	FALSE	FALSE	FALSE	FALSE	TRUE	1
RILPL2	FALSE	FALSE	FALSE	FALSE	TRUE	1
RNF138	FALSE	FALSE	FALSE	FALSE	TRUE	1
RUFY3	FALSE	FALSE	FALSE	FALSE	TRUE	1
S1PR4	FALSE	FALSE	FALSE	FALSE	TRUE	1
SAMSN1	FALSE	FALSE	FALSE	FALSE	TRUE	1
SASH3	FALSE	FALSE	FALSE	FALSE	TRUE	1
SATB1	FALSE	FALSE	FALSE	FALSE	TRUE	1
SCAI	FALSE	FALSE	FALSE	FALSE	TRUE	1
SEMA4D	FALSE	FALSE	FALSE	FALSE	TRUE	1
SERPINB10	FALSE	FALSE	FALSE	FALSE	TRUE	1
SESN2	FALSE	FALSE	FALSE	FALSE	TRUE	1
SH2D1A	FALSE	FALSE	FALSE	FALSE	TRUE	1
SIVA1	FALSE	FALSE	FALSE	FALSE	TRUE	1
SKAP1	FALSE	FALSE	FALSE	FALSE	TRUE	1
SKAP2	FALSE	FALSE	FALSE	FALSE	TRUE	1
SLC12A6	FALSE	FALSE	FALSE	FALSE	TRUE	1
SLITRK3	FALSE	FALSE	FALSE	FALSE	TRUE	1
SMG7	FALSE	FALSE	FALSE	FALSE	TRUE	1
SNUPN	FALSE	FALSE	FALSE	FALSE	TRUE	1
SPN	FALSE	FALSE	FALSE	FALSE	TRUE	1
SPTB	FALSE	FALSE	FALSE	FALSE	TRUE	1
SURF2	FALSE	FALSE	FALSE	FALSE	TRUE	1
SYTL1	FALSE	FALSE	FALSE	FALSE	TRUE	1
TBC1D1	FALSE	FALSE	FALSE	FALSE	TRUE	1
TBC1D10C	FALSE	FALSE	FALSE	FALSE	TRUE	1
TCF7	FALSE	FALSE	FALSE	FALSE	TRUE	1
TRAT1	FALSE	FALSE	FALSE	FALSE	TRUE	1
TRBC1	FALSE	FALSE	FALSE	FALSE	TRUE	1
TYROBP	FALSE	FALSE	FALSE	FALSE	TRUE	1
VAV1	FALSE	FALSE	FALSE	FALSE	TRUE	1
WAS	FALSE	FALSE	FALSE	FALSE	TRUE	1
YOD1	FALSE	FALSE	FALSE	FALSE	TRUE	1
YTHDC2	FALSE	FALSE	FALSE	FALSE	TRUE	1
ZCCHC11	FALSE	FALSE	FALSE	FALSE	TRUE	1
ZNF765	FALSE	FALSE	FALSE	FALSE	TRUE	1

## Sheet: Melanoma Markers
Genes	AGILENT	HGU95	HGU133	HGU133PLUS2	PROTEOME	Count
BCL2A1	TRUE	TRUE	TRUE	TRUE	TRUE	5
GPM6B	TRUE	TRUE	TRUE	TRUE	FALSE	4
SLC16A6	FALSE	TRUE	TRUE	TRUE	TRUE	4
CUGBP2	TRUE	FALSE	TRUE	TRUE	FALSE	3
EDNRB	TRUE	FALSE	TRUE	TRUE	FALSE	3
GAS7	TRUE	TRUE	TRUE	FALSE	FALSE	3
NDN	TRUE	FALSE	TRUE	TRUE	FALSE	3
TYR	TRUE	TRUE	FALSE	FALSE	TRUE	3
TYRP1	TRUE	FALSE	FALSE	TRUE	TRUE	3
GPNMB	FALSE	TRUE	TRUE	TRUE	FALSE	3
LEF1	FALSE	TRUE	TRUE	TRUE	FALSE	3
MAGEA1	FALSE	TRUE	TRUE	TRUE	FALSE	3
MAGEA12	FALSE	TRUE	TRUE	TRUE	FALSE	3
MAGEA3	FALSE	TRUE	TRUE	TRUE	FALSE	3
MAGEA6	FALSE	TRUE	TRUE	TRUE	FALSE	3
RAB38	FALSE	TRUE	TRUE	FALSE	TRUE	3
TRIB2	FALSE	TRUE	TRUE	TRUE	FALSE	3
TRPV2	FALSE	TRUE	TRUE	TRUE	FALSE	3
A2M	TRUE	FALSE	FALSE	FALSE	TRUE	2
BEST1	TRUE	FALSE	FALSE	TRUE	FALSE	2
C13orf18	TRUE	FALSE	FALSE	TRUE	FALSE	2
FABP7	TRUE	FALSE	TRUE	FALSE	FALSE	2
GIMAP2	TRUE	FALSE	FALSE	TRUE	FALSE	2
HLA	TRUE	TRUE	FALSE	FALSE	FALSE	2
MLANA	TRUE	FALSE	FALSE	FALSE	TRUE	2
ST8SIA1	TRUE	FALSE	FALSE	TRUE	FALSE	2
GYPC	FALSE	TRUE	FALSE	FALSE	TRUE	2
LPXN	FALSE	TRUE	TRUE	FALSE	FALSE	2
LZTS1	FALSE	TRUE	FALSE	TRUE	FALSE	2
MAGEA5	FALSE	TRUE	FALSE	TRUE	FALSE	2
OVOS2	FALSE	TRUE	TRUE	FALSE	FALSE	2
SLC1A4	FALSE	TRUE	TRUE	FALSE	FALSE	2
SLC27A3	FALSE	TRUE	TRUE	FALSE	FALSE	2
VGF	FALSE	TRUE	FALSE	TRUE	FALSE	2
FAIM3	FALSE	FALSE	TRUE	TRUE	FALSE	2
FGF13	FALSE	FALSE	TRUE	TRUE	FALSE	2
NFATC2	FALSE	FALSE	TRUE	TRUE	FALSE	2
NRN1	FALSE	FALSE	TRUE	TRUE	FALSE	2
RNF144A	FALSE	FALSE	TRUE	TRUE	FALSE	2
PLXNC1	FALSE	FALSE	FALSE	TRUE	TRUE	2
ST3GAL6	FALSE	FALSE	FALSE	TRUE	TRUE	2
ART3	TRUE	FALSE	FALSE	FALSE	FALSE	1
C10orf90	TRUE	FALSE	FALSE	FALSE	FALSE	1
C14orf34	TRUE	FALSE	FALSE	FALSE	FALSE	1
C6orf218	TRUE	FALSE	FALSE	FALSE	FALSE	1
CDH19	TRUE	FALSE	FALSE	FALSE	FALSE	1
FCRLA	TRUE	FALSE	FALSE	FALSE	FALSE	1
GJB1	TRUE	FALSE	FALSE	FALSE	FALSE	1
KLF15	TRUE	FALSE	FALSE	FALSE	FALSE	1
MAGEA8	TRUE	FALSE	FALSE	FALSE	FALSE	1
MIA	TRUE	FALSE	FALSE	FALSE	FALSE	1
PTPRZ1	TRUE	FALSE	FALSE	FALSE	FALSE	1
ROPN1	TRUE	FALSE	FALSE	FALSE	FALSE	1
ROPN1B	TRUE	FALSE	FALSE	FALSE	FALSE	1
S100B	TRUE	FALSE	FALSE	FALSE	FALSE	1
SGCD	TRUE	FALSE	FALSE	FALSE	FALSE	1
SOX5	TRUE	FALSE	FALSE	FALSE	FALSE	1
SPATS1	TRUE	FALSE	FALSE	FALSE	FALSE	1
STK32A	TRUE	FALSE	FALSE	FALSE	FALSE	1
TRIM49	TRUE	FALSE	FALSE	FALSE	FALSE	1
TRIM63	TRUE	FALSE	FALSE	FALSE	FALSE	1
HES6	FALSE	TRUE	FALSE	FALSE	FALSE	1
IL1RAP	FALSE	TRUE	FALSE	FALSE	FALSE	1
MAGEA2B	FALSE	TRUE	FALSE	FALSE	FALSE	1
MITF	FALSE	TRUE	FALSE	FALSE	FALSE	1
RUNX3	FALSE	TRUE	FALSE	FALSE	FALSE	1
S100A1	FALSE	TRUE	FALSE	FALSE	FALSE	1
BCHE	FALSE	FALSE	TRUE	FALSE	FALSE	1
C14orf139	FALSE	FALSE	TRUE	FALSE	FALSE	1
ECM1	FALSE	FALSE	TRUE	FALSE	FALSE	1
FAM89A	FALSE	FALSE	TRUE	FALSE	FALSE	1
GPR137B	FALSE	FALSE	TRUE	FALSE	FALSE	1
HEY1	FALSE	FALSE	TRUE	FALSE	FALSE	1
LYST	FALSE	FALSE	TRUE	FALSE	FALSE	1
MGC87042	FALSE	FALSE	TRUE	FALSE	FALSE	1
PAG1	FALSE	FALSE	TRUE	FALSE	FALSE	1
ST6GAL1	FALSE	FALSE	TRUE	FALSE	FALSE	1
TUBB4	FALSE	FALSE	TRUE	FALSE	FALSE	1
ZNF697	FALSE	FALSE	TRUE	FALSE	FALSE	1
ADCY1	FALSE	FALSE	FALSE	TRUE	FALSE	1
ALX1	FALSE	FALSE	FALSE	TRUE	FALSE	1
ANKRD44	FALSE	FALSE	FALSE	TRUE	FALSE	1
CA8	FALSE	FALSE	FALSE	TRUE	FALSE	1
CAPN3	FALSE	FALSE	FALSE	TRUE	FALSE	1
CSAG2	FALSE	FALSE	FALSE	TRUE	FALSE	1
CSPG4	FALSE	FALSE	FALSE	TRUE	FALSE	1
CYP27A1	FALSE	FALSE	FALSE	TRUE	FALSE	1
DAAM2	FALSE	FALSE	FALSE	TRUE	FALSE	1
DOCK10	FALSE	FALSE	FALSE	TRUE	FALSE	1
FAM70A	FALSE	FALSE	FALSE	TRUE	FALSE	1
FCGR2A	FALSE	FALSE	FALSE	TRUE	FALSE	1
GMPR	FALSE	FALSE	FALSE	TRUE	FALSE	1
GNG2	FALSE	FALSE	FALSE	TRUE	FALSE	1
GREB1	FALSE	FALSE	FALSE	TRUE	FALSE	1
HMCN1	FALSE	FALSE	FALSE	TRUE	FALSE	1
ITGA4	FALSE	FALSE	FALSE	TRUE	FALSE	1
KCNQ5	FALSE	FALSE	FALSE	TRUE	FALSE	1
LOC285628	FALSE	FALSE	FALSE	TRUE	FALSE	1
LOC387763	FALSE	FALSE	FALSE	TRUE	FALSE	1
LOC644242	FALSE	FALSE	FALSE	TRUE	FALSE	1
LRRC33	FALSE	FALSE	FALSE	TRUE	FALSE	1
MAGEA2	FALSE	FALSE	FALSE	TRUE	FALSE	1
OVOS	FALSE	FALSE	FALSE	TRUE	FALSE	1
PDZRN3	FALSE	FALSE	FALSE	TRUE	FALSE	1
PHACTR1	FALSE	FALSE	FALSE	TRUE	FALSE	1
POU3F2	FALSE	FALSE	FALSE	TRUE	FALSE	1
SERPINA3	FALSE	FALSE	FALSE	TRUE	FALSE	1
SERPINF1	FALSE	FALSE	FALSE	TRUE	FALSE	1
ST6GALNAC3	FALSE	FALSE	FALSE	TRUE	FALSE	1
TSPAN7	FALSE	FALSE	FALSE	TRUE	FALSE	1
ABCA8	FALSE	FALSE	FALSE	FALSE	TRUE	1
ABCD2	FALSE	FALSE	FALSE	FALSE	TRUE	1
ACE2	FALSE	FALSE	FALSE	FALSE	TRUE	1
ACP5	FALSE	FALSE	FALSE	FALSE	TRUE	1
ALKBH6	FALSE	FALSE	FALSE	FALSE	TRUE	1
AMACR	FALSE	FALSE	FALSE	FALSE	TRUE	1
AMDHD2	FALSE	FALSE	FALSE	FALSE	TRUE	1
ANGEL2	FALSE	FALSE	FALSE	FALSE	TRUE	1
APOC2	FALSE	FALSE	FALSE	FALSE	TRUE	1
APOD	FALSE	FALSE	FALSE	FALSE	TRUE	1
ARRDC1	FALSE	FALSE	FALSE	FALSE	TRUE	1
ATP6V0A1	FALSE	FALSE	FALSE	FALSE	TRUE	1
C10orf11	FALSE	FALSE	FALSE	FALSE	TRUE	1
C14orf49	FALSE	FALSE	FALSE	FALSE	TRUE	1
C17orf103	FALSE	FALSE	FALSE	FALSE	TRUE	1
C18orf22	FALSE	FALSE	FALSE	FALSE	TRUE	1
C19orf66	FALSE	FALSE	FALSE	FALSE	TRUE	1
C22orf9	FALSE	FALSE	FALSE	FALSE	TRUE	1
C6orf136	FALSE	FALSE	FALSE	FALSE	TRUE	1
CA14	FALSE	FALSE	FALSE	FALSE	TRUE	1
CCDC96	FALSE	FALSE	FALSE	FALSE	TRUE	1
CKMT2	FALSE	FALSE	FALSE	FALSE	TRUE	1
CLCN2	FALSE	FALSE	FALSE	FALSE	TRUE	1
COL19A1	FALSE	FALSE	FALSE	FALSE	TRUE	1
CSF2RA	FALSE	FALSE	FALSE	FALSE	TRUE	1
CYTSA	FALSE	FALSE	FALSE	FALSE	TRUE	1
DCT	FALSE	FALSE	FALSE	FALSE	TRUE	1
DLL3	FALSE	FALSE	FALSE	FALSE	TRUE	1
DNER	FALSE	FALSE	FALSE	FALSE	TRUE	1
DOCK4	FALSE	FALSE	FALSE	FALSE	TRUE	1
EDARADD	FALSE	FALSE	FALSE	FALSE	TRUE	1
EFCAB4B	FALSE	FALSE	FALSE	FALSE	TRUE	1
EFHC2	FALSE	FALSE	FALSE	FALSE	TRUE	1
ENTPD1	FALSE	FALSE	FALSE	FALSE	TRUE	1
EYA4	FALSE	FALSE	FALSE	FALSE	TRUE	1
FAM118B	FALSE	FALSE	FALSE	FALSE	TRUE	1
FCER1G	FALSE	FALSE	FALSE	FALSE	TRUE	1
FMN1	FALSE	FALSE	FALSE	FALSE	TRUE	1
FOLR1	FALSE	FALSE	FALSE	FALSE	TRUE	1
GAGE1	FALSE	FALSE	FALSE	FALSE	TRUE	1
GAPDHS	FALSE	FALSE	FALSE	FALSE	TRUE	1
GBA2	FALSE	FALSE	FALSE	FALSE	TRUE	1
GDF15	FALSE	FALSE	FALSE	FALSE	TRUE	1
GLB1L	FALSE	FALSE	FALSE	FALSE	TRUE	1
GNPTG	FALSE	FALSE	FALSE	FALSE	TRUE	1
GOLGA7B	FALSE	FALSE	FALSE	FALSE	TRUE	1
GPR143	FALSE	FALSE	FALSE	FALSE	TRUE	1
GRAMD4	FALSE	FALSE	FALSE	FALSE	TRUE	1
GYG2	FALSE	FALSE	FALSE	FALSE	TRUE	1
HAUS1	FALSE	FALSE	FALSE	FALSE	TRUE	1
HPS1	FALSE	FALSE	FALSE	FALSE	TRUE	1
ID4	FALSE	FALSE	FALSE	FALSE	TRUE	1
IFT81	FALSE	FALSE	FALSE	FALSE	TRUE	1
IGKC	FALSE	FALSE	FALSE	FALSE	TRUE	1
ITGA9	FALSE	FALSE	FALSE	FALSE	TRUE	1
ITPKB	FALSE	FALSE	FALSE	FALSE	TRUE	1
KANK1	FALSE	FALSE	FALSE	FALSE	TRUE	1
KCNN4	FALSE	FALSE	FALSE	FALSE	TRUE	1
KIF2B	FALSE	FALSE	FALSE	FALSE	TRUE	1
LAMA1	FALSE	FALSE	FALSE	FALSE	TRUE	1
LDHD	FALSE	FALSE	FALSE	FALSE	TRUE	1
LIAS	FALSE	FALSE	FALSE	FALSE	TRUE	1
LIN28	FALSE	FALSE	FALSE	FALSE	TRUE	1
LIX1L	FALSE	FALSE	FALSE	FALSE	TRUE	1
LRCH4	FALSE	FALSE	FALSE	FALSE	TRUE	1
LRRC58	FALSE	FALSE	FALSE	FALSE	TRUE	1
LRRN4CL	FALSE	FALSE	FALSE	FALSE	TRUE	1
MAFF	FALSE	FALSE	FALSE	FALSE	TRUE	1
MAP2K6	FALSE	FALSE	FALSE	FALSE	TRUE	1
MAP3K6	FALSE	FALSE	FALSE	FALSE	TRUE	1
MCC	FALSE	FALSE	FALSE	FALSE	TRUE	1
MPDZ	FALSE	FALSE	FALSE	FALSE	TRUE	1
NAGPA	FALSE	FALSE	FALSE	FALSE	TRUE	1
NAT8L	FALSE	FALSE	FALSE	FALSE	TRUE	1
NFYA	FALSE	FALSE	FALSE	FALSE	TRUE	1
NGDN	FALSE	FALSE	FALSE	FALSE	TRUE	1
NLGN1	FALSE	FALSE	FALSE	FALSE	TRUE	1
NPR1	FALSE	FALSE	FALSE	FALSE	TRUE	1
NR4A3	FALSE	FALSE	FALSE	FALSE	TRUE	1
OGDHL	FALSE	FALSE	FALSE	FALSE	TRUE	1
OMA1	FALSE	FALSE	FALSE	FALSE	TRUE	1
P2RX7	FALSE	FALSE	FALSE	FALSE	TRUE	1
PAGE2	FALSE	FALSE	FALSE	FALSE	TRUE	1
PHLPP1	FALSE	FALSE	FALSE	FALSE	TRUE	1
PIP4K2B	FALSE	FALSE	FALSE	FALSE	TRUE	1
PKLR	FALSE	FALSE	FALSE	FALSE	TRUE	1
PLA1A	FALSE	FALSE	FALSE	FALSE	TRUE	1
PLEKHA4	FALSE	FALSE	FALSE	FALSE	TRUE	1
PODXL2	FALSE	FALSE	FALSE	FALSE	TRUE	1
PPFIBP2	FALSE	FALSE	FALSE	FALSE	TRUE	1
PRKAR2B	FALSE	FALSE	FALSE	FALSE	TRUE	1
PRRX1	FALSE	FALSE	FALSE	FALSE	TRUE	1
PSEN2	FALSE	FALSE	FALSE	FALSE	TRUE	1
PZP	FALSE	FALSE	FALSE	FALSE	TRUE	1
QPCT	FALSE	FALSE	FALSE	FALSE	TRUE	1
RAB3IL1	FALSE	FALSE	FALSE	FALSE	TRUE	1
RBM19	FALSE	FALSE	FALSE	FALSE	TRUE	1
RHBDD3	FALSE	FALSE	FALSE	FALSE	TRUE	1
RHOQ	FALSE	FALSE	FALSE	FALSE	TRUE	1
RIOK1	FALSE	FALSE	FALSE	FALSE	TRUE	1
RNF25	FALSE	FALSE	FALSE	FALSE	TRUE	1
SDC3	FALSE	FALSE	FALSE	FALSE	TRUE	1
SEL1L3	FALSE	FALSE	FALSE	FALSE	TRUE	1
SLC15A4	FALSE	FALSE	FALSE	FALSE	TRUE	1
SLC24A5	FALSE	FALSE	FALSE	FALSE	TRUE	1
SLC31A1	FALSE	FALSE	FALSE	FALSE	TRUE	1
SLC39A4	FALSE	FALSE	FALSE	FALSE	TRUE	1
SMARCD3	FALSE	FALSE	FALSE	FALSE	TRUE	1
SNRPEL1	FALSE	FALSE	FALSE	FALSE	TRUE	1
SNX10	FALSE	FALSE	FALSE	FALSE	TRUE	1
SNX30	FALSE	FALSE	FALSE	FALSE	TRUE	1
SNX7	FALSE	FALSE	FALSE	FALSE	TRUE	1
SOX10	FALSE	FALSE	FALSE	FALSE	TRUE	1
SRBD1	FALSE	FALSE	FALSE	FALSE	TRUE	1
TBC1D16	FALSE	FALSE	FALSE	FALSE	TRUE	1
TBC1D7	FALSE	FALSE	FALSE	FALSE	TRUE	1
TM2D1	FALSE	FALSE	FALSE	FALSE	TRUE	1
TM7SF3	FALSE	FALSE	FALSE	FALSE	TRUE	1
TMEM195	FALSE	FALSE	FALSE	FALSE	TRUE	1
TMEM27	FALSE	FALSE	FALSE	FALSE	TRUE	1
TMEM55A	FALSE	FALSE	FALSE	FALSE	TRUE	1
TMEM8A	FALSE	FALSE	FALSE	FALSE	TRUE	1
TNFAIP3	FALSE	FALSE	FALSE	FALSE	TRUE	1
TNFRSF18	FALSE	FALSE	FALSE	FALSE	TRUE	1
TPCN2	FALSE	FALSE	FALSE	FALSE	TRUE	1
TRPV4	FALSE	FALSE	FALSE	FALSE	TRUE	1
UBXN8	FALSE	FALSE	FALSE	FALSE	TRUE	1
UGT1A1	FALSE	FALSE	FALSE	FALSE	TRUE	1
USF2	FALSE	FALSE	FALSE	FALSE	TRUE	1
WIPI1	FALSE	FALSE	FALSE	FALSE	TRUE	1
XYLB	FALSE	FALSE	FALSE	FALSE	TRUE	1
ZMYM1	FALSE	FALSE	FALSE	FALSE	TRUE	1
ZNF295	FALSE	FALSE	FALSE	FALSE	TRUE	1
ZNF347	FALSE	FALSE	FALSE	FALSE	TRUE	1
ZNF428	FALSE	FALSE	FALSE	FALSE	TRUE	1
ZNF616	FALSE	FALSE	FALSE	FALSE	TRUE	1
ZNF729	FALSE	FALSE	FALSE	FALSE	TRUE	1

## Sheet: Leukemia_IPA_funtional
Category	Diseases or Functions Annotation	p-Value	Molecules	# Molecules
Cell-To-Cell Signaling and Interaction	activation of mononuclear leukocytes	5.71e-09	AZU1,CD1B,CD1C,CD3E,CD4,CD7,HDAC4,PECAM1,PIK3CG,PTPRC,SEMA4D,TYROBP,WAS	13
Hematological System Development and Function	activation of mononuclear leukocytes	5.71e-09	AZU1,CD1B,CD1C,CD3E,CD4,CD7,HDAC4,PECAM1,PIK3CG,PTPRC,SEMA4D,TYROBP,WAS	13
Immune Cell Trafficking	activation of mononuclear leukocytes	5.71e-09	AZU1,CD1B,CD1C,CD3E,CD4,CD7,HDAC4,PECAM1,PIK3CG,PTPRC,SEMA4D,TYROBP,WAS	13
Inflammatory Response	activation of mononuclear leukocytes	5.71e-09	AZU1,CD1B,CD1C,CD3E,CD4,CD7,HDAC4,PECAM1,PIK3CG,PTPRC,SEMA4D,TYROBP,WAS	13
Cell Signaling	mobilization of Ca2+	1.04e-08	AZU1,CD33,CD38,CD3E,CD4,CD5,CXCR4,FCGR2C,GRAP2,ITGB2,LAIR1,PECAM1,PTPRC,TRAT1,VAV1	15
Molecular Transport	mobilization of Ca2+	1.04e-08	AZU1,CD33,CD38,CD3E,CD4,CD5,CXCR4,FCGR2C,GRAP2,ITGB2,LAIR1,PECAM1,PTPRC,TRAT1,VAV1	15
Vitamin and Mineral Metabolism	mobilization of Ca2+	1.04e-08	AZU1,CD33,CD38,CD3E,CD4,CD5,CXCR4,FCGR2C,GRAP2,ITGB2,LAIR1,PECAM1,PTPRC,TRAT1,VAV1	15
Cell-To-Cell Signaling and Interaction	activation of lymphocytes	1.38e-08	CD1B,CD1C,CD3E,CD4,CD7,HDAC4,PECAM1,PIK3CG,PTPRC,SEMA4D,TYROBP,WAS	12
Hematological System Development and Function	activation of lymphocytes	1.38e-08	CD1B,CD1C,CD3E,CD4,CD7,HDAC4,PECAM1,PIK3CG,PTPRC,SEMA4D,TYROBP,WAS	12
Immune Cell Trafficking	activation of lymphocytes	1.38e-08	CD1B,CD1C,CD3E,CD4,CD7,HDAC4,PECAM1,PIK3CG,PTPRC,SEMA4D,TYROBP,WAS	12
Inflammatory Response	activation of lymphocytes	1.38e-08	CD1B,CD1C,CD3E,CD4,CD7,HDAC4,PECAM1,PIK3CG,PTPRC,SEMA4D,TYROBP,WAS	12
Cell-To-Cell Signaling and Interaction	activation of leukocytes	1.47e-08	AZU1,BPI,CD1B,CD1C,CD3E,CD4,CD7,HDAC4,ITGB2,PECAM1,PIK3CG,PTPRC,SEMA4D,TYROBP,WAS	15
Hematological System Development and Function	activation of leukocytes	1.47e-08	AZU1,BPI,CD1B,CD1C,CD3E,CD4,CD7,HDAC4,ITGB2,PECAM1,PIK3CG,PTPRC,SEMA4D,TYROBP,WAS	15
Immune Cell Trafficking	activation of leukocytes	1.47e-08	AZU1,BPI,CD1B,CD1C,CD3E,CD4,CD7,HDAC4,ITGB2,PECAM1,PIK3CG,PTPRC,SEMA4D,TYROBP,WAS	15
Inflammatory Response	activation of leukocytes	1.47e-08	AZU1,BPI,CD1B,CD1C,CD3E,CD4,CD7,HDAC4,ITGB2,PECAM1,PIK3CG,PTPRC,SEMA4D,TYROBP,WAS	15
Hematological System Development and Function	cell movement of phagocytes	6.25e-08	AIF1,AZU1,CD38,CD4,CORO1A,CXCR4,ITGAL,ITGB2,NCKAP1L,PECAM1,PIK3CG,PRKCB,SEMA4D,WAS	14
Immune Cell Trafficking	cell movement of phagocytes	6.25e-08	AIF1,AZU1,CD38,CD4,CORO1A,CXCR4,ITGAL,ITGB2,NCKAP1L,PECAM1,PIK3CG,PRKCB,SEMA4D,WAS	14
Inflammatory Response	cell movement of phagocytes	6.25e-08	AIF1,AZU1,CD38,CD4,CORO1A,CXCR4,ITGAL,ITGB2,NCKAP1L,PECAM1,PIK3CG,PRKCB,SEMA4D,WAS	14
Cellular Movement	cell movement of phagocytes	6.25e-08	AIF1,AZU1,CD38,CD4,CORO1A,CXCR4,ITGAL,ITGB2,NCKAP1L,PECAM1,PIK3CG,PRKCB,SEMA4D,WAS	14
Hematological System Development and Function	proliferation of lymphocytes	1.13e-07	AIF1,CD33,CD37,CD38,CD3E,CD4,ISG20,LAIR1,NCKAP1L,PECAM1,PIK3CG,PTPRC,SPN,WAS	14
Cellular Development	proliferation of lymphocytes	1.13e-07	AIF1,CD33,CD37,CD38,CD3E,CD4,ISG20,LAIR1,NCKAP1L,PECAM1,PIK3CG,PTPRC,SPN,WAS	14
Cellular Growth and Proliferation	proliferation of lymphocytes	1.13e-07	AIF1,CD33,CD37,CD38,CD3E,CD4,ISG20,LAIR1,NCKAP1L,PECAM1,PIK3CG,PTPRC,SPN,WAS	14
Cell-To-Cell Signaling and Interaction	activation of cells	2.78e-07	AZU1,BPI,CD1B,CD1C,CD3E,CD4,CD7,CXCR4,HDAC4,ITGB2,PECAM1,PIK3CG,PTPRC,SEMA4D,SPTB,TYROBP,WAS	17
Cell Death and Survival	cell death of blood cells	2.83e-07	CD38,CD4,CD5,CD7,CXCR4,FLI1,ITGAL,ITGB2,JAK3,LAIR1,PECAM1,PRKCB,PTPRC,SEMA4D,SIVA1	15
Hematological System Development and Function	proliferation of T lymphocytes	2.84e-07	AIF1,CD33,CD37,CD38,CD3E,CD4,ISG20,LAIR1,PECAM1,PIK3CG,SPN,WAS	12
Cellular Development	proliferation of T lymphocytes	2.84e-07	AIF1,CD33,CD37,CD38,CD3E,CD4,ISG20,LAIR1,PECAM1,PIK3CG,SPN,WAS	12
Cellular Growth and Proliferation	proliferation of T lymphocytes	2.84e-07	AIF1,CD33,CD37,CD38,CD3E,CD4,ISG20,LAIR1,PECAM1,PIK3CG,SPN,WAS	12
Cellular Development	proliferation of blood cells	5.13e-07	AIF1,CD33,CD37,CD38,CD3E,CD4,FLI1,ISG20,LAIR1,NCKAP1L,PECAM1,PIK3CG,PTPRC,SPN,WAS	15
Cellular Growth and Proliferation	proliferation of blood cells	5.13e-07	AIF1,CD33,CD37,CD38,CD3E,CD4,FLI1,ISG20,LAIR1,NCKAP1L,PECAM1,PIK3CG,PTPRC,SPN,WAS	15
Cell-To-Cell Signaling and Interaction	phagocytosis of cells	6.34e-07	AZU1,CD4,CORO1A,ITGB2,PECAM1,PRKCB,PRTN3,VAV1,WAS	9
Inflammatory Response	phagocytosis of cells	6.34e-07	AZU1,CD4,CORO1A,ITGB2,PECAM1,PRKCB,PRTN3,VAV1,WAS	9
Cellular Function and Maintenance	phagocytosis of cells	6.34e-07	AZU1,CD4,CORO1A,ITGB2,PECAM1,PRKCB,PRTN3,VAV1,WAS	9
Hematological System Development and Function	chemotaxis of phagocytes	6.66e-07	AIF1,AZU1,CD4,CORO1A,CXCR4,ITGAL,ITGB2,NCKAP1L,PIK3CG,PRKCB,WAS	11
Immune Cell Trafficking	chemotaxis of phagocytes	6.66e-07	AIF1,AZU1,CD4,CORO1A,CXCR4,ITGAL,ITGB2,NCKAP1L,PIK3CG,PRKCB,WAS	11
Inflammatory Response	chemotaxis of phagocytes	6.66e-07	AIF1,AZU1,CD4,CORO1A,CXCR4,ITGAL,ITGB2,NCKAP1L,PIK3CG,PRKCB,WAS	11
Cellular Movement	chemotaxis of phagocytes	6.66e-07	AIF1,AZU1,CD4,CORO1A,CXCR4,ITGAL,ITGB2,NCKAP1L,PIK3CG,PRKCB,WAS	11
Hematological System Development and Function	cell movement of leukocytes	1.23e-06	AIF1,AZU1,CD38,CD4,CORO1A,CXCR4,ITGAL,ITGB2,LCP1,NCKAP1L,PECAM1,PIK3CG,PRKCB,SEMA4D,WAS	15
Immune Cell Trafficking	cell movement of leukocytes	1.23e-06	AIF1,AZU1,CD38,CD4,CORO1A,CXCR4,ITGAL,ITGB2,LCP1,NCKAP1L,PECAM1,PIK3CG,PRKCB,SEMA4D,WAS	15
Cellular Movement	cell movement of leukocytes	1.23e-06	AIF1,AZU1,CD38,CD4,CORO1A,CXCR4,ITGAL,ITGB2,LCP1,NCKAP1L,PECAM1,PIK3CG,PRKCB,SEMA4D,WAS	15
Hematological System Development and Function	cell movement of monocytes	1.45e-06	AIF1,AZU1,CXCR4,ITGAL,ITGB2,PECAM1,PRKCB,SEMA4D,WAS	9
Immune Cell Trafficking	cell movement of monocytes	1.45e-06	AIF1,AZU1,CXCR4,ITGAL,ITGB2,PECAM1,PRKCB,SEMA4D,WAS	9
Inflammatory Response	cell movement of monocytes	1.45e-06	AIF1,AZU1,CXCR4,ITGAL,ITGB2,PECAM1,PRKCB,SEMA4D,WAS	9
Cellular Movement	cell movement of monocytes	1.45e-06	AIF1,AZU1,CXCR4,ITGAL,ITGB2,PECAM1,PRKCB,SEMA4D,WAS	9
Hematological System Development and Function	chemotaxis of leukocytes	2.07e-06	AIF1,AZU1,CD4,CORO1A,CXCR4,ITGAL,ITGB2,LCP1,NCKAP1L,PIK3CG,PRKCB,WAS	12
Immune Cell Trafficking	chemotaxis of leukocytes	2.07e-06	AIF1,AZU1,CD4,CORO1A,CXCR4,ITGAL,ITGB2,LCP1,NCKAP1L,PIK3CG,PRKCB,WAS	12
Inflammatory Response	chemotaxis of leukocytes	2.07e-06	AIF1,AZU1,CD4,CORO1A,CXCR4,ITGAL,ITGB2,LCP1,NCKAP1L,PIK3CG,PRKCB,WAS	12
Cellular Movement	chemotaxis of leukocytes	2.07e-06	AIF1,AZU1,CD4,CORO1A,CXCR4,ITGAL,ITGB2,LCP1,NCKAP1L,PIK3CG,PRKCB,WAS	12
Hematological System Development and Function	cell movement of myeloid cells	2.28e-06	AIF1,AZU1,CORO1A,CXCR4,ITGAL,ITGB2,NCKAP1L,PECAM1,PIK3CG,PRKCB,SEMA4D,WAS	12
Immune Cell Trafficking	cell movement of myeloid cells	2.28e-06	AIF1,AZU1,CORO1A,CXCR4,ITGAL,ITGB2,NCKAP1L,PECAM1,PIK3CG,PRKCB,SEMA4D,WAS	12
Cellular Movement	cell movement of myeloid cells	2.28e-06	AIF1,AZU1,CORO1A,CXCR4,ITGAL,ITGB2,NCKAP1L,PECAM1,PIK3CG,PRKCB,SEMA4D,WAS	12
Hematological System Development and Function	cell movement of mononuclear leukocytes	3.47e-06	AIF1,AZU1,CD4,CXCR4,ITGAL,ITGB2,LCP1,PECAM1,PIK3CG,PRKCB,SEMA4D,WAS	12
Immune Cell Trafficking	cell movement of mononuclear leukocytes	3.47e-06	AIF1,AZU1,CD4,CXCR4,ITGAL,ITGB2,LCP1,PECAM1,PIK3CG,PRKCB,SEMA4D,WAS	12
Cellular Movement	cell movement of mononuclear leukocytes	3.47e-06	AIF1,AZU1,CD4,CXCR4,ITGAL,ITGB2,LCP1,PECAM1,PIK3CG,PRKCB,SEMA4D,WAS	12
Hematological System Development and Function	chemotaxis of myeloid cells	4.34e-06	AIF1,AZU1,CORO1A,CXCR4,ITGAL,ITGB2,NCKAP1L,PIK3CG,PRKCB,WAS	10
Immune Cell Trafficking	chemotaxis of myeloid cells	4.34e-06	AIF1,AZU1,CORO1A,CXCR4,ITGAL,ITGB2,NCKAP1L,PIK3CG,PRKCB,WAS	10
Inflammatory Response	chemotaxis of myeloid cells	4.34e-06	AIF1,AZU1,CORO1A,CXCR4,ITGAL,ITGB2,NCKAP1L,PIK3CG,PRKCB,WAS	10
Cellular Movement	chemotaxis of myeloid cells	4.34e-06	AIF1,AZU1,CORO1A,CXCR4,ITGAL,ITGB2,NCKAP1L,PIK3CG,PRKCB,WAS	10
Cell Death and Survival	cell death of immune cells	5.99e-06	CD38,CD4,CD5,CXCR4,ITGAL,ITGB2,JAK3,LAIR1,PECAM1,PRKCB,PTPRC,SEMA4D,SIVA1	13
Inflammatory Response	inflammatory response	7.44e-06	AIF1,AZU1,BPI,CD4,CORO1A,CXCR4,HDAC4,ITGAL,ITGB2,LCP1,NCKAP1L,PIK3CG,PRKCB,WAS	14
Cell-To-Cell Signaling and Interaction	adhesion of immune cells	8.79e-06	CD4,CORO1A,CXCR4,ELANE,HDAC4,ICAM3,ITGAL,ITGB2,PECAM1,VAV1	10
Hematological System Development and Function	adhesion of immune cells	8.79e-06	CD4,CORO1A,CXCR4,ELANE,HDAC4,ICAM3,ITGAL,ITGB2,PECAM1,VAV1	10
Immune Cell Trafficking	adhesion of immune cells	8.79e-06	CD4,CORO1A,CXCR4,ELANE,HDAC4,ICAM3,ITGAL,ITGB2,PECAM1,VAV1	10
Tissue Development	adhesion of immune cells	8.79e-06	CD4,CORO1A,CXCR4,ELANE,HDAC4,ICAM3,ITGAL,ITGB2,PECAM1,VAV1	10
Cell-To-Cell Signaling and Interaction	aggregation of phagocytes	9.25e-06	ICAM3,ITGAL,ITGB2,PECAM1	4
Hematological System Development and Function	aggregation of phagocytes	9.25e-06	ICAM3,ITGAL,ITGB2,PECAM1	4
Immune Cell Trafficking	aggregation of phagocytes	9.25e-06	ICAM3,ITGAL,ITGB2,PECAM1	4
Inflammatory Response	aggregation of phagocytes	9.25e-06	ICAM3,ITGAL,ITGB2,PECAM1	4
Tissue Development	aggregation of phagocytes	9.25e-06	ICAM3,ITGAL,ITGB2,PECAM1	4
Cell-To-Cell Signaling and Interaction	clustering of dendritic cells	9.95e-06	ICAM3,ITGAL,PECAM1	3
Hematological System Development and Function	clustering of dendritic cells	9.95e-06	ICAM3,ITGAL,PECAM1	3
Immune Cell Trafficking	clustering of dendritic cells	9.95e-06	ICAM3,ITGAL,PECAM1	3
Inflammatory Response	clustering of dendritic cells	9.95e-06	ICAM3,ITGAL,PECAM1	3
Tissue Development	clustering of dendritic cells	9.95e-06	ICAM3,ITGAL,PECAM1	3
Cellular Movement	chemotaxis	1.18e-05	AIF1,AZU1,CD4,CORO1A,CXCR4,HOXB9,ITGAL,ITGB2,LCP1,NCKAP1L,PIK3CG,PRKCB,SPN,WAS	14
Developmental Disorder	severe combined immunodeficiency	1.35e-05	CD3E,CXCR4,JAK3,PTPRC,RFXANK	5
Hereditary Disorder	severe combined immunodeficiency	1.35e-05	CD3E,CXCR4,JAK3,PTPRC,RFXANK	5
Immunological Disease	severe combined immunodeficiency	1.35e-05	CD3E,CXCR4,JAK3,PTPRC,RFXANK	5
Developmental Disorder	B positive severe combined immunodeficiency	1.98e-05	CD3E,JAK3,PTPRC	3
Hereditary Disorder	B positive severe combined immunodeficiency	1.98e-05	CD3E,JAK3,PTPRC	3
Immunological Disease	B positive severe combined immunodeficiency	1.98e-05	CD3E,JAK3,PTPRC	3
Cellular Movement	chemotaxis of cells	3.16e-05	AIF1,AZU1,CD4,CORO1A,CXCR4,HOXB9,ITGAL,ITGB2,LCP1,NCKAP1L,PIK3CG,PRKCB,WAS	13
Hematological Disease	cytopenia	3.91e-05	ARNT,AZU1,ELANE,FCGR2C,JAK3,PAXIP1,PRTN3,WAS	8
Hematological Disease	hematological neoplasia	4.06e-05	ATP1A3,CD33,CD38,CHAF1A,CXCR4,FAM46C,FYB,GPD1,HACE1,HDAC4,IKZF1,ITGB2,JAK3,KIR3DL2,KLHL6,MYB,PECAM1,PRKCB,PTPRC,RAD51,RASSF4,RHOH,SATB1,TCF7	24
Cancer	hematological neoplasia	4.06e-05	ATP1A3,CD33,CD38,CHAF1A,CXCR4,FAM46C,FYB,GPD1,HACE1,HDAC4,IKZF1,ITGB2,JAK3,KIR3DL2,KLHL6,MYB,PECAM1,PRKCB,PTPRC,RAD51,RASSF4,RHOH,SATB1,TCF7	24
Hematological System Development and Function	chemotaxis of mononuclear leukocytes	5.18e-05	AIF1,AZU1,CXCR4,ITGAL,LCP1,PIK3CG,PRKCB,WAS	8
Immune Cell Trafficking	chemotaxis of mononuclear leukocytes	5.18e-05	AIF1,AZU1,CXCR4,ITGAL,LCP1,PIK3CG,PRKCB,WAS	8
Inflammatory Response	chemotaxis of mononuclear leukocytes	5.18e-05	AIF1,AZU1,CXCR4,ITGAL,LCP1,PIK3CG,PRKCB,WAS	8
Cellular Movement	chemotaxis of mononuclear leukocytes	5.18e-05	AIF1,AZU1,CXCR4,ITGAL,LCP1,PIK3CG,PRKCB,WAS	8
Cell Signaling	tyrosine phosphorylation of protein	6.82e-05	CD33,CD4,ITGB2,PECAM1,PTPRC,SH2D1A,SPN	7
Post-Translational Modification	tyrosine phosphorylation of protein	6.82e-05	CD33,CD4,ITGB2,PECAM1,PTPRC,SH2D1A,SPN	7
Post-Translational Modification	phosphorylation of protein	7.63e-05	CCND2,CD33,CD4,FYB,GMFG,ITGB2,JAK3,NCKAP1L,PECAM1,PRKCB,PTPRC,RHOH,SEMA4D,SH2D1A,SPN	15
Hematological System Development and Function	chemotaxis of monocytes	8.02e-05	AIF1,AZU1,CXCR4,ITGAL,PRKCB,WAS	6
Immune Cell Trafficking	chemotaxis of monocytes	8.02e-05	AIF1,AZU1,CXCR4,ITGAL,PRKCB,WAS	6
Inflammatory Response	chemotaxis of monocytes	8.02e-05	AIF1,AZU1,CXCR4,ITGAL,PRKCB,WAS	6
Cellular Movement	chemotaxis of monocytes	8.02e-05	AIF1,AZU1,CXCR4,ITGAL,PRKCB,WAS	6
Cell Death and Survival	necrosis	8.04e-05	AATF,ARHGAP4,AZU1,BLM,BPI,CD38,CD4,CD5,CD7,CXCR4,ELANE,ERBB3,FLI1,HDAC4,HOXB9,ITGAL,ITGB2,JAK3,LAIR1,MYB,NFIX,PECAM1,PLCB1,PRKCB,PRTN3,PTPRC,PYCARD,RAD51,RASSF4,RASSF5,RFXANK,SATB1,SEMA4D,SERPINB10,SESN2,SIVA1,SPN,VAV1,WAS	39
Cell Death and Survival	cytotoxicity of natural killer cells	9.66e-05	CD38,ITGB2,LAIR1,SH2D1A,WAS	5
Cellular Compromise	cytotoxicity of natural killer cells	9.66e-05	CD38,ITGB2,LAIR1,SH2D1A,WAS	5
Cell Death and Survival	apoptosis	0.000102	AATF,ARHGAP4,AZU1,BLM,BPI,CD38,CD4,CD5,CD7,CXCR4,DUSP22,ELANE,ERBB3,FLI1,HDAC4,HOXB9,ICAM3,ITGB2,JAK3,LAIR1,MYB,NCKAP1L,PECAM1,PRKCB,PRTN3,PTPRC,PYCARD,RAD51,RASSF4,RASSF5,RFXANK,SATB1,SEMA4D,SIVA1,SPN,VAV1,WAS	37
Cell Death and Survival	apoptosis of blood cells	0.000134	CD4,CD5,CD7,CXCR4,FLI1,ITGB2,PECAM1,PTPRC,SIVA1	9
Developmental Disorder	autosomal recessive severe combined immunodeficiency	0.000157	CD3E,JAK3,PTPRC	3
Hereditary Disorder	autosomal recessive severe combined immunodeficiency	0.000157	CD3E,JAK3,PTPRC	3
Immunological Disease	autosomal recessive severe combined immunodeficiency	0.000157	CD3E,JAK3,PTPRC	3
Cell-To-Cell Signaling and Interaction	binding of phagocytes	0.000174	BPI,CD4,HDAC4,ITGAL,ITGB2	5
Hematological System Development and Function	binding of phagocytes	0.000174	BPI,CD4,HDAC4,ITGAL,ITGB2	5
Inflammatory Response	binding of phagocytes	0.000174	BPI,CD4,HDAC4,ITGAL,ITGB2	5
Cell-To-Cell Signaling and Interaction	binding of leukemia cell lines	0.000191	CXCR4,ITGAL,ITGB2,RHOH,SPN	5
Immunological Disease	immunodeficiency	0.000214	CD3E,CXCR4,DOCK8,ITGB2,JAK3,PTPRC,RFXANK	7
Immunological Disease	precursor T-cell lymphoblastic leukemia-lymphoma	0.000228	IKZF1,JAK3,PTPRC,RHOH,TCF7	5
Hematological Disease	precursor T-cell lymphoblastic leukemia-lymphoma	0.000228	IKZF1,JAK3,PTPRC,RHOH,TCF7	5
Cancer	precursor T-cell lymphoblastic leukemia-lymphoma	0.000228	IKZF1,JAK3,PTPRC,RHOH,TCF7	5
Cell Death and Survival	cell death	0.000249	AATF,ARHGAP4,AZU1,BLM,BPI,CD38,CD4,CD5,CD7,CXCR4,DUSP22,ELANE,ERBB3,FLI1,HDAC4,HOXB9,ICAM3,ITGAL,ITGB2,JAK3,LAIR1,MYB,NCKAP1L,NFIX,PECAM1,PLCB1,PRKCB,PRTN3,PTPRC,PYCARD,RAD51,RASSF4,RASSF5,RFXANK,SATB1,SEMA4D,SERPINB10,SESN2,SH2D1A,SIVA1,SPN,VAV1,WAS	43
Cell-To-Cell Signaling and Interaction	phagocytosis of leukocytes	0.000254	CORO1A,ITGB2,VAV1,WAS	4
Inflammatory Response	phagocytosis of leukocytes	0.000254	CORO1A,ITGB2,VAV1,WAS	4
Cellular Function and Maintenance	phagocytosis of leukocytes	0.000254	CORO1A,ITGB2,VAV1,WAS	4
Hematological System Development and Function	migration of mononuclear leukocytes	0.000295	CD4,CXCR4,ITGAL,ITGB2,LCP1,PECAM1,PIK3CG,SEMA4D	8
Immune Cell Trafficking	migration of mononuclear leukocytes	0.000295	CD4,CXCR4,ITGAL,ITGB2,LCP1,PECAM1,PIK3CG,SEMA4D	8
Cellular Movement	migration of mononuclear leukocytes	0.000295	CD4,CXCR4,ITGAL,ITGB2,LCP1,PECAM1,PIK3CG,SEMA4D	8
Cell-To-Cell Signaling and Interaction	binding of peripheral blood monocytes	0.000302	CD4,ITGB2	2
Hematological System Development and Function	binding of peripheral blood monocytes	0.000302	CD4,ITGB2	2
Inflammatory Response	binding of peripheral blood monocytes	0.000302	CD4,ITGB2	2
Cell-To-Cell Signaling and Interaction	clustering of Langerhans cells	0.000302	ITGAL,PECAM1	2
Hematological System Development and Function	clustering of Langerhans cells	0.000302	ITGAL,PECAM1	2
Immune Cell Trafficking	clustering of Langerhans cells	0.000302	ITGAL,PECAM1	2
Inflammatory Response	clustering of Langerhans cells	0.000302	ITGAL,PECAM1	2
Tissue Development	clustering of Langerhans cells	0.000302	ITGAL,PECAM1	2
Cell-To-Cell Signaling and Interaction	cytotoxic reaction of leukocyte cell lines	0.000302	CD38,LAIR1	2
Inflammatory Response	cytotoxic reaction of leukocyte cell lines	0.000302	CD38,LAIR1	2
Cell Cycle	homologous recombination of plasmid DNA	0.000302	BLM,RAD51	2
DNA Replication, Recombination, and Repair	homologous recombination of plasmid DNA	0.000302	BLM,RAD51	2
Infectious Disease	infection of smooth muscle cells	0.000302	CD4,CXCR4	2
Skeletal and Muscular Disorders	infection of smooth muscle cells	0.000302	CD4,CXCR4	2
Cellular Movement	mobilization of stem cells	0.000302	CXCR4,ELANE	2
Cellular Movement	mobilization of cells	0.000339	CXCR4,ELANE,ITGB2	3
Immunological Disease	systemic autoimmune syndrome	0.00034	AIF1,AZU1,BPI,CD33,CD5,CXCR4,ELANE,ERBB3,HCLS1,IKZF1,ITGB2,KIR3DL2,LCP1,MFHAS1,NCF4,PECAM1,PIK3CG,PRKCB,PRTN3,PTPRC,RCSD1,SMG7,YTHDC2	23
Hematological System Development and Function	quantity of mononuclear leukocytes	0.000371	DOCK8,ITGAL,JAK3,PRTN3,WAS	5
Tissue Morphology	quantity of mononuclear leukocytes	0.000371	DOCK8,ITGAL,JAK3,PRTN3,WAS	5
Cell-To-Cell Signaling and Interaction	activation of T lymphocytes	0.000446	CD3E,CD4,CD7,PECAM1,PIK3CG,PTPRC	6
Hematological System Development and Function	activation of T lymphocytes	0.000446	CD3E,CD4,CD7,PECAM1,PIK3CG,PTPRC	6
Immune Cell Trafficking	activation of T lymphocytes	0.000446	CD3E,CD4,CD7,PECAM1,PIK3CG,PTPRC	6
Inflammatory Response	activation of T lymphocytes	0.000446	CD3E,CD4,CD7,PECAM1,PIK3CG,PTPRC	6
Hematological Disease	hematologic cancer	0.000496	CD33,CD38,CHAF1A,CXCR4,FAM46C,FYB,GPD1,HDAC4,IKZF1,ITGB2,JAK3,MYB,PRKCB,PTPRC,RAD51,RHOH,SATB1,TCF7	18
Cancer	hematologic cancer	0.000496	CD33,CD38,CHAF1A,CXCR4,FAM46C,FYB,GPD1,HDAC4,IKZF1,ITGB2,JAK3,MYB,PRKCB,PTPRC,RAD51,RHOH,SATB1,TCF7	18
Cell-To-Cell Signaling and Interaction	binding of leukocytes	0.000498	BPI,CD4,ELANE,HDAC4,ITGAL,ITGB2	6
Hematological System Development and Function	binding of leukocytes	0.000498	BPI,CD4,ELANE,HDAC4,ITGAL,ITGB2	6
Cell-To-Cell Signaling and Interaction	binding of monocytes	0.000513	BPI,CD4,ITGB2	3
Hematological System Development and Function	binding of monocytes	0.000513	BPI,CD4,ITGB2	3
Inflammatory Response	binding of monocytes	0.000513	BPI,CD4,ITGB2	3
Hematological System Development and Function	cell movement of neutrophils	0.000525	AZU1,CORO1A,ITGB2,NCKAP1L,PECAM1,PIK3CG	6
Immune Cell Trafficking	cell movement of neutrophils	0.000525	AZU1,CORO1A,ITGB2,NCKAP1L,PECAM1,PIK3CG	6
Inflammatory Response	cell movement of neutrophils	0.000525	AZU1,CORO1A,ITGB2,NCKAP1L,PECAM1,PIK3CG	6
Cellular Movement	cell movement of neutrophils	0.000525	AZU1,CORO1A,ITGB2,NCKAP1L,PECAM1,PIK3CG	6
Cancer	lymphohematopoietic cancer	0.000527	CD33,CD38,CHAF1A,CXCR4,FAM46C,FYB,GPD1,HDAC4,IKZF1,ITGB2,JAK3,KIR3DL2,KLHL6,MYB,PECAM1,PRKCB,PTPRC,RAD51,RASSF4,RHOH,SATB1,TCF7	22
Cell Signaling	flux of Ca2+	0.000547	CD38,CD3E,CD7,CXCR4,ITGB2,PECAM1,PTPRC	7
Molecular Transport	flux of Ca2+	0.000547	CD38,CD3E,CD7,CXCR4,ITGB2,PECAM1,PTPRC	7
Vitamin and Mineral Metabolism	flux of Ca2+	0.000547	CD38,CD3E,CD7,CXCR4,ITGB2,PECAM1,PTPRC	7
Cellular Function and Maintenance	flux of Ca2+	0.000547	CD38,CD3E,CD7,CXCR4,ITGB2,PECAM1,PTPRC	7
Cell-To-Cell Signaling and Interaction	attachment of leukocytes	0.0006	ITGB2,VAV1	2
Hematological System Development and Function	attachment of leukocytes	0.0006	ITGB2,VAV1	2
Immune Cell Trafficking	attachment of leukocytes	0.0006	ITGB2,VAV1	2
Tissue Development	attachment of leukocytes	0.0006	ITGB2,VAV1	2
Cell-To-Cell Signaling and Interaction	conjugation of leukemia cell lines	0.0006	ITGB2,TBC1D10C	2
Cancer	entrance of cervical cancer cell lines	0.0006	CD4,CXCR4	2
Hereditary Disorder	hereditary elliptocytosis	0.0006	EPB41,SPTB	2
Hematological Disease	hereditary elliptocytosis	0.0006	EPB41,SPTB	2
Developmental Disorder	papillon-lefevre disease	0.0006	ELANE,PRTN3	2
Hereditary Disorder	papillon-lefevre disease	0.0006	ELANE,PRTN3	2
Skeletal and Muscular Disorders	papillon-lefevre disease	0.0006	ELANE,PRTN3	2
Connective Tissue Disorders	papillon-lefevre disease	0.0006	ELANE,PRTN3	2
Dental Disease	papillon-lefevre disease	0.0006	ELANE,PRTN3	2
Dermatological Diseases and Conditions	papillon-lefevre disease	0.0006	ELANE,PRTN3	2
Gastrointestinal Disease	papillon-lefevre disease	0.0006	ELANE,PRTN3	2
Antigen Presentation	presentation of glycolipid	0.0006	CD1B,CD1C	2
Lipid Metabolism	presentation of glycolipid	0.0006	CD1B,CD1C	2
Small Molecule Biochemistry	presentation of glycolipid	0.0006	CD1B,CD1C	2
Hematological System Development and Function	quantity of naive T lymphocytes	0.0006	DOCK8,ITGAL	2
Tissue Morphology	quantity of naive T lymphocytes	0.0006	DOCK8,ITGAL	2
Cell-To-Cell Signaling and Interaction	phagocytosis of neutrophils	0.000619	CORO1A,ITGB2,VAV1	3
Hematological System Development and Function	phagocytosis of neutrophils	0.000619	CORO1A,ITGB2,VAV1	3
Inflammatory Response	phagocytosis of neutrophils	0.000619	CORO1A,ITGB2,VAV1	3
Cellular Function and Maintenance	phagocytosis of neutrophils	0.000619	CORO1A,ITGB2,VAV1	3
Cell Death and Survival	apoptosis of leukemia cell lines	0.000624	CD4,CD7,LAIR1,PRKCB,PRTN3,PTPRC,PYCARD,RASSF5,SPN,VAV1	10
Cellular Function and Maintenance	cellular homeostasis	0.000673	AATF,AZU1,CD38,CD3E,CD4,CD7,CXCR4,ITGB2,JAK3,PECAM1,PIK3CG,PTPRC,PYCARD,S1PR4,SH2D1A,TBC1D10C,VAV1	17
Hematological System Development and Function	migration of phagocytes	0.000681	CD38,CXCR4,ITGB2,PECAM1,SEMA4D,WAS	6
Immune Cell Trafficking	migration of phagocytes	0.000681	CD38,CXCR4,ITGB2,PECAM1,SEMA4D,WAS	6
Inflammatory Response	migration of phagocytes	0.000681	CD38,CXCR4,ITGB2,PECAM1,SEMA4D,WAS	6
Cellular Movement	migration of phagocytes	0.000681	CD38,CXCR4,ITGB2,PECAM1,SEMA4D,WAS	6
Hematological System Development and Function	T cell homeostasis	0.000702	CD4,JAK3,PTPRC,SH2D1A,VAV1	5
Cellular Function and Maintenance	T cell homeostasis	0.000702	CD4,JAK3,PTPRC,SH2D1A,VAV1	5
Cell-mediated Immune Response	T cell homeostasis	0.000702	CD4,JAK3,PTPRC,SH2D1A,VAV1	5
DNA Replication, Recombination, and Repair	formation of chromatin	0.000737	CHAF1A,HIRIP3,SATB1	3
Cellular Assembly and Organization	formation of chromatin	0.000737	CHAF1A,HIRIP3,SATB1	3
Hematological Disease	thrombocytopenia	0.000789	ARNT,AZU1,FCGR2C,PAXIP1,PRTN3,WAS	6
Cell Signaling	activation of enzyme	0.000891	ARHGAP6,AZU1,CD4,CXCR4,GMFG,NCKAP1L,PTPRC,S1PR4,SIVA1	9
Cell Death and Survival	cell death of mononuclear leukocytes	0.000926	CD4,CD5,CXCR4,ITGAL,PRKCB,PTPRC,SIVA1	7
Hematological System Development and Function	chemotaxis of peripheral blood lymphocytes	0.000993	CXCR4,LCP1	2
Immune Cell Trafficking	chemotaxis of peripheral blood lymphocytes	0.000993	CXCR4,LCP1	2
Inflammatory Response	chemotaxis of peripheral blood lymphocytes	0.000993	CXCR4,LCP1	2
Cellular Movement	chemotaxis of peripheral blood lymphocytes	0.000993	CXCR4,LCP1	2
Developmental Disorder	severe combined immunodeficiency, autosomal recessive, T cell-negative, B cell-positive, NK cell-positive	0.000993	CD3E,PTPRC	2
Hereditary Disorder	severe combined immunodeficiency, autosomal recessive, T cell-negative, B cell-positive, NK cell-positive	0.000993	CD3E,PTPRC	2
Immunological Disease	severe combined immunodeficiency, autosomal recessive, T cell-negative, B cell-positive, NK cell-positive	0.000993	CD3E,PTPRC	2
Immunological Disease	leukopenia	0.00101	ELANE,JAK3,WAS	3
Hematological Disease	leukopenia	0.00101	ELANE,JAK3,WAS	3
Hematological System Development and Function	chemotaxis of neutrophils	0.00102	AZU1,CORO1A,ITGB2,NCKAP1L,PIK3CG	5
Immune Cell Trafficking	chemotaxis of neutrophils	0.00102	AZU1,CORO1A,ITGB2,NCKAP1L,PIK3CG	5
Inflammatory Response	chemotaxis of neutrophils	0.00102	AZU1,CORO1A,ITGB2,NCKAP1L,PIK3CG	5
Cellular Movement	chemotaxis of neutrophils	0.00102	AZU1,CORO1A,ITGB2,NCKAP1L,PIK3CG	5
Cancer	skin cancer	0.00134	EMR2,HDAC4,JAK3,KIR3DL2,MYO1G,PIK3CG,PLCB1,PRKCB,PYCARD,RASSF4,SESN2,SKAP1,VAV1	13
Dermatological Diseases and Conditions	skin cancer	0.00134	EMR2,HDAC4,JAK3,KIR3DL2,MYO1G,PIK3CG,PLCB1,PRKCB,PYCARD,RASSF4,SESN2,SKAP1,VAV1	13
Cell-To-Cell Signaling and Interaction	aggregation of granulocytes	0.00148	ICAM3,ITGB2	2
Hematological System Development and Function	aggregation of granulocytes	0.00148	ICAM3,ITGB2	2
Immune Cell Trafficking	aggregation of granulocytes	0.00148	ICAM3,ITGB2	2
Inflammatory Response	aggregation of granulocytes	0.00148	ICAM3,ITGB2	2
Tissue Development	aggregation of granulocytes	0.00148	ICAM3,ITGB2	2
Cell-To-Cell Signaling and Interaction	aggregation of mast cells	0.00148	ITGAL,ITGB2	2
Hematological System Development and Function	aggregation of mast cells	0.00148	ITGAL,ITGB2	2
Immune Cell Trafficking	aggregation of mast cells	0.00148	ITGAL,ITGB2	2
Inflammatory Response	aggregation of mast cells	0.00148	ITGAL,ITGB2	2
Tissue Development	aggregation of mast cells	0.00148	ITGAL,ITGB2	2
Hypersensitivity Response	aggregation of mast cells	0.00148	ITGAL,ITGB2	2
Immunological Disease	lymphoproliferative disorder	0.00158	CD38,IKZF1,ITGB2,JAK3,PRKCB,PTPRC,RHOH,SH2D1A,TCF7	9
Cell Signaling	enzyme linked receptor protein signaling pathway	0.00173	CD3E,CD4,ERBB3,TRAT1	4
Cell-To-Cell Signaling and Interaction	adhesion of granulocytes	0.00186	CORO1A,ICAM3,ITGB2,PECAM1	4
Hematological System Development and Function	adhesion of granulocytes	0.00186	CORO1A,ICAM3,ITGB2,PECAM1	4
Immune Cell Trafficking	adhesion of granulocytes	0.00186	CORO1A,ICAM3,ITGB2,PECAM1	4
Tissue Development	adhesion of granulocytes	0.00186	CORO1A,ICAM3,ITGB2,PECAM1	4
Cell-To-Cell Signaling and Interaction	binding of mast cells	0.00206	ITGAL,ITGB2	2
Hematological System Development and Function	binding of mast cells	0.00206	ITGAL,ITGB2	2
Inflammatory Response	binding of mast cells	0.00206	ITGAL,ITGB2	2
Hypersensitivity Response	binding of mast cells	0.00206	ITGAL,ITGB2	2
Hematological System Development and Function	differentiation of erythroblasts	0.00206	FLI1,PTPRC	2
Cellular Development	differentiation of erythroblasts	0.00206	FLI1,PTPRC	2
Hematopoiesis	differentiation of erythroblasts	0.00206	FLI1,PTPRC	2
Infectious Disease	infection of bone cancer cell lines	0.00206	CD4,CXCR4	2
Developmental Disorder	severe congenital neutropenia	0.00206	ELANE,WAS	2
Immunological Disease	severe congenital neutropenia	0.00206	ELANE,WAS	2
Hematological Disease	severe congenital neutropenia	0.00206	ELANE,WAS	2
Hematological System Development and Function	quantity of lymphocytes	0.00214	DOCK8,ITGAL,JAK3,WAS	4
Tissue Morphology	quantity of lymphocytes	0.00214	DOCK8,ITGAL,JAK3,WAS	4
Cell Death and Survival	apoptosis of tumor cell lines	0.00215	AATF,ARHGAP4,BLM,CD4,CD7,ELANE,ERBB3,FLI1,HDAC4,HOXB9,JAK3,LAIR1,MYB,PECAM1,PRKCB,PRTN3,PTPRC,PYCARD,RASSF5,SATB1,SIVA1,SPN,VAV1,WAS	24
Cell Death and Survival	cell viability of leukocytes	0.00228	CD38,CXCR4,ITGB2,JAK3,SEMA4D	5
Cell Death and Survival	apoptosis of leukocytes	0.00243	CD4,CD5,CXCR4,ITGB2,PECAM1,PTPRC,SIVA1	7
Hematological System Development and Function	Lymphocyte migration	0.00248	CD4,CXCR4,ITGAL,ITGB2,LCP1,PIK3CG	6
Immune Cell Trafficking	Lymphocyte migration	0.00248	CD4,CXCR4,ITGAL,ITGB2,LCP1,PIK3CG	6
Cellular Movement	Lymphocyte migration	0.00248	CD4,CXCR4,ITGAL,ITGB2,LCP1,PIK3CG	6
Cell Signaling	activation of Protein kinase	0.00248	AZU1,CD4,CXCR4,GMFG,NCKAP1L,PTPRC	6
Post-Translational Modification	activation of Protein kinase	0.00248	AZU1,CD4,CXCR4,GMFG,NCKAP1L,PTPRC	6
Cell-To-Cell Signaling and Interaction	binding of cells	0.00251	BPI,CD4,CXCR4,ELANE,HDAC4,ITGAL,ITGB2,PECAM1,RHOH,SPN	10
Hematological System Development and Function	cell movement of dendritic cells	0.00261	CD38,CXCR4,PIK3CG,WAS	4
Immune Cell Trafficking	cell movement of dendritic cells	0.00261	CD38,CXCR4,PIK3CG,WAS	4
Inflammatory Response	cell movement of dendritic cells	0.00261	CD38,CXCR4,PIK3CG,WAS	4
Cellular Movement	cell movement of dendritic cells	0.00261	CD38,CXCR4,PIK3CG,WAS	4
Hematological System Development and Function	T cell migration	0.00263	CD4,CXCR4,ITGB2,LCP1,PIK3CG	5
Immune Cell Trafficking	T cell migration	0.00263	CD4,CXCR4,ITGB2,LCP1,PIK3CG	5
Cellular Movement	T cell migration	0.00263	CD4,CXCR4,ITGB2,LCP1,PIK3CG	5
Cell-mediated Immune Response	T cell migration	0.00263	CD4,CXCR4,ITGB2,LCP1,PIK3CG	5
Infectious Disease	entrance of HIV-1	0.00273	CD4,CXCR4	2
Cellular Function and Maintenance	organization of actin stress fibers	0.00273	ARHGAP4,LCP1	2
Cellular Assembly and Organization	organization of actin stress fibers	0.00273	ARHGAP4,LCP1	2
Molecular Transport	release of superoxide	0.00273	ITGB2,PECAM1	2
Free Radical Scavenging	release of superoxide	0.00273	ITGB2,PECAM1	2
Cell Morphology	polarization of leukocytes	0.00275	LCP1,SPN,WAS	3
Hematological Disease	sezary syndrome	0.00275	JAK3,KIR3DL2,RASSF4	3
Cancer	sezary syndrome	0.00275	JAK3,KIR3DL2,RASSF4	3
Dermatological Diseases and Conditions	sezary syndrome	0.00275	JAK3,KIR3DL2,RASSF4	3
Cell Morphology	polarization of cells	0.00278	LCP1,SAMSN1,SPN,WAS	4
Hematological Disease	non-Hodgkin's disease	0.00295	CXCR4,HDAC4,IKZF1,JAK3,KIR3DL2,KLHL6,PECAM1,PRKCB,RASSF4	9
Cancer	non-Hodgkin's disease	0.00295	CXCR4,HDAC4,IKZF1,JAK3,KIR3DL2,KLHL6,PECAM1,PRKCB,RASSF4	9
Hematological System Development and Function	proliferation of leukocyte cell lines	0.00296	BLM,LAIR1,PRTN3,PTPRC	4
Cellular Development	proliferation of leukocyte cell lines	0.00296	BLM,LAIR1,PRTN3,PTPRC	4
Cellular Growth and Proliferation	proliferation of leukocyte cell lines	0.00296	BLM,LAIR1,PRTN3,PTPRC	4
Skeletal and Muscular Disorders	Rheumatic Disease	0.00297	AIF1,AZU1,BPI,CD33,CXCR4,ELANE,HCLS1,IKZF1,ITGB2,KIR3DL2,LCP1,MFHAS1,NCF4,PECAM1,PIK3CG,PRKCB,PRTN3,PTPRC,RCSD1,SMG7,TCF7,YTHDC2	22
Connective Tissue Disorders	Rheumatic Disease	0.00297	AIF1,AZU1,BPI,CD33,CXCR4,ELANE,HCLS1,IKZF1,ITGB2,KIR3DL2,LCP1,MFHAS1,NCF4,PECAM1,PIK3CG,PRKCB,PRTN3,PTPRC,RCSD1,SMG7,TCF7,YTHDC2	22
Inflammatory Disease	Rheumatic Disease	0.00297	AIF1,AZU1,BPI,CD33,CXCR4,ELANE,HCLS1,IKZF1,ITGB2,KIR3DL2,LCP1,MFHAS1,NCF4,PECAM1,PIK3CG,PRKCB,PRTN3,PTPRC,RCSD1,SMG7,TCF7,YTHDC2	22
Cell-To-Cell Signaling and Interaction	fusion of cells	0.00304	CD4,CXCR4,PLCB1	3
Cell Death and Survival	cell death of lymphocytes	0.00308	CD4,CD5,CXCR4,ITGAL,PRKCB,SIVA1	6
Cell-To-Cell Signaling and Interaction	adhesion of phagocytes	0.00314	CORO1A,ITGAL,ITGB2,VAV1	4
Hematological System Development and Function	adhesion of phagocytes	0.00314	CORO1A,ITGAL,ITGB2,VAV1	4
Immune Cell Trafficking	adhesion of phagocytes	0.00314	CORO1A,ITGAL,ITGB2,VAV1	4
Inflammatory Response	adhesion of phagocytes	0.00314	CORO1A,ITGAL,ITGB2,VAV1	4
Tissue Development	adhesion of phagocytes	0.00314	CORO1A,ITGAL,ITGB2,VAV1	4
Carbohydrate Metabolism	binding of polysaccharide	0.00336	BPI,CD4,EMR2	3
Cellular Function and Maintenance	ion homeostasis of cells	0.00346	CD38,CD3E,CD7,CXCR4,ITGB2,PECAM1,PTPRC,S1PR4	8
Cellular Growth and Proliferation	cytostasis of blood cells	0.00348	PTPRC,VAV1	2
DNA Replication, Recombination, and Repair	unwinding of DNA	0.00348	BLM,RAD51	2
Immunological Disease	rheumatoid arthritis	0.00361	AIF1,CD33,CXCR4,HCLS1,IKZF1,ITGB2,KIR3DL2,LCP1,MFHAS1,NCF4,PECAM1,PIK3CG,PRTN3,PTPRC,RCSD1,SMG7,YTHDC2	17
Skeletal and Muscular Disorders	rheumatoid arthritis	0.00361	AIF1,CD33,CXCR4,HCLS1,IKZF1,ITGB2,KIR3DL2,LCP1,MFHAS1,NCF4,PECAM1,PIK3CG,PRTN3,PTPRC,RCSD1,SMG7,YTHDC2	17
Connective Tissue Disorders	rheumatoid arthritis	0.00361	AIF1,CD33,CXCR4,HCLS1,IKZF1,ITGB2,KIR3DL2,LCP1,MFHAS1,NCF4,PECAM1,PIK3CG,PRTN3,PTPRC,RCSD1,SMG7,YTHDC2	17
Inflammatory Disease	rheumatoid arthritis	0.00361	AIF1,CD33,CXCR4,HCLS1,IKZF1,ITGB2,KIR3DL2,LCP1,MFHAS1,NCF4,PECAM1,PIK3CG,PRTN3,PTPRC,RCSD1,SMG7,YTHDC2	17
Cell Signaling	transmembrane receptor protein tyrosine kinase signaling pathway	0.00369	CD3E,ERBB3,TRAT1	3
Immunological Disease	lymphocytic leukemia	0.00372	CD38,IKZF1,ITGB2,JAK3,PRKCB,PTPRC,RHOH,TCF7	8
Hematological Disease	lymphocytic leukemia	0.00372	CD38,IKZF1,ITGB2,JAK3,PRKCB,PTPRC,RHOH,TCF7	8
Cancer	lymphocytic leukemia	0.00372	CD38,IKZF1,ITGB2,JAK3,PRKCB,PTPRC,RHOH,TCF7	8
Cellular Growth and Proliferation	proliferation of cells	0.00373	AATF,ACTB,AIF1,AZU1,BLM,BPI,CCND2,CD33,CD37,CD38,CD3E,CD4,CORO1A,CXCR4,DUSP22,ELANE,ERBB3,ERCC1,FLI1,H2AFY,HDAC4,HOXB9,ICAM3,ISG20,JAK3,LAIR1,LCP1,MYB,NCKAP1L,PECAM1,PEG10,PIK3CG,PRKCB,PRTN3,PTPRC,RAD51,RASSF4,RASSF5,SATB1,SLC12A6,SPN,VAV1,WAS	43
Skeletal and Muscular Disorders	arthropathy	0.00394	AIF1,CD33,CXCR4,ERBB3,HCLS1,IKZF1,ITGB2,KIR3DL2,LCP1,MFHAS1,NCF4,PECAM1,PIK3CG,PRKCB,PRTN3,PTPRC,RCSD1,SMG7,TCF7,YTHDC2	20
Connective Tissue Disorders	arthropathy	0.00394	AIF1,CD33,CXCR4,ERBB3,HCLS1,IKZF1,ITGB2,KIR3DL2,LCP1,MFHAS1,NCF4,PECAM1,PIK3CG,PRKCB,PRTN3,PTPRC,RCSD1,SMG7,TCF7,YTHDC2	20
Cell-To-Cell Signaling and Interaction	binding of granulocytes	0.00404	ELANE,HDAC4,ITGB2	3
Hematological System Development and Function	binding of granulocytes	0.00404	ELANE,HDAC4,ITGB2	3
Immune Cell Trafficking	binding of granulocytes	0.00404	ELANE,HDAC4,ITGB2	3
Tissue Development	binding of granulocytes	0.00404	ELANE,HDAC4,ITGB2	3
Immunological Disease	hypereosinophilia	0.00404	CD4,CD5,CD7	3
Hematological Disease	hypereosinophilia	0.00404	CD4,CD5,CD7	3
Cell-To-Cell Signaling and Interaction	binding of tumor cell lines	0.00431	CXCR4,ITGAL,ITGB2,PECAM1,RHOH,SPN	6
Hematological System Development and Function	mobilization of blood cells	0.00432	CXCR4,ITGB2	2
Cellular Movement	mobilization of blood cells	0.00432	CXCR4,ITGB2	2
Infectious Disease	viral entry by HIV	0.00432	CD4,CXCR4	2
Hematological System Development and Function	T cell development	0.00468	CD4,JAK3,SH2D1A,VAV1	4
Cellular Development	T cell development	0.00468	CD4,JAK3,SH2D1A,VAV1	4
Cellular Function and Maintenance	T cell development	0.00468	CD4,JAK3,SH2D1A,VAV1	4
Cell-mediated Immune Response	T cell development	0.00468	CD4,JAK3,SH2D1A,VAV1	4
Hematopoiesis	T cell development	0.00468	CD4,JAK3,SH2D1A,VAV1	4
Lymphoid Tissue Structure and Development	T cell development	0.00468	CD4,JAK3,SH2D1A,VAV1	4
Cell Death and Survival	cell death of tumor cell lines	0.00478	AATF,ARHGAP4,BLM,CD4,CD7,ELANE,ERBB3,FLI1,HDAC4,HOXB9,JAK3,LAIR1,MYB,NFIX,PECAM1,PRKCB,PRTN3,PTPRC,PYCARD,RAD51,RASSF5,SATB1,SERPINB10,SESN2,SIVA1,SPN,VAV1,WAS	28
Cellular Development	proliferation of lymphoma cell lines	0.00495	HOXB9,JAK3,LAIR1,RAD51,WAS	5
Cellular Growth and Proliferation	proliferation of lymphoma cell lines	0.00495	HOXB9,JAK3,LAIR1,RAD51,WAS	5
Cell-To-Cell Signaling and Interaction	communication of cells	0.00497	CD33,CD3E,CD4,CXCR4,DAPP1,EMR2,ERBB3,FYB,GRAP,GRAP2,HCLS1,INPP4A,PECAM1,PIK3CG,PTPRC,S1PR4,SH2D1A,SKAP2,SPN,TRAT1,TYROBP	21
Hematological System Development and Function	quantity of T lymphocytes	0.00522	DOCK8,ITGAL,JAK3	3
Tissue Morphology	quantity of T lymphocytes	0.00522	DOCK8,ITGAL,JAK3	3
Lipid Metabolism	phosphorylation of lipid	0.00525	DGKZ,INPP4A	2
Small Molecule Biochemistry	phosphorylation of lipid	0.00525	DGKZ,INPP4A	2
Cell-To-Cell Signaling and Interaction	adhesion of vascular endothelial cells	0.00575	CXCR4,ITGAL,ITGB2,PECAM1	4
Tissue Development	adhesion of vascular endothelial cells	0.00575	CXCR4,ITGAL,ITGB2,PECAM1	4
Cardiovascular System Development and Function	adhesion of vascular endothelial cells	0.00575	CXCR4,ITGAL,ITGB2,PECAM1	4
Cell Signaling	cell surface receptor linked signal transduction	0.00598	CD3E,CD4,ERBB3,PLEK,TRAT1	5
Hematological System Development and Function	cell movement of leukocyte cell lines	0.0061	ITGB2,SEMA4D,WAS	3
Immune Cell Trafficking	cell movement of leukocyte cell lines	0.0061	ITGB2,SEMA4D,WAS	3
Cellular Movement	cell movement of leukocyte cell lines	0.0061	ITGB2,SEMA4D,WAS	3
Hematological System Development and Function	migration of dendritic cells	0.0061	CD38,CXCR4,WAS	3
Immune Cell Trafficking	migration of dendritic cells	0.0061	CD38,CXCR4,WAS	3
Inflammatory Response	migration of dendritic cells	0.0061	CD38,CXCR4,WAS	3
Cellular Movement	migration of dendritic cells	0.0061	CD38,CXCR4,WAS	3
Cell Death and Survival	cell viability of monocyte-derived dendritic cells	0.00626	CD38,CXCR4	2
Cell Cycle	recombination of cells	0.00626	ERCC1,RAD51	2
DNA Replication, Recombination, and Repair	recombination of cells	0.00626	ERCC1,RAD51	2
Hematological Disease	T-cell non-Hodgkin's disease	0.00643	HDAC4,JAK3,KIR3DL2,PRKCB,RASSF4	5
Cancer	T-cell non-Hodgkin's disease	0.00643	HDAC4,JAK3,KIR3DL2,PRKCB,RASSF4	5
Cellular Movement	invasion of prostate cancer cell lines	0.00698	ARHGAP4,ERBB3,LCP1,SATB1	4
Hematological System Development and Function	cell movement of peripheral blood leukocytes	0.00707	CXCR4,LCP1,PECAM1	3
Immune Cell Trafficking	cell movement of peripheral blood leukocytes	0.00707	CXCR4,LCP1,PECAM1	3
Cellular Movement	cell movement of peripheral blood leukocytes	0.00707	CXCR4,LCP1,PECAM1	3
Skeletal and Muscular Disorders	arthritis	0.00719	AIF1,CD33,CXCR4,HCLS1,IKZF1,ITGB2,KIR3DL2,LCP1,MFHAS1,NCF4,PECAM1,PIK3CG,PRKCB,PRTN3,PTPRC,RCSD1,SMG7,TCF7,YTHDC2	19
Connective Tissue Disorders	arthritis	0.00719	AIF1,CD33,CXCR4,HCLS1,IKZF1,ITGB2,KIR3DL2,LCP1,MFHAS1,NCF4,PECAM1,PIK3CG,PRKCB,PRTN3,PTPRC,RCSD1,SMG7,TCF7,YTHDC2	19
Inflammatory Disease	arthritis	0.00719	AIF1,CD33,CXCR4,HCLS1,IKZF1,ITGB2,KIR3DL2,LCP1,MFHAS1,NCF4,PECAM1,PIK3CG,PRKCB,PRTN3,PTPRC,RCSD1,SMG7,TCF7,YTHDC2	19
Immunological Disease	immune thrombocytopenia	0.00731	ARNT,AZU1,PAXIP1,PRTN3	4
Hematological Disease	immune thrombocytopenia	0.00731	ARNT,AZU1,PAXIP1,PRTN3	4
Cell Death and Survival	cell death of lymphoma cell lines	0.00761	HOXB9,JAK3,LAIR1,PRKCB,PTPRC,WAS	6
Cell Signaling	assembly of protein-protein complex	0.00847	CD3E,CHAF1A,CORO1A,SKAP2,WAS	5
Post-Translational Modification	assembly of protein-protein complex	0.00847	CD3E,CHAF1A,CORO1A,SKAP2,WAS	5
Protein Synthesis	assembly of protein-protein complex	0.00847	CD3E,CHAF1A,CORO1A,SKAP2,WAS	5
Cardiovascular Disease	variant angina	0.00851	ARHGAP9,RCSD1	2
Organismal Injury and Abnormalities	variant angina	0.00851	ARHGAP9,RCSD1	2
Cell Death and Survival	apoptosis of mononuclear leukocytes	0.00904	CD4,CD5,CXCR4,PTPRC,SIVA1	5
Cell Death and Survival	apoptosis of hematopoietic cell lines	0.00951	ICAM3,LAIR1,PTPRC,SPN	4
Inflammatory Response	antigen presentation	0.00976	CD1B,CD1C	2
Antigen Presentation	antigen presentation	0.00976	CD1B,CD1C	2
Hematological System Development and Function	cell movement of memory T lymphocytes	0.00976	ITGB2,PIK3CG	2
Immune Cell Trafficking	cell movement of memory T lymphocytes	0.00976	ITGB2,PIK3CG	2
Cellular Movement	cell movement of memory T lymphocytes	0.00976	ITGB2,PIK3CG	2
Cell-mediated Immune Response	cell movement of memory T lymphocytes	0.00976	ITGB2,PIK3CG	2
Cell Signaling	oscillation of Ca2+	0.00976	ITGB2,PRKCB	2
Vitamin and Mineral Metabolism	oscillation of Ca2+	0.00976	ITGB2,PRKCB	2
Small Molecule Biochemistry	oscillation of Ca2+	0.00976	ITGB2,PRKCB	2
Hematological System Development and Function	differentiation of erythroid progenitor cells	0.00988	FLI1,MYB,PTPRC	3
Cellular Development	differentiation of erythroid progenitor cells	0.00988	FLI1,MYB,PTPRC	3
Hematopoiesis	differentiation of erythroid progenitor cells	0.00988	FLI1,MYB,PTPRC	3
Hematological System Development and Function	cell movement of T lymphocytes	0.00992	CXCR4,ITGB2,LCP1,PIK3CG	4
Immune Cell Trafficking	cell movement of T lymphocytes	0.00992	CXCR4,ITGB2,LCP1,PIK3CG	4
Cellular Movement	cell movement of T lymphocytes	0.00992	CXCR4,ITGB2,LCP1,PIK3CG	4
Cell-mediated Immune Response	cell movement of T lymphocytes	0.00992	CXCR4,ITGB2,LCP1,PIK3CG	4
Developmental Disorder	Andermann syndrome	0.0101	SLC12A6	1
Hereditary Disorder	Andermann syndrome	0.0101	SLC12A6	1
Organismal Injury and Abnormalities	Andermann syndrome	0.0101	SLC12A6	1
Neurological Disease	Andermann syndrome	0.0101	SLC12A6	1
Developmental Disorder	Baraitser-Winter syndrome type 1	0.0101	ACTB	1
Hereditary Disorder	Baraitser-Winter syndrome type 1	0.0101	ACTB	1
Skeletal and Muscular Disorders	Baraitser-Winter syndrome type 1	0.0101	ACTB	1
Connective Tissue Disorders	Baraitser-Winter syndrome type 1	0.0101	ACTB	1
Ophthalmic Disease	Baraitser-Winter syndrome type 1	0.0101	ACTB	1
Developmental Disorder	Bloom's syndrome	0.0101	BLM	1
Hereditary Disorder	Bloom's syndrome	0.0101	BLM	1
Dermatological Diseases and Conditions	Bloom's syndrome	0.0101	BLM	1
Hematological Disease	CD33 positive acute myeloid leukemia	0.0101	CD33	1
Cancer	CD33 positive acute myeloid leukemia	0.0101	CD33	1
Developmental Disorder	Jacobsen syndrome	0.0101	FLI1	1
Hereditary Disorder	Jacobsen syndrome	0.0101	FLI1	1
Hereditary Disorder	MHC class II deficiency group B	0.0101	RFXANK	1
Immunological Disease	MHC class II deficiency group B	0.0101	RFXANK	1
Antigen Presentation	MHC class II deficiency group B	0.0101	RFXANK	1
Developmental Disorder	Marshall-Smith syndrome	0.0101	NFIX	1
Skeletal and Muscular Disorders	Marshall-Smith syndrome	0.0101	NFIX	1
Immunological Disease	OKT4 epitope deficiency	0.0101	CD4	1
Developmental Disorder	T cell-negative B cell-positive NK cell-negative autosomal recessive severe combined immunodeficiency	0.0101	JAK3	1
Hereditary Disorder	T cell-negative B cell-positive NK cell-negative autosomal recessive severe combined immunodeficiency	0.0101	JAK3	1
Immunological Disease	T cell-negative B cell-positive NK cell-negative autosomal recessive severe combined immunodeficiency	0.0101	JAK3	1
Hereditary Disorder	Wiskott-Aldrich syndrome 1	0.0101	WAS	1
Immunological Disease	Wiskott-Aldrich syndrome 1	0.0101	WAS	1
Developmental Disorder	X-linked severe congenital neutropenia	0.0101	WAS	1
Hereditary Disorder	X-linked severe congenital neutropenia	0.0101	WAS	1
Immunological Disease	X-linked severe congenital neutropenia	0.0101	WAS	1
Hematological Disease	X-linked severe congenital neutropenia	0.0101	WAS	1
Cell-To-Cell Signaling and Interaction	activation of memory T lymphocytes	0.0101	CD4	1
Hematological System Development and Function	activation of memory T lymphocytes	0.0101	CD4	1
Immune Cell Trafficking	activation of memory T lymphocytes	0.0101	CD4	1
Inflammatory Response	activation of memory T lymphocytes	0.0101	CD4	1
Cell-To-Cell Signaling and Interaction	activation of peripheral T lymphocyte	0.0101	PECAM1	1
Hematological System Development and Function	activation of peripheral T lymphocyte	0.0101	PECAM1	1
Immune Cell Trafficking	activation of peripheral T lymphocyte	0.0101	PECAM1	1
Inflammatory Response	activation of peripheral T lymphocyte	0.0101	PECAM1	1
Immunological Disease	adult B-cell acute lymphoblastic leukemia	0.0101	IKZF1	1
Hematological Disease	adult B-cell acute lymphoblastic leukemia	0.0101	IKZF1	1
Cancer	adult B-cell acute lymphoblastic leukemia	0.0101	IKZF1	1
Hereditary Disorder	alternating hemiplegia of childhood 2	0.0101	ATP1A3	1
Neurological Disease	alternating hemiplegia of childhood 2	0.0101	ATP1A3	1
Cell Death and Survival	apoptosis of endothelioma cell lines	0.0101	MYB	1
Hematological System Development and Function	arrest in cell rolling of memory T lymphocytes	0.0101	ITGB2	1
Immune Cell Trafficking	arrest in cell rolling of memory T lymphocytes	0.0101	ITGB2	1
Cellular Movement	arrest in cell rolling of memory T lymphocytes	0.0101	ITGB2	1
Cell-mediated Immune Response	arrest in cell rolling of memory T lymphocytes	0.0101	ITGB2	1
Hematological System Development and Function	arrest in differentiation of cord blood cells	0.0101	PTPRC	1
Cellular Development	arrest in differentiation of cord blood cells	0.0101	PTPRC	1
Hematological System Development and Function	arrest in differentiation of erythroblasts	0.0101	PTPRC	1
Cellular Development	arrest in differentiation of erythroblasts	0.0101	PTPRC	1
Hematopoiesis	arrest in differentiation of erythroblasts	0.0101	PTPRC	1
Cellular Assembly and Organization	assembly of phagolysosome	0.0101	CORO1A	1
Cell-To-Cell Signaling and Interaction	attachment of HCAEC cells	0.0101	ITGB2	1
Tissue Development	attachment of HCAEC cells	0.0101	ITGB2	1
Cardiovascular System Development and Function	attachment of HCAEC cells	0.0101	ITGB2	1
Cell-To-Cell Signaling and Interaction	attachment of T lymphocytes	0.0101	VAV1	1
Hematological System Development and Function	attachment of T lymphocytes	0.0101	VAV1	1
Immune Cell Trafficking	attachment of T lymphocytes	0.0101	VAV1	1
Tissue Development	attachment of T lymphocytes	0.0101	VAV1	1
Cell-To-Cell Signaling and Interaction	attachment of gonadal cell lines	0.0101	EMR2	1
Tissue Development	attachment of gonadal cell lines	0.0101	EMR2	1
Cell-To-Cell Signaling and Interaction	attachment of neutrophils	0.0101	ITGB2	1
Hematological System Development and Function	attachment of neutrophils	0.0101	ITGB2	1
Immune Cell Trafficking	attachment of neutrophils	0.0101	ITGB2	1
Tissue Development	attachment of neutrophils	0.0101	ITGB2	1
Developmental Disorder	autosomal dominant WHIM syndrome	0.0101	CXCR4	1
Hereditary Disorder	autosomal dominant WHIM syndrome	0.0101	CXCR4	1
Immunological Disease	autosomal dominant WHIM syndrome	0.0101	CXCR4	1
Developmental Disorder	autosomal dominant mental retardation type 2	0.0101	DOCK8	1
Hereditary Disorder	autosomal dominant mental retardation type 2	0.0101	DOCK8	1
Neurological Disease	autosomal dominant mental retardation type 2	0.0101	DOCK8	1
Developmental Disorder	autosomal dominant severe congenital neutropenia type 1	0.0101	ELANE	1
Hereditary Disorder	autosomal dominant severe congenital neutropenia type 1	0.0101	ELANE	1
Immunological Disease	autosomal dominant severe congenital neutropenia type 1	0.0101	ELANE	1
Hematological Disease	autosomal dominant severe congenital neutropenia type 1	0.0101	ELANE	1
Developmental Disorder	autosomal recessive congenital nuclear cataract type 3	0.0101	CRYBB1	1
Hereditary Disorder	autosomal recessive congenital nuclear cataract type 3	0.0101	CRYBB1	1
Ophthalmic Disease	autosomal recessive congenital nuclear cataract type 3	0.0101	CRYBB1	1
Developmental Disorder	autosomal recessive hyper-IgE recurrent infection syndrome	0.0101	DOCK8	1
Hereditary Disorder	autosomal recessive hyper-IgE recurrent infection syndrome	0.0101	DOCK8	1
Immunological Disease	autosomal recessive hyper-IgE recurrent infection syndrome	0.0101	DOCK8	1
Hematological Disease	autosomal recessive hyper-IgE recurrent infection syndrome	0.0101	DOCK8	1
Developmental Disorder	bare lymphocyte syndrome type II complementation group B	0.0101	RFXANK	1
Hereditary Disorder	bare lymphocyte syndrome type II complementation group B	0.0101	RFXANK	1
Immunological Disease	bare lymphocyte syndrome type II complementation group B	0.0101	RFXANK	1
Antigen Presentation	bare lymphocyte syndrome type II complementation group B	0.0101	RFXANK	1
Small Molecule Biochemistry	binding of chondroitin sulfate	0.0101	EMR2	1
Carbohydrate Metabolism	binding of chondroitin sulfate	0.0101	EMR2	1
Cell-To-Cell Signaling and Interaction	binding of naive T lymphocytes	0.0101	ITGB2	1
Hematological System Development and Function	binding of naive T lymphocytes	0.0101	ITGB2	1
Tissue Development	binding of naive T lymphocytes	0.0101	ITGB2	1
Cellular Development	branching of actin filaments	0.0101	HCLS1	1
Cell Morphology	branching of actin filaments	0.0101	HCLS1	1
Cell Morphology	cell spreading of lymphoma cell lines	0.0101	PARVG	1
Cancer	chemotherapy resistance of prostate cancer cell lines	0.0101	HDAC4	1
Cellular Response to Therapeutics	chemotherapy resistance of prostate cancer cell lines	0.0101	HDAC4	1
Lipid Metabolism	clustering of ganglioside GM1	0.0101	WAS	1
Small Molecule Biochemistry	clustering of ganglioside GM1	0.0101	WAS	1
Cellular Assembly and Organization	clustering of plasma membrane	0.0101	CD4	1
Hematological System Development and Function	colony formation of bone marrow	0.0101	CD4	1
Cellular Growth and Proliferation	colony formation of bone marrow	0.0101	CD4	1
Developmental Disorder	congenital lipoid adrenal hyperplasia	0.0101	STAR	1
Hereditary Disorder	congenital lipoid adrenal hyperplasia	0.0101	STAR	1
Cancer	congenital lipoid adrenal hyperplasia	0.0101	STAR	1
Endocrine System Disorders	congenital lipoid adrenal hyperplasia	0.0101	STAR	1
Metabolic Disease	congenital lipoid adrenal hyperplasia	0.0101	STAR	1
Lipid Metabolism	conversion of pregnenolone	0.0101	STAR	1
Small Molecule Biochemistry	conversion of pregnenolone	0.0101	STAR	1
Endocrine System Development and Function	conversion of pregnenolone	0.0101	STAR	1
Immunological Disease	cyclic neutropenia	0.0101	ELANE	1
Hematological Disease	cyclic neutropenia	0.0101	ELANE	1
Cell Death and Survival	cytolysis of neutrophils	0.0101	ITGB2	1
Cellular Compromise	damage of endothelial cells	0.0101	ELANE	1
Cellular Compromise	deformation of cellular membrane	0.0101	EPB41	1
Hematological Disease	delta zero thalassemia	0.0101	HBD	1
Cell Signaling	density of Ca2+	0.0101	CD3E	1
Vitamin and Mineral Metabolism	density of Ca2+	0.0101	CD3E	1
Small Molecule Biochemistry	density of Ca2+	0.0101	CD3E	1
Tissue Morphology	destruction of parenchyma	0.0101	ELANE	1
Dermatological Diseases and Conditions	detachment of epidermis	0.0101	ELANE	1
Hematological System Development and Function	development of natural killer T lymphocytes	0.0101	SH2D1A	1
Cellular Development	development of natural killer T lymphocytes	0.0101	SH2D1A	1
Cellular Function and Maintenance	development of natural killer T lymphocytes	0.0101	SH2D1A	1
Cell-mediated Immune Response	development of natural killer T lymphocytes	0.0101	SH2D1A	1
Hematopoiesis	development of natural killer T lymphocytes	0.0101	SH2D1A	1
Lymphoid Tissue Structure and Development	development of natural killer T lymphocytes	0.0101	SH2D1A	1
Hematological System Development and Function	double-stranded DNA break repair of B-lymphocyte derived cell lines	0.0101	BLM	1
Cellular Function and Maintenance	double-stranded DNA break repair of B-lymphocyte derived cell lines	0.0101	BLM	1
DNA Replication, Recombination, and Repair	double-stranded DNA break repair of B-lymphocyte derived cell lines	0.0101	BLM	1
Cell Morphology	double-stranded DNA break repair of B-lymphocyte derived cell lines	0.0101	BLM	1
Neurological Disease	dystonia type 12	0.0101	ATP1A3	1
Neurological Disease	early infantile epileptic encephalopathy type 12	0.0101	PLCB1	1
Hereditary Disorder	elliptocytosis type 3	0.0101	SPTB	1
Hematological Disease	elliptocytosis type 3	0.0101	SPTB	1
Hematological System Development and Function	emigration of neutrophils	0.0101	ITGB2	1
Immune Cell Trafficking	emigration of neutrophils	0.0101	ITGB2	1
Inflammatory Response	emigration of neutrophils	0.0101	ITGB2	1
Cellular Movement	emigration of neutrophils	0.0101	ITGB2	1
Cell Cycle	exit from M phase of leukemia cell lines	0.0101	MYB	1
Developmental Disorder	fatal and near-fatal neonatal hemolytic anemia	0.0101	SPTB	1
Hematological Disease	fatal and near-fatal neonatal hemolytic anemia	0.0101	SPTB	1
Cellular Function and Maintenance	formation of phagocytic cups	0.0101	WAS	1
Cellular Assembly and Organization	formation of phagocytic cups	0.0101	WAS	1
Cell Morphology	formation of phagocytic cups	0.0101	WAS	1
Cellular Function and Maintenance	glycolysis of hepatoma cell lines	0.0101	HDAC4	1
Carbohydrate Metabolism	glycolysis of hepatoma cell lines	0.0101	HDAC4	1
Cancer	growth of bone tumor	0.0101	PRKCB	1
Cancer	growth of sarcoma	0.0101	PRKCB	1
Hereditary Disorder	hereditary elliptocytosis due to deficiency of protein 4.1	0.0101	EPB41	1
Hematological Disease	hereditary elliptocytosis due to deficiency of protein 4.1	0.0101	EPB41	1
Hereditary Disorder	hereditary motor and sensory neuropathy with agenesis of the corpus callosum	0.0101	SLC12A6	1
Neurological Disease	hereditary motor and sensory neuropathy with agenesis of the corpus callosum	0.0101	SLC12A6	1
Cellular Movement	homing of stem cells	0.0101	CXCR4	1
Hereditary Disorder	immunodeficiency due to defect in CD3-epsilon	0.0101	CD3E	1
Immunological Disease	immunodeficiency due to defect in CD3-epsilon	0.0101	CD3E	1
Infectious Disease	infection by HIV-2	0.0101	CXCR4	1
Infectious Disease	infection of mucosa	0.0101	CD4	1
Infectious Disease	infectious mononucleosis	0.0101	SH2D1A	1
Infectious Disease	infectivity of Rabies virus	0.0101	CD4	1
Free Radical Scavenging	initiation of production of reactive oxygen species	0.0101	PIK3CG	1
Hereditary Disorder	intermittent X-linked thrombocytopenia	0.0101	WAS	1
Hematological Disease	intermittent X-linked thrombocytopenia	0.0101	WAS	1
Cardiovascular System Development and Function	isovolumic relaxation of heart	0.0101	PVALB	1
Organ Morphology	isovolumic relaxation of heart	0.0101	PVALB	1
Immunological Disease	juvenile enthesitis-related arthritis	0.0101	KIR3DL2	1
Skeletal and Muscular Disorders	juvenile enthesitis-related arthritis	0.0101	KIR3DL2	1
Connective Tissue Disorders	juvenile enthesitis-related arthritis	0.0101	KIR3DL2	1
Inflammatory Disease	juvenile enthesitis-related arthritis	0.0101	KIR3DL2	1
Hereditary Disorder	juvenile-onset dystonia	0.0101	ACTB	1
Neurological Disease	juvenile-onset dystonia	0.0101	ACTB	1
Developmental Disorder	lethal congenital contractural syndrome Israeli bedouin type A	0.0101	ERBB3	1
Hereditary Disorder	lethal congenital contractural syndrome Israeli bedouin type A	0.0101	ERBB3	1
Skeletal and Muscular Disorders	lethal congenital contractural syndrome Israeli bedouin type A	0.0101	ERBB3	1
Connective Tissue Disorders	lethal congenital contractural syndrome Israeli bedouin type A	0.0101	ERBB3	1
Neurological Disease	lethal congenital contractural syndrome Israeli bedouin type A	0.0101	ERBB3	1
Neurological Disease	mirror movements type 2	0.0101	RAD51	1
Developmental Disorder	mitochondrial pyruvate carrier deficiency	0.0101	MPC1	1
Hereditary Disorder	mitochondrial pyruvate carrier deficiency	0.0101	MPC1	1
Metabolic Disease	mitochondrial pyruvate carrier deficiency	0.0101	MPC1	1
Cell Cycle	mitosis of lymphoma cell lines	0.0101	WAS	1
Cellular Development	morphogenesis of dendrites	0.0101	SEMA4D	1
Cellular Function and Maintenance	morphogenesis of dendrites	0.0101	SEMA4D	1
Tissue Development	morphogenesis of dendrites	0.0101	SEMA4D	1
Cellular Assembly and Organization	morphogenesis of dendrites	0.0101	SEMA4D	1
Cell Morphology	morphogenesis of dendrites	0.0101	SEMA4D	1
Nervous System Development and Function	morphogenesis of dendrites	0.0101	SEMA4D	1
Cell Morphology	morphology of filopodia	0.0101	WAS	1
Hematological System Development and Function	morphology of reticulocytes	0.0101	EPB41	1
Tissue Morphology	morphology of reticulocytes	0.0101	EPB41	1
Hematopoiesis	morphology of reticulocytes	0.0101	EPB41	1
Cell Morphology	morphology of reticulocytes	0.0101	EPB41	1
Cardiovascular System Development and Function	morphology of reticulocytes	0.0101	EPB41	1
Cellular Compromise	multinucleation of blood cells	0.0101	WAS	1
Cell Morphology	multinucleation of blood cells	0.0101	WAS	1
Cellular Compromise	multinucleation of lymphoma cell lines	0.0101	WAS	1
Cell Morphology	multinucleation of lymphoma cell lines	0.0101	WAS	1
Antimicrobial Response	neutralization of HIV-1	0.0101	CD4	1
Humoral Immune Response	neutralization of HIV-1	0.0101	CD4	1
Cell Signaling	nucleation of Actin	0.0101	CORO1A	1
Post-Translational Modification	nucleation of Actin	0.0101	CORO1A	1
Cellular Assembly and Organization	nucleation of Actin	0.0101	CORO1A	1
Protein Synthesis	nucleation of Actin	0.0101	CORO1A	1
Cellular Assembly and Organization	nucleation of actin filaments	0.0101	WAS	1
Cellular Function and Maintenance	organization of plasma membrane projections	0.0101	PLEK	1
Cellular Assembly and Organization	organization of plasma membrane projections	0.0101	PLEK	1
Cellular Compromise	oxidative stress response of leukemia cell lines	0.0101	VAV1	1
Hematological System Development and Function	polarization of macrophages	0.0101	WAS	1
Inflammatory Response	polarization of macrophages	0.0101	WAS	1
Cell Morphology	polarization of macrophages	0.0101	WAS	1
Cell Death and Survival	pyroptosis of tumor cell lines	0.0101	PYCARD	1
Cellular Assembly and Organization	quantity of podosomes	0.0101	WAS	1
Skeletal and Muscular System Development and Function	quantity of podosomes	0.0101	WAS	1
Cellular Movement	scattering of cervical cancer cell lines	0.0101	SLC12A6	1
Auditory Disease	sensory hearing loss	0.0101	ACTB	1
Neurological Disease	sensory hearing loss	0.0101	ACTB	1
Cell Death and Survival	survival of Bloom's Syndrome lymphoblastoid cell lines	0.0101	BLM	1
Cardiovascular Disease	susceptibility to coronary artery spasm 3	0.0101	ARHGAP9	1
Organismal Injury and Abnormalities	susceptibility to coronary artery spasm 3	0.0101	ARHGAP9	1
Inflammatory Response	susceptibility to hepatitis C virus	0.0101	PTPRC	1
Infectious Disease	susceptibility to hepatitis C virus	0.0101	PTPRC	1
Gastrointestinal Disease	susceptibility to hepatitis C virus	0.0101	PTPRC	1
Inflammatory Disease	susceptibility to hepatitis C virus	0.0101	PTPRC	1
Digestive System Development and Function	susceptibility to hepatitis C virus	0.0101	PTPRC	1
Hepatic System Development and Function	susceptibility to hepatitis C virus	0.0101	PTPRC	1
Hepatic System Disease	susceptibility to hepatitis C virus	0.0101	PTPRC	1
Organ Development	susceptibility to hepatitis C virus	0.0101	PTPRC	1
Lipid Metabolism	synthesis of inositolphosphorylceramide-D	0.0101	ARV1	1
Small Molecule Biochemistry	synthesis of inositolphosphorylceramide-D	0.0101	ARV1	1
Lipid Metabolism	synthesis of mannose-bis(inositolphospho)ceramide	0.0101	ARV1	1
Small Molecule Biochemistry	synthesis of mannose-bis(inositolphospho)ceramide	0.0101	ARV1	1
Lipid Metabolism	synthesis of mannosylinositolphosphoceramide	0.0101	ARV1	1
Small Molecule Biochemistry	synthesis of mannosylinositolphosphoceramide	0.0101	ARV1	1
Hereditary Disorder	transient infantile hypertriglyceridemia	0.0101	GPD1	1
Hematological Disease	transient infantile hypertriglyceridemia	0.0101	GPD1	1
Cardiovascular Disease	transient infantile hypertriglyceridemia	0.0101	GPD1	1
Metabolic Disease	transient infantile hypertriglyceridemia	0.0101	GPD1	1
Cellular Assembly and Organization	translocation of membrane rafts	0.0101	VAV1	1
Lipid Metabolism	transmission of cholesterol	0.0101	STAR	1
Small Molecule Biochemistry	transmission of cholesterol	0.0101	STAR	1
Developmental Disorder	x-linked mental retardation type 72	0.0101	RAB39B	1
Hereditary Disorder	x-linked mental retardation type 72	0.0101	RAB39B	1
Neurological Disease	x-linked mental retardation type 72	0.0101	RAB39B	1
Hematological Disease	bone marrow cancer	0.0109	CD33,CD38,IKZF1,ITGB2,JAK3,MYB,PRKCB,PTPRC,RAD51,RHOH,TCF7	11
Cancer	bone marrow cancer	0.0109	CD33,CD38,IKZF1,ITGB2,JAK3,MYB,PRKCB,PTPRC,RAD51,RHOH,TCF7	11
Cell Signaling	activation of Phospholipase C	0.0111	ARHGAP6,S1PR4	2
Free Radical Scavenging	synthesis of reactive oxygen species	0.012	AATF,ELANE,ITGB2,PIK3CG,PRKCB,PRTN3,SH3BP1	7
Infectious Disease	replication of HIV-1	0.0121	CD38,CD4,PTPRC,PVALB	4
Cellular Movement	transendothelial migration of tumor cell lines	0.0125	CXCR4,PECAM1	2
Free Radical Scavenging	generation of reactive oxygen species	0.0126	AATF,ELANE,PRTN3,SH3BP1	4
Tissue Development	aggregation of cells	0.013	ICAM3,ITGAL,ITGB2,PECAM1,SPN	5
Hematological Disease	leukemia	0.0133	CD33,CD38,IKZF1,ITGB2,JAK3,PRKCB,PTPRC,RAD51,RHOH,TCF7	10
Cancer	leukemia	0.0133	CD33,CD38,IKZF1,ITGB2,JAK3,PRKCB,PTPRC,RAD51,RHOH,TCF7	10
Cell Morphology	polarization of T lymphocytes	0.0139	LCP1,SPN	2
Inflammatory Disease	systemic inflammatory response syndrome	0.0139	ITGAL,ITGB2	2
Cell Cycle	DNA recombination	0.014	BLM,ERCC1,RAD51	3
DNA Replication, Recombination, and Repair	DNA recombination	0.014	BLM,ERCC1,RAD51	3
Hematological System Development and Function	migration of monocytes	0.014	ITGB2,PECAM1,SEMA4D	3
Immune Cell Trafficking	migration of monocytes	0.014	ITGB2,PECAM1,SEMA4D	3
Inflammatory Response	migration of monocytes	0.014	ITGB2,PECAM1,SEMA4D	3
Cellular Movement	migration of monocytes	0.014	ITGB2,PECAM1,SEMA4D	3
Cell-To-Cell Signaling and Interaction	signal transduction	0.0141	CD33,CD3E,CD4,CXCR4,DAPP1,EMR2,ERBB3,FYB,HCLS1,INPP4A,PECAM1,PIK3CG,PTPRC,S1PR4,SKAP2,SPN,TRAT1,TYROBP	18
Hematological Disease	blood protein disorder	0.0142	ATP1A3,CHAF1A,CXCR4,FAM46C,FYB,GPD1,HDAC4,PRKCB,SATB1	9
Cell Death and Survival	apoptosis of lymphoma cell lines	0.015	HOXB9,JAK3,LAIR1,PTPRC,WAS	5
Cell-To-Cell Signaling and Interaction	adhesion of eosinophils	0.0155	ITGB2,PECAM1	2
Hematological System Development and Function	adhesion of eosinophils	0.0155	ITGB2,PECAM1	2
Immune Cell Trafficking	adhesion of eosinophils	0.0155	ITGB2,PECAM1	2
Tissue Development	adhesion of eosinophils	0.0155	ITGB2,PECAM1	2
Hypersensitivity Response	adhesion of eosinophils	0.0155	ITGB2,PECAM1	2
Cell-To-Cell Signaling and Interaction	binding of neutrophils	0.0155	HDAC4,ITGB2	2
Hematological System Development and Function	binding of neutrophils	0.0155	HDAC4,ITGB2	2
Immune Cell Trafficking	binding of neutrophils	0.0155	HDAC4,ITGB2	2
Inflammatory Response	binding of neutrophils	0.0155	HDAC4,ITGB2	2
Tissue Development	binding of neutrophils	0.0155	HDAC4,ITGB2	2
Cell-To-Cell Signaling and Interaction	cell-cell adhesion of leukocytes	0.0155	ITGAL,ITGB2	2
Hematological System Development and Function	cell-cell adhesion of leukocytes	0.0155	ITGAL,ITGB2	2
Immune Cell Trafficking	cell-cell adhesion of leukocytes	0.0155	ITGAL,ITGB2	2
Tissue Development	cell-cell adhesion of leukocytes	0.0155	ITGAL,ITGB2	2
Cell-To-Cell Signaling and Interaction	adhesion of tumor cell lines	0.0162	CXCR4,ERBB3,ITGAL,ITGB2,PARVG,SKAP1,SLC12A6	7
Tissue Development	adhesion of tumor cell lines	0.0162	CXCR4,ERBB3,ITGAL,ITGB2,PARVG,SKAP1,SLC12A6	7
Hematological System Development and Function	differentiation of blood cells	0.0168	CD4,FLI1,HDAC4,LAIR1,MYB,PTPRC,VAV1	7
Cellular Development	differentiation of blood cells	0.0168	CD4,FLI1,HDAC4,LAIR1,MYB,PTPRC,VAV1	7
Organismal Injury and Abnormalities	Wound	0.0171	ITGB2,RASSF5	2
Cell-To-Cell Signaling and Interaction	activation of B lymphocytes	0.0171	HDAC4,SEMA4D	2
Hematological System Development and Function	activation of B lymphocytes	0.0171	HDAC4,SEMA4D	2
Immune Cell Trafficking	activation of B lymphocytes	0.0171	HDAC4,SEMA4D	2
Inflammatory Response	activation of B lymphocytes	0.0171	HDAC4,SEMA4D	2
Humoral Immune Response	activation of B lymphocytes	0.0171	HDAC4,SEMA4D	2
Small Molecule Biochemistry	binding of glycosaminoglycan	0.0171	CD4,EMR2	2
Carbohydrate Metabolism	binding of glycosaminoglycan	0.0171	CD4,EMR2	2
Hematological System Development and Function	migration of leukocyte cell lines	0.0171	ITGB2,SEMA4D	2
Immune Cell Trafficking	migration of leukocyte cell lines	0.0171	ITGB2,SEMA4D	2
Cellular Movement	migration of leukocyte cell lines	0.0171	ITGB2,SEMA4D	2
Cellular Function and Maintenance	permeability of endothelial cells	0.0171	AZU1,PIK3CG	2
Cell Morphology	permeability of endothelial cells	0.0171	AZU1,PIK3CG	2
Cardiovascular System Development and Function	permeability of endothelial cells	0.0171	AZU1,PIK3CG	2
Hematological System Development and Function	chemotaxis of T lymphocytes	0.0181	CXCR4,LCP1,PIK3CG	3
Immune Cell Trafficking	chemotaxis of T lymphocytes	0.0181	CXCR4,LCP1,PIK3CG	3
Inflammatory Response	chemotaxis of T lymphocytes	0.0181	CXCR4,LCP1,PIK3CG	3
Cellular Movement	chemotaxis of T lymphocytes	0.0181	CXCR4,LCP1,PIK3CG	3
Cell-mediated Immune Response	chemotaxis of T lymphocytes	0.0181	CXCR4,LCP1,PIK3CG	3
Cellular Assembly and Organization	organization of organelle	0.0186	ARHGAP4,CHAF1A,EPB41,LCP1,PLEK,SATB1	6
Cancer	Ewing's sarcoma	0.0188	FLI1,PRKCB	2
Skeletal and Muscular Disorders	Ewing's sarcoma	0.0188	FLI1,PRKCB	2
Connective Tissue Disorders	Ewing's sarcoma	0.0188	FLI1,PRKCB	2
Cell-To-Cell Signaling and Interaction	binding of lymphoma cell lines	0.0188	ITGB2,PECAM1	2
Hematological System Development and Function	cell movement of monocyte-derived dendritic cells	0.0188	CD38,CXCR4	2
Immune Cell Trafficking	cell movement of monocyte-derived dendritic cells	0.0188	CD38,CXCR4	2
Inflammatory Response	cell movement of monocyte-derived dendritic cells	0.0188	CD38,CXCR4	2
Cellular Movement	cell movement of monocyte-derived dendritic cells	0.0188	CD38,CXCR4	2
Infectious Disease	infectivity of HIV-1	0.0188	CD4,CXCR4	2
Hematological System Development and Function	transmigration of monocytes	0.0188	ITGB2,PECAM1	2
Immune Cell Trafficking	transmigration of monocytes	0.0188	ITGB2,PECAM1	2
Inflammatory Response	transmigration of monocytes	0.0188	ITGB2,PECAM1	2
Cellular Movement	transmigration of monocytes	0.0188	ITGB2,PECAM1	2
Hematological Disease	Chagas disease	0.0201	CXCR4	1
Infectious Disease	Chagas disease	0.0201	CXCR4	1
Cardiovascular Disease	Chagas disease	0.0201	CXCR4	1
Neurological Disease	Chagas disease	0.0201	CXCR4	1
Cell Cycle	G2/M phase of leukemia cell lines	0.0201	MYB	1
Immunological Disease	Philadelphia-negative B-cell acute lymphoblastic leukemia	0.0201	IKZF1	1
Hematological Disease	Philadelphia-negative B-cell acute lymphoblastic leukemia	0.0201	IKZF1	1
Cancer	Philadelphia-negative B-cell acute lymphoblastic leukemia	0.0201	IKZF1	1
Immunological Disease	Philadelphia-positive B-cell acute lymphoblastic leukemia	0.0201	IKZF1	1
Hematological Disease	Philadelphia-positive B-cell acute lymphoblastic leukemia	0.0201	IKZF1	1
Cancer	Philadelphia-positive B-cell acute lymphoblastic leukemia	0.0201	IKZF1	1
Developmental Disorder	Sotos syndrome	0.0201	NFIX	1
Skeletal and Muscular Disorders	Sotos syndrome	0.0201	NFIX	1
Connective Tissue Disorders	Sotos syndrome	0.0201	NFIX	1
Organismal Injury and Abnormalities	Sotos syndrome	0.0201	NFIX	1
Endocrine System Disorders	Sotos syndrome	0.0201	NFIX	1
Neurological Disease	Sotos syndrome	0.0201	NFIX	1
Reproductive System Disease	Sotos syndrome	0.0201	NFIX	1
Hereditary Disorder	X-linked lymphoproliferative syndrome	0.0201	SH2D1A	1
Immunological Disease	X-linked lymphoproliferative syndrome	0.0201	SH2D1A	1
Cell-To-Cell Signaling and Interaction	activation of chronic lymphocytic leukemia B cells	0.0201	SEMA4D	1
Cancer	activation of chronic lymphocytic leukemia B cells	0.0201	SEMA4D	1
Cell-To-Cell Signaling and Interaction	activation of invariant natural killer T cells	0.0201	CD4	1
Hematological System Development and Function	activation of invariant natural killer T cells	0.0201	CD4	1
Immune Cell Trafficking	activation of invariant natural killer T cells	0.0201	CD4	1
Inflammatory Response	activation of invariant natural killer T cells	0.0201	CD4	1
Cell-To-Cell Signaling and Interaction	activation of naive T lymphocytes	0.0201	CD4	1
Hematological System Development and Function	activation of naive T lymphocytes	0.0201	CD4	1
Immune Cell Trafficking	activation of naive T lymphocytes	0.0201	CD4	1
Inflammatory Response	activation of naive T lymphocytes	0.0201	CD4	1
Cell Cycle	arrest in S phase of fibroblasts	0.0201	BLM	1
Connective Tissue Development and Function	arrest in S phase of fibroblasts	0.0201	BLM	1
Gene Expression	binding of Myb binding site	0.0201	MYB	1
Cell-To-Cell Signaling and Interaction	binding of peripheral blood lymphocytes	0.0201	ITGB2	1
Hematological System Development and Function	binding of peripheral blood lymphocytes	0.0201	ITGB2	1
DNA Replication, Recombination, and Repair	catabolism of DNA	0.0201	ISG20	1
Hematological System Development and Function	cell spreading of neutrophils	0.0201	CORO1A	1
Inflammatory Response	cell spreading of neutrophils	0.0201	CORO1A	1
Cell Morphology	cell spreading of neutrophils	0.0201	CORO1A	1
Cell-To-Cell Signaling and Interaction	cell-cell adhesion of cervical cancer cell lines	0.0201	SLC12A6	1
Tissue Development	cell-cell adhesion of cervical cancer cell lines	0.0201	SLC12A6	1
Hematological System Development and Function	chemotaxis of peripheral T lymphocyte	0.0201	LCP1	1
Immune Cell Trafficking	chemotaxis of peripheral T lymphocyte	0.0201	LCP1	1
Inflammatory Response	chemotaxis of peripheral T lymphocyte	0.0201	LCP1	1
Cellular Movement	chemotaxis of peripheral T lymphocyte	0.0201	LCP1	1
Cell-mediated Immune Response	chemotaxis of peripheral T lymphocyte	0.0201	LCP1	1
Cellular Growth and Proliferation	colony formation of gonadal cell lines	0.0201	ERBB3	1
Reproductive System Development and Function	colony formation of gonadal cell lines	0.0201	ERBB3	1
Cell-To-Cell Signaling and Interaction	conjugation of B-lymphocyte derived cell lines	0.0201	ITGB2	1
Hematological System Development and Function	conjugation of B-lymphocyte derived cell lines	0.0201	ITGB2	1
Cellular Movement	cytokinesis of lymphoma cell lines	0.0201	WAS	1
Cell Cycle	cytokinesis of lymphoma cell lines	0.0201	WAS	1
Cellular Growth and Proliferation	cytostasis of megakaryocytes	0.0201	VAV1	1
Hematopoiesis	cytostasis of megakaryocytes	0.0201	VAV1	1
Cellular Development	dedifferentiation of colon cancer cell lines	0.0201	ERBB3	1
Cell Cycle	delay in cell cycle progression of carcinoma cell lines	0.0201	RASSF5	1
Cellular Development	development of lymphoid cells	0.0201	JAK3	1
Tissue Development	development of lymphoid cells	0.0201	JAK3	1
Hematopoiesis	development of lymphoid cells	0.0201	JAK3	1
Lymphoid Tissue Structure and Development	development of lymphoid cells	0.0201	JAK3	1
Organ Development	development of lymphoid cells	0.0201	JAK3	1
Embryonic Development	development of lymphoid cells	0.0201	JAK3	1
Organismal Development	development of lymphoid cells	0.0201	JAK3	1
Cellular Compromise	disassembly of podosomes	0.0201	WAS	1
Skeletal and Muscular System Development and Function	disassembly of podosomes	0.0201	WAS	1
Cellular Compromise	disruption of lipid bilayer	0.0201	AZU1	1
Cellular Assembly and Organization	disruption of lipid bilayer	0.0201	AZU1	1
Cellular Function and Maintenance	formation of actin tails	0.0201	WAS	1
Tissue Development	formation of actin tails	0.0201	WAS	1
Cellular Assembly and Organization	formation of actin tails	0.0201	WAS	1
Inflammatory Response	formation of dendritic cells	0.0201	IKZF1	1
Cellular Growth and Proliferation	formation of dendritic cells	0.0201	IKZF1	1
Hematological System Development and Function	formation of granulocytes	0.0201	IKZF1	1
Cellular Growth and Proliferation	formation of granulocytes	0.0201	IKZF1	1
Cellular Function and Maintenance	formation of podosomes	0.0201	WAS	1
Cellular Assembly and Organization	formation of podosomes	0.0201	WAS	1
Skeletal and Muscular System Development and Function	formation of podosomes	0.0201	WAS	1
Hematological System Development and Function	function of B lymphocytes	0.0201	JAK3	1
Cellular Function and Maintenance	function of B lymphocytes	0.0201	JAK3	1
Humoral Immune Response	function of B lymphocytes	0.0201	JAK3	1
Cell-To-Cell Signaling and Interaction	fusion of thymocytes	0.0201	CXCR4	1
Hematological System Development and Function	fusion of thymocytes	0.0201	CXCR4	1
Immune Cell Trafficking	fusion of thymocytes	0.0201	CXCR4	1
Tissue Development	fusion of thymocytes	0.0201	CXCR4	1
Infectious Disease	fusion of thymocytes	0.0201	CXCR4	1
Hereditary Disorder	hereditary pyropoikilocytosis	0.0201	SPTB	1
Hematological Disease	hereditary pyropoikilocytosis	0.0201	SPTB	1
Cell Cycle	illegitimate recombination of plasmid DNA	0.0201	BLM	1
DNA Replication, Recombination, and Repair	illegitimate recombination of plasmid DNA	0.0201	BLM	1
Hematological System Development and Function	immobilization of T lymphocytes	0.0201	ITGB2	1
Immune Cell Trafficking	immobilization of T lymphocytes	0.0201	ITGB2	1
Cellular Movement	immobilization of T lymphocytes	0.0201	ITGB2	1
Cell-mediated Immune Response	immobilization of T lymphocytes	0.0201	ITGB2	1
Cellular Compromise	injury of carcinoma cell lines	0.0201	ELANE	1
Cellular Compromise	injury of lung cancer cell lines	0.0201	ELANE	1
Cell-To-Cell Signaling and Interaction	interaction of colon cancer cell lines	0.0201	ERBB3	1
Cellular Function and Maintenance	internalization by leukemia cell lines	0.0201	ITGAL	1
Cellular Movement	invasion of synovial fibroblasts	0.0201	PIK3CG	1
Cell Morphology	length of filopodia	0.0201	WAS	1
Cellular Development	lifespan of chronic lymphocytic leukemia B cells	0.0201	SEMA4D	1
Cell Death and Survival	loss of natural killer cells	0.0201	JAK3	1
Cellular Compromise	micronucleation of cervical cancer cell lines	0.0201	WAS	1
Cell Morphology	micronucleation of cervical cancer cell lines	0.0201	WAS	1
Hematological System Development and Function	migration of plasmacytoid precursor dendritic cells	0.0201	CXCR4	1
Immune Cell Trafficking	migration of plasmacytoid precursor dendritic cells	0.0201	CXCR4	1
Inflammatory Response	migration of plasmacytoid precursor dendritic cells	0.0201	CXCR4	1
Cellular Movement	migration of plasmacytoid precursor dendritic cells	0.0201	CXCR4	1
Hematopoiesis	migration of plasmacytoid precursor dendritic cells	0.0201	CXCR4	1
Cell Cycle	morphology of chromatin	0.0201	CHAF1A	1
DNA Replication, Recombination, and Repair	morphology of chromatin	0.0201	CHAF1A	1
Cell Morphology	morphology of lamellipodia	0.0201	WAS	1
Inflammatory Disease	panlobular emphysema	0.0201	ELANE	1
Respiratory Disease	panlobular emphysema	0.0201	ELANE	1
Developmental Disorder	polycystic lipomembranous osteodysplasia with sclerosing leukoencephalopathy	0.0201	TYROBP	1
Hereditary Disorder	polycystic lipomembranous osteodysplasia with sclerosing leukoencephalopathy	0.0201	TYROBP	1
Skeletal and Muscular Disorders	polycystic lipomembranous osteodysplasia with sclerosing leukoencephalopathy	0.0201	TYROBP	1
Connective Tissue Disorders	polycystic lipomembranous osteodysplasia with sclerosing leukoencephalopathy	0.0201	TYROBP	1
Metabolic Disease	polycystic lipomembranous osteodysplasia with sclerosing leukoencephalopathy	0.0201	TYROBP	1
Cell Cycle	processing of replication fork	0.0201	BLM	1
DNA Replication, Recombination, and Repair	processing of replication fork	0.0201	BLM	1
Hematological System Development and Function	proliferation of TREG cells	0.0201	WAS	1
Cellular Development	proliferation of TREG cells	0.0201	WAS	1
Cellular Growth and Proliferation	proliferation of TREG cells	0.0201	WAS	1
Hematological System Development and Function	proliferation of microglia	0.0201	PTPRC	1
Cellular Development	proliferation of microglia	0.0201	PTPRC	1
Cellular Growth and Proliferation	proliferation of microglia	0.0201	PTPRC	1
Nervous System Development and Function	proliferation of microglia	0.0201	PTPRC	1
Cellular Development	proliferation of oval cells	0.0201	CXCR4	1
Cellular Growth and Proliferation	proliferation of oval cells	0.0201	CXCR4	1
Hepatic System Development and Function	proliferation of oval cells	0.0201	CXCR4	1
DNA Replication, Recombination, and Repair	quantity of nucleoprotein filaments	0.0201	RAD51	1
Cellular Assembly and Organization	quantity of nucleoprotein filaments	0.0201	RAD51	1
Molecular Transport	quantity of phosphatidylinositol-3-phosphate	0.0201	INPP4A	1
Lipid Metabolism	quantity of phosphatidylinositol-3-phosphate	0.0201	INPP4A	1
Small Molecule Biochemistry	quantity of phosphatidylinositol-3-phosphate	0.0201	INPP4A	1
Carbohydrate Metabolism	quantity of phosphatidylinositol-3-phosphate	0.0201	INPP4A	1
Cellular Response to Therapeutics	radiosensitivity of pancreatic cancer cell lines	0.0201	ERBB3	1
Cell-To-Cell Signaling and Interaction	recruitment of inflammatory leukocytes	0.0201	CXCR4	1
Hematological System Development and Function	recruitment of inflammatory leukocytes	0.0201	CXCR4	1
Immune Cell Trafficking	recruitment of inflammatory leukocytes	0.0201	CXCR4	1
Cellular Movement	recruitment of inflammatory leukocytes	0.0201	CXCR4	1
Cellular Assembly and Organization	redistribution of actin cytoskeleton	0.0201	JAK3	1
Cell Cycle	sister chromatid exchange of cervical cancer cell lines	0.0201	BLM	1
DNA Replication, Recombination, and Repair	sister chromatid exchange of cervical cancer cell lines	0.0201	BLM	1
Cellular Assembly and Organization	sister chromatid exchange of cervical cancer cell lines	0.0201	BLM	1
Cardiovascular Disease	transient ischemic attack	0.0201	PRTN3	1
Neurological Disease	transient ischemic attack	0.0201	PRTN3	1
Hematological System Development and Function	transmigration of peripheral blood monocytes	0.0201	PECAM1	1
Immune Cell Trafficking	transmigration of peripheral blood monocytes	0.0201	PECAM1	1
Inflammatory Response	transmigration of peripheral blood monocytes	0.0201	PECAM1	1
Cellular Movement	transmigration of peripheral blood monocytes	0.0201	PECAM1	1
Immunological Disease	type II refractory celiac disease	0.0201	JAK3	1
Gastrointestinal Disease	type II refractory celiac disease	0.0201	JAK3	1
Cell Signaling	release of Ca2+	0.0205	CD4,CD5,PECAM1,VAV1	4
Molecular Transport	release of Ca2+	0.0205	CD4,CD5,PECAM1,VAV1	4
Vitamin and Mineral Metabolism	release of Ca2+	0.0205	CD4,CD5,PECAM1,VAV1	4
Small Molecule Biochemistry	release of Ca2+	0.0205	CD4,CD5,PECAM1,VAV1	4
Cellular Assembly and Organization	rearrangement of cytoskeleton	0.0205	AZU1,FYB	2
Hematological System Development and Function	proliferation of B lymphocytes	0.0208	CD38,NCKAP1L,PTPRC	3
Cellular Development	proliferation of B lymphocytes	0.0208	CD38,NCKAP1L,PTPRC	3
Cellular Growth and Proliferation	proliferation of B lymphocytes	0.0208	CD38,NCKAP1L,PTPRC	3
Humoral Immune Response	proliferation of B lymphocytes	0.0208	CD38,NCKAP1L,PTPRC	3
Cell Death and Survival	cell death of kidney cell lines	0.0221	AATF,PLCB1,PYCARD,RAD51,RASSF4,RASSF5,RFXANK	7
Cell-To-Cell Signaling and Interaction	cell-cell adhesion	0.0225	ITGAL,ITGB2,NINJ2,SLC12A6	4
Tissue Development	cell-cell adhesion	0.0225	ITGAL,ITGB2,NINJ2,SLC12A6	4
Cellular Function and Maintenance	organization of filaments	0.0237	ARHGAP4,EPB41,LCP1	3
Cellular Assembly and Organization	organization of filaments	0.0237	ARHGAP4,EPB41,LCP1	3
Cell Signaling	Ras protein signal transduction	0.0242	GRAP,GRAP2	2
Immunological Disease	leukocytosis	0.0242	ATP1A3,ITGB2	2
Hematological Disease	leukocytosis	0.0242	ATP1A3,ITGB2	2
Organismal Injury and Abnormalities	leukocytosis	0.0242	ATP1A3,ITGB2	2
Cell-To-Cell Signaling and Interaction	response of leukemia cell lines	0.0242	CD38,PRKCB	2
Immunological Disease	plasma cell dyscrasia	0.0243	CHAF1A,CXCR4,FAM46C,FYB,GPD1,HDAC4,PRKCB,SATB1	8
Hematological Disease	plasma cell dyscrasia	0.0243	CHAF1A,CXCR4,FAM46C,FYB,GPD1,HDAC4,PRKCB,SATB1	8
Cancer	plasma cell dyscrasia	0.0243	CHAF1A,CXCR4,FAM46C,FYB,GPD1,HDAC4,PRKCB,SATB1	8
Cell-To-Cell Signaling and Interaction	attachment of cells	0.0247	EMR2,ITGB2,VAV1	3
Tissue Development	attachment of cells	0.0247	EMR2,ITGB2,VAV1	3
Hematological System Development and Function	differentiation of erythroid cells	0.0261	MYB,PTPRC	2
Cellular Development	differentiation of erythroid cells	0.0261	MYB,PTPRC	2
Hematopoiesis	differentiation of erythroid cells	0.0261	MYB,PTPRC	2
Tissue Morphology	healing of wound	0.0261	ITGB2,RASSF5	2
Organismal Functions	healing of wound	0.0261	ITGB2,RASSF5	2
Inflammatory Response	antimicrobial response	0.0276	AZU1,CXCR4,ISG20,SPN	4
Antimicrobial Response	antimicrobial response	0.0276	AZU1,CXCR4,ISG20,SPN	4
Infectious Disease	tuberculoid leprosy	0.0281	ALOX5AP,CD1B	2
Dermatological Diseases and Conditions	tuberculoid leprosy	0.0281	ALOX5AP,CD1B	2
Cellular Function and Maintenance	reorganization of cytoskeleton	0.0291	ICAM3,LCP1,PLEK	3
Cellular Assembly and Organization	reorganization of cytoskeleton	0.0291	ICAM3,LCP1,PLEK	3
Cell Morphology	reorganization of cytoskeleton	0.0291	ICAM3,LCP1,PLEK	3
Cell Death and Survival	apoptosis of lymphocytes	0.0292	CD4,CD5,CXCR4,SIVA1	4
Developmental Disorder	alpha-1-antitrypsin deficiency	0.03	ELANE	1
Hereditary Disorder	alpha-1-antitrypsin deficiency	0.03	ELANE	1
Gastrointestinal Disease	alpha-1-antitrypsin deficiency	0.03	ELANE	1
Hepatic System Disease	alpha-1-antitrypsin deficiency	0.03	ELANE	1
Metabolic Disease	alpha-1-antitrypsin deficiency	0.03	ELANE	1
Respiratory Disease	alpha-1-antitrypsin deficiency	0.03	ELANE	1
Cell-To-Cell Signaling and Interaction	antibody-dependent cell-mediated cytotoxicity of breast cancer cell lines	0.03	ERBB3	1
Inflammatory Response	antibody-dependent cell-mediated cytotoxicity of breast cancer cell lines	0.03	ERBB3	1
Cell Death and Survival	apoptosis of erythroblasts	0.03	FLI1	1
Post-Translational Modification	binding of antibody	0.03	CD4	1
Hematological System Development and Function	cell viability of B-lymphocyte derived cell lines	0.03	BLM	1
Cell Death and Survival	cell viability of B-lymphocyte derived cell lines	0.03	BLM	1
Developmental Disorder	cerebro-oculo-facio-skeletal syndrome	0.03	ERCC1	1
Hereditary Disorder	cerebro-oculo-facio-skeletal syndrome	0.03	ERCC1	1
Neurological Disease	cerebro-oculo-facio-skeletal syndrome	0.03	ERCC1	1
Tissue Development	clustering of leukemia cell lines	0.03	ICAM3	1
Cell-To-Cell Signaling and Interaction	contact growth inhibition of T lymphocytes	0.03	PTPRC	1
Hematological System Development and Function	contact growth inhibition of T lymphocytes	0.03	PTPRC	1
Cellular Growth and Proliferation	contact growth inhibition of T lymphocytes	0.03	PTPRC	1
Cellular Function and Maintenance	contact growth inhibition of T lymphocytes	0.03	PTPRC	1
Cell Cycle	contact growth inhibition of T lymphocytes	0.03	PTPRC	1
Cell-mediated Immune Response	contact growth inhibition of T lymphocytes	0.03	PTPRC	1
Lipid Metabolism	conversion of cholesterol	0.03	STAR	1
Small Molecule Biochemistry	conversion of cholesterol	0.03	STAR	1
Cellular Movement	cytokinesis of fibrosarcoma cell lines	0.03	WAS	1
Cell Cycle	cytokinesis of fibrosarcoma cell lines	0.03	WAS	1
Cell-To-Cell Signaling and Interaction	cytotoxic reaction of leukemia cell lines	0.03	CD38	1
Inflammatory Response	cytotoxic reaction of leukemia cell lines	0.03	CD38	1
Hematological Disease	cytotoxic reaction of leukemia cell lines	0.03	CD38	1
Cancer	cytotoxic reaction of leukemia cell lines	0.03	CD38	1
Cell Cycle	delay in cell cycle progression of lung cancer cell lines	0.03	RASSF5	1
Cell-To-Cell Signaling and Interaction	efflux of dopamine	0.03	PRKCB	1
Molecular Transport	efflux of dopamine	0.03	PRKCB	1
Small Molecule Biochemistry	efflux of dopamine	0.03	PRKCB	1
Drug Metabolism	efflux of dopamine	0.03	PRKCB	1
Cardiovascular Disease	formation of thrombus	0.03	PECAM1	1
Organismal Injury and Abnormalities	formation of thrombus	0.03	PECAM1	1
Infectious Disease	infection of fibroblasts	0.03	PRKCB	1
Connective Tissue Disorders	infection of fibroblasts	0.03	PRKCB	1
Hematological System Development and Function	inhibition of monocytes	0.03	ITGB2	1
Cellular Growth and Proliferation	inhibition of monocytes	0.03	ITGB2	1
Cell Death and Survival	killing of Salmonella enterica subsp. enterica serovar Typhimurium	0.03	AZU1	1
Hereditary Disorder	leukocyte adhesion deficiency type I	0.03	ITGB2	1
Immunological Disease	leukocyte adhesion deficiency type I	0.03	ITGB2	1
Hematological System Development and Function	lifespan of B lymphocytes	0.03	SEMA4D	1
Cellular Development	lifespan of B lymphocytes	0.03	SEMA4D	1
Cell Death and Survival	lifespan of B lymphocytes	0.03	SEMA4D	1
Cell Death and Survival	loss of T lymphocytes	0.03	JAK3	1
Cell Cycle	mitogenesis of leukemia cell lines	0.03	PRKCB	1
DNA Replication, Recombination, and Repair	mutation of gene	0.03	BLM	1
Cell-To-Cell Signaling and Interaction	phagocytosis of fibroblast cell lines	0.03	ITGB2	1
Inflammatory Response	phagocytosis of fibroblast cell lines	0.03	ITGB2	1
Cellular Function and Maintenance	phagocytosis of fibroblast cell lines	0.03	ITGB2	1
Lipid Metabolism	phosphorylation of phosphatidylinositol-3-phosphate	0.03	INPP4A	1
Small Molecule Biochemistry	phosphorylation of phosphatidylinositol-3-phosphate	0.03	INPP4A	1
Carbohydrate Metabolism	phosphorylation of phosphatidylinositol-3-phosphate	0.03	INPP4A	1
Cancer	primary breast cancer	0.03	JAK3	1
Cellular Development	proliferation of leukemic blasts	0.03	LAIR1	1
Cellular Growth and Proliferation	proliferation of leukemic blasts	0.03	LAIR1	1
Tumor Morphology	proliferation of leukemic blasts	0.03	LAIR1	1
Cellular Development	proliferation of liver cancer cells	0.03	PEG10	1
Cellular Growth and Proliferation	proliferation of liver cancer cells	0.03	PEG10	1
Tumor Morphology	proliferation of liver cancer cells	0.03	PEG10	1
Infectious Disease	quantity of HIV-1	0.03	CD4	1
Hematological System Development and Function	quantity of central memory T lymphocyte	0.03	ITGAL	1
Tissue Morphology	quantity of central memory T lymphocyte	0.03	ITGAL	1
Hematological System Development and Function	quantity of effector memory T lymphocytes	0.03	ITGAL	1
Tissue Morphology	quantity of effector memory T lymphocytes	0.03	ITGAL	1
Tissue Morphology	quantity of pancreatic cancer cell lines	0.03	PIK3CG	1
Cellular Assembly and Organization	rearrangement of microtubule organizing centers	0.03	CD3E	1
Cellular Function and Maintenance	relaxation of cardiomyocytes	0.03	PVALB	1
Cardiovascular System Development and Function	relaxation of cardiomyocytes	0.03	PVALB	1
Organ Morphology	relaxation of cardiomyocytes	0.03	PVALB	1
Skeletal and Muscular System Development and Function	relaxation of cardiomyocytes	0.03	PVALB	1
Cell-To-Cell Signaling and Interaction	release of L-glutamic acid	0.03	CXCR4	1
Molecular Transport	release of L-glutamic acid	0.03	CXCR4	1
Small Molecule Biochemistry	release of L-glutamic acid	0.03	CXCR4	1
Amino Acid Metabolism	release of L-glutamic acid	0.03	CXCR4	1
DNA Replication, Recombination, and Repair	repair of gene	0.03	RAD51	1
Infectious Disease	replication of Coxsackievirus B3	0.03	PTPRC	1
Molecular Transport	secretion of ATP	0.03	PRKCB	1
Small Molecule Biochemistry	secretion of ATP	0.03	PRKCB	1
Energy Production	secretion of ATP	0.03	PRKCB	1
Nucleic Acid Metabolism	secretion of ATP	0.03	PRKCB	1
Cell Signaling	sequestration of Ca2+	0.03	PVALB	1
Molecular Transport	sequestration of Ca2+	0.03	PVALB	1
Vitamin and Mineral Metabolism	sequestration of Ca2+	0.03	PVALB	1
Cell Morphology	size of lymphoma cell lines	0.03	PTPRC	1
RNA Post-Transcriptional Modification	splicing of hnRNA	0.03	EPB41	1
Molecular Transport	transcytosis of HIV-1	0.03	CXCR4	1
Cellular Function and Maintenance	transcytosis of HIV-1	0.03	CXCR4	1
Infectious Disease	transcytosis of HIV-1	0.03	CXCR4	1
Cell Signaling	transduction of Ca2+	0.03	CD3E	1
Vitamin and Mineral Metabolism	transduction of Ca2+	0.03	CD3E	1
Infectious Disease	transmission of HIV-1	0.03	CD4	1
DNA Replication, Recombination, and Repair	unwinding of DNA fragment	0.03	BLM	1
Cell-To-Cell Signaling and Interaction	adhesion of monocytes	0.0301	ITGB2,VAV1	2
Hematological System Development and Function	adhesion of monocytes	0.0301	ITGB2,VAV1	2
Immune Cell Trafficking	adhesion of monocytes	0.0301	ITGB2,VAV1	2
Inflammatory Response	adhesion of monocytes	0.0301	ITGB2,VAV1	2
Tissue Development	adhesion of monocytes	0.0301	ITGB2,VAV1	2
Lipid Metabolism	metabolism of phosphatidylinositol	0.0301	PIK3CG,PLEK	2
Small Molecule Biochemistry	metabolism of phosphatidylinositol	0.0301	PIK3CG,PLEK	2
Carbohydrate Metabolism	metabolism of phosphatidylinositol	0.0301	PIK3CG,PLEK	2
Cellular Function and Maintenance	polymerization of actin filaments	0.0323	AIF1,NCKAP1L	2
Tissue Development	polymerization of actin filaments	0.0323	AIF1,NCKAP1L	2
Cellular Assembly and Organization	polymerization of actin filaments	0.0323	AIF1,NCKAP1L	2
Immunological Disease	juvenile rheumatoid arthritis	0.0343	KIR3DL2,NCF4,PECAM1,PTPRC	4
Skeletal and Muscular Disorders	juvenile rheumatoid arthritis	0.0343	KIR3DL2,NCF4,PECAM1,PTPRC	4
Connective Tissue Disorders	juvenile rheumatoid arthritis	0.0343	KIR3DL2,NCF4,PECAM1,PTPRC	4
Inflammatory Disease	juvenile rheumatoid arthritis	0.0343	KIR3DL2,NCF4,PECAM1,PTPRC	4
Hereditary Disorder	Cystic Fibrosis	0.0344	ELANE,PRTN3	2
Respiratory Disease	Cystic Fibrosis	0.0344	ELANE,PRTN3	2
Neurological Disease	dystonia	0.0344	ACTB,ATP1A3	2
Cellular Development	proliferation of carcinoma cell lines	0.0348	CXCR4,ERBB3,ERCC1,H2AFY,HDAC4,PRKCB,RASSF5	7
Cellular Growth and Proliferation	proliferation of carcinoma cell lines	0.0348	CXCR4,ERBB3,ERCC1,H2AFY,HDAC4,PRKCB,RASSF5	7
Tissue Morphology	quantity of cells	0.0348	BLM,DOCK8,ITGAL,JAK3,PIK3CG,PRTN3,WAS	7
Cellular Movement	transmigration of cells	0.035	CXCR4,ITGB2,PECAM1	3
Organismal Survival	survival of organism	0.0351	CCND2,ERBB3,ERCC1,MYB	4
Hematological Disease	acute leukemia	0.0353	CD33,IKZF1,JAK3,PTPRC,RAD51,RHOH,TCF7	7
Cancer	acute leukemia	0.0353	CD33,IKZF1,JAK3,PTPRC,RAD51,RHOH,TCF7	7
Post-Translational Modification	dephosphorylation of protein	0.0363	PTPN18,PTPN7,SMG7	3
Infectious Disease	flu	0.0363	HEMGN,PTPRC,SAMSN1	3
Cell-To-Cell Signaling and Interaction	immune response of tumor cell lines	0.0363	CD38,ERBB3,PRKCB	3
Inflammatory Response	immune response of tumor cell lines	0.0363	CD38,ERBB3,PRKCB	3
Hematological System Development and Function	transendothelial migration of leukocytes	0.0366	ITGB2,PECAM1	2
Immune Cell Trafficking	transendothelial migration of leukocytes	0.0366	ITGB2,PECAM1	2
Cellular Movement	transendothelial migration of leukocytes	0.0366	ITGB2,PECAM1	2
Cell-To-Cell Signaling and Interaction	activation of myeloid cells	0.0376	AZU1,BPI,ITGB2	3
Hematological System Development and Function	activation of myeloid cells	0.0376	AZU1,BPI,ITGB2	3
Immune Cell Trafficking	activation of myeloid cells	0.0376	AZU1,BPI,ITGB2	3
Inflammatory Response	activation of myeloid cells	0.0376	AZU1,BPI,ITGB2	3
Cellular Growth and Proliferation	cytostasis	0.0382	ERBB3,HDAC4,PRKCB,PTPRC,VAV1	5
Cell Death and Survival	cell death of embryonic cell lines	0.0388	PLCB1,PYCARD,RAD51,RASSF4,RASSF5,RFXANK	6
Embryonic Development	cell death of embryonic cell lines	0.0388	PLCB1,PYCARD,RAD51,RASSF4,RASSF5,RFXANK	6
Cell-To-Cell Signaling and Interaction	activation of natural killer cells	0.0389	CD4,TYROBP	2
Hematological System Development and Function	activation of natural killer cells	0.0389	CD4,TYROBP	2
Immune Cell Trafficking	activation of natural killer cells	0.0389	CD4,TYROBP	2
Inflammatory Response	activation of natural killer cells	0.0389	CD4,TYROBP	2
Cellular Growth and Proliferation	formation of blood cells	0.0389	IKZF1,PECAM1	2
Hematological System Development and Function	migration of neutrophils	0.0389	ITGB2,PECAM1	2
Immune Cell Trafficking	migration of neutrophils	0.0389	ITGB2,PECAM1	2
Inflammatory Response	migration of neutrophils	0.0389	ITGB2,PECAM1	2
Cellular Movement	migration of neutrophils	0.0389	ITGB2,PECAM1	2
Cellular Function and Maintenance	organization of nucleus	0.0389	CHAF1A,SATB1	2
Cellular Assembly and Organization	organization of nucleus	0.0389	CHAF1A,SATB1	2
Cell-To-Cell Signaling and Interaction	activation of carcinoma cell lines	0.0398	CXCR4	1
Cell-To-Cell Signaling and Interaction	activation of lung cancer cell lines	0.0398	CXCR4	1
Cell-To-Cell Signaling and Interaction	adhesion of acute myeloid leukemia blast cells	0.0398	ITGB2	1
Tissue Development	adhesion of acute myeloid leukemia blast cells	0.0398	ITGB2	1
Cellular Compromise	adhesion of acute myeloid leukemia blast cells	0.0398	ITGB2	1
Tumor Morphology	adhesion of acute myeloid leukemia blast cells	0.0398	ITGB2	1
Post-Translational Modification	association of protein	0.0398	CD38	1
Developmental Disorder	brachydactyly mental retardation syndrome	0.0398	HDAC4	1
Hereditary Disorder	brachydactyly mental retardation syndrome	0.0398	HDAC4	1
Skeletal and Muscular Disorders	brachydactyly mental retardation syndrome	0.0398	HDAC4	1
Neurological Disease	brachydactyly mental retardation syndrome	0.0398	HDAC4	1
Cell Cycle	cell division of cervical cancer cell lines	0.0398	WAS	1
Immunological Disease	child T-cell acute lymphoblastic leukemia t(12,21)/ETV6-RUNX1	0.0398	IKZF1	1
Hematological Disease	child T-cell acute lymphoblastic leukemia t(12,21)/ETV6-RUNX1	0.0398	IKZF1	1
Cancer	child T-cell acute lymphoblastic leukemia t(12,21)/ETV6-RUNX1	0.0398	IKZF1	1
Immunological Disease	childhood B-hyperdiploid acute lymphoblastic leukemia	0.0398	IKZF1	1
Hematological Disease	childhood B-hyperdiploid acute lymphoblastic leukemia	0.0398	IKZF1	1
Cancer	childhood B-hyperdiploid acute lymphoblastic leukemia	0.0398	IKZF1	1
Immunological Disease	childhood B-other acute lymphoblastic leukemia	0.0398	IKZF1	1
Hematological Disease	childhood B-other acute lymphoblastic leukemia	0.0398	IKZF1	1
Cancer	childhood B-other acute lymphoblastic leukemia	0.0398	IKZF1	1
Cellular Growth and Proliferation	colony formation of osteoclast precursor cells	0.0398	CD4	1
Skeletal and Muscular System Development and Function	colony formation of osteoclast precursor cells	0.0398	CD4	1
Connective Tissue Development and Function	colony formation of osteoclast precursor cells	0.0398	CD4	1
Cell-To-Cell Signaling and Interaction	conjugation of lymphoma cell lines	0.0398	TBC1D10C	1
Cell-To-Cell Signaling and Interaction	detachment of endothelial cells	0.0398	BPI	1
Tissue Development	detachment of endothelial cells	0.0398	BPI	1
Cell Morphology	elongation of cervical cancer cell lines	0.0398	SLC12A6	1
Cellular Assembly and Organization	elongation of microvilli	0.0398	SPN	1
Cell Morphology	elongation of microvilli	0.0398	SPN	1
Cellular Function and Maintenance	formation of asters	0.0398	EPB41	1
Cellular Assembly and Organization	formation of asters	0.0398	EPB41	1
Cell-To-Cell Signaling and Interaction	fusion of cervical cancer cell lines	0.0398	CD4	1
Tissue Development	fusion of cervical cancer cell lines	0.0398	CD4	1
Cell-To-Cell Signaling and Interaction	fusion of fibroblast cell lines	0.0398	CD4	1
Tissue Development	fusion of fibroblast cell lines	0.0398	CD4	1
Connective Tissue Development and Function	fusion of fibroblast cell lines	0.0398	CD4	1
Cell Cycle	homologous pairing of DNA	0.0398	RAD51	1
DNA Replication, Recombination, and Repair	homologous pairing of DNA	0.0398	RAD51	1
Cellular Movement	migration of bone marrow cell lines	0.0398	SEMA4D	1
Cellular Movement	migration of progenitor cells	0.0398	CXCR4	1
Developmental Disorder	myotonic dystrophy type 2	0.0398	PLCB1	1
Hereditary Disorder	myotonic dystrophy type 2	0.0398	PLCB1	1
Skeletal and Muscular Disorders	myotonic dystrophy type 2	0.0398	PLCB1	1
Cell-To-Cell Signaling and Interaction	phagocytosis of blood platelets	0.0398	ITGB2	1
Hematological System Development and Function	phagocytosis of blood platelets	0.0398	ITGB2	1
Inflammatory Response	phagocytosis of blood platelets	0.0398	ITGB2	1
Cellular Function and Maintenance	phagocytosis of blood platelets	0.0398	ITGB2	1
Cell Morphology	polarization of peripheral T lymphocyte	0.0398	LCP1	1
Cancer	prolactinoma	0.0398	ERBB3	1
Endocrine System Disorders	prolactinoma	0.0398	ERBB3	1
Neurological Disease	prolactinoma	0.0398	ERBB3	1
Reproductive System Disease	prolactinoma	0.0398	ERBB3	1
Cellular Development	proliferation of bronchial epithelial cells	0.0398	CCND2	1
Cellular Growth and Proliferation	proliferation of bronchial epithelial cells	0.0398	CCND2	1
Respiratory System Development and Function	proliferation of bronchial epithelial cells	0.0398	CCND2	1
Cellular Function and Maintenance	quantity of microvilli	0.0398	WAS	1
Cellular Assembly and Organization	quantity of microvilli	0.0398	WAS	1
Hematological System Development and Function	quantity of natural killer cells	0.0398	JAK3	1
Tissue Morphology	quantity of natural killer cells	0.0398	JAK3	1
Cell Death and Survival	recovery of cells	0.0398	CD38	1
Cancer	sphere formation of carcinoma cell lines	0.0398	CXCR4	1
Cancer	sphere formation of lung cancer cell lines	0.0398	CXCR4	1
Molecular Transport	uptake of levothyroxine	0.0398	SLC16A10	1
Small Molecule Biochemistry	uptake of levothyroxine	0.0398	SLC16A10	1
Amino Acid Metabolism	uptake of levothyroxine	0.0398	SLC16A10	1
Drug Metabolism	uptake of levothyroxine	0.0398	SLC16A10	1
Infectious Disease	uptake of virus	0.0398	CD4	1
Hematological System Development and Function	differentiation of lymphocytes	0.0402	CD4,HDAC4,VAV1	3
Cellular Development	differentiation of lymphocytes	0.0402	CD4,HDAC4,VAV1	3
Hematopoiesis	differentiation of lymphocytes	0.0402	CD4,HDAC4,VAV1	3
Cell Signaling	small GTPase mediated signal transduction	0.0402	ARHGAP4,GRAP,GRAP2	3
Cell Death and Survival	cell survival	0.0406	BLM,CD38,CXCR4,DUSP22,ERBB3,GMFG,INPP4A,ITGB2,JAK3,MYB,PAXIP1,PRKCB,PTPN7,PTPRCAP,PYCARD,RAD51,SEMA4D	17
Cell-To-Cell Signaling and Interaction	adhesion of lymphoma cell lines	0.0412	ITGB2,PARVG	2
Tissue Development	adhesion of lymphoma cell lines	0.0412	ITGB2,PARVG	2
Immunological Disease	Waldenstrom's macroglobulinemia	0.0412	CHAF1A,FYB,HDAC4,PRKCB,SATB1	5
Hematological Disease	Waldenstrom's macroglobulinemia	0.0412	CHAF1A,FYB,HDAC4,PRKCB,SATB1	5
Cancer	Waldenstrom's macroglobulinemia	0.0412	CHAF1A,FYB,HDAC4,PRKCB,SATB1	5
Cell-To-Cell Signaling and Interaction	adhesion of leukemia cell lines	0.0429	ITGAL,ITGB2,SKAP1	3
Tissue Development	adhesion of leukemia cell lines	0.0429	ITGAL,ITGB2,SKAP1	3
Cell Death and Survival	cell death of epithelial cell lines	0.0435	PLCB1,PYCARD,RAD51,RASSF4,RASSF5,RFXANK	6
Inflammatory Disease	acute respiratory distress syndrome	0.0436	ELANE,PRTN3	2
Organismal Injury and Abnormalities	acute respiratory distress syndrome	0.0436	ELANE,PRTN3	2
Respiratory Disease	acute respiratory distress syndrome	0.0436	ELANE,PRTN3	2
Cell-To-Cell Signaling and Interaction	adhesion of neutrophils	0.0436	CORO1A,ITGB2	2
Hematological System Development and Function	adhesion of neutrophils	0.0436	CORO1A,ITGB2	2
Immune Cell Trafficking	adhesion of neutrophils	0.0436	CORO1A,ITGB2	2
Inflammatory Response	adhesion of neutrophils	0.0436	CORO1A,ITGB2	2
Tissue Development	adhesion of neutrophils	0.0436	CORO1A,ITGB2	2
Cellular Development	proliferation of lung cancer cell lines	0.0442	ERBB3,ERCC1,H2AFY,HDAC4,PRKCB,RASSF5	6
Cellular Growth and Proliferation	proliferation of lung cancer cell lines	0.0442	ERBB3,ERCC1,H2AFY,HDAC4,PRKCB,RASSF5	6
Hematological System Development and Function	differentiation of mononuclear leukocytes	0.0448	CD4,HDAC4,LAIR1,VAV1	4
Cellular Development	differentiation of mononuclear leukocytes	0.0448	CD4,HDAC4,LAIR1,VAV1	4
Hematopoiesis	differentiation of mononuclear leukocytes	0.0448	CD4,HDAC4,LAIR1,VAV1	4
Cell-To-Cell Signaling and Interaction	adhesion of mononuclear leukocytes	0.0458	ITGAL,ITGB2,VAV1	3
Hematological System Development and Function	adhesion of mononuclear leukocytes	0.0458	ITGAL,ITGB2,VAV1	3
Immune Cell Trafficking	adhesion of mononuclear leukocytes	0.0458	ITGAL,ITGB2,VAV1	3
Tissue Development	adhesion of mononuclear leukocytes	0.0458	ITGAL,ITGB2,VAV1	3
Cell Death and Survival	apoptosis of T lymphocytes	0.0458	CD4,CXCR4,SIVA1	3
Inflammatory Response	antibacterial response	0.046	AZU1,SPN	2
Antimicrobial Response	antibacterial response	0.046	AZU1,SPN	2
Cell Death and Survival	cell viability of pancreatic cancer cell lines	0.046	ERBB3,GMFG	2
Immunological Disease	infection of leukocytes	0.046	CD4,CXCR4	2
Hematological Disease	infection of leukocytes	0.046	CD4,CXCR4	2
Infectious Disease	infection of leukocytes	0.046	CD4,CXCR4	2
Cellular Assembly and Organization	quantity of filaments	0.046	EPB41,ITGB2	2
Lipid Metabolism	synthesis of leukotriene	0.046	ALOX5AP,CD4	2
Small Molecule Biochemistry	synthesis of leukotriene	0.046	ALOX5AP,CD4	2
Cellular Movement	cell movement	0.0476	AIF1,AZU1,CD38,CD4,CORO1A,CXCR4,ERBB3,HOXB9,ITGAL,ITGB2,LCP1,NCKAP1L,PECAM1,PIK3CG,PRKCB,SCAI,SEMA4D,SLC12A6,SPN,WAS	20
Cancer	malignant cutaneous melanoma cancer	0.0483	EMR2,MYO1G,PIK3CG,PLCB1,SESN2,SKAP1,VAV1	7
Dermatological Diseases and Conditions	malignant cutaneous melanoma cancer	0.0483	EMR2,MYO1G,PIK3CG,PLCB1,SESN2,SKAP1,VAV1	7
Hematological System Development and Function	chemotaxis of dendritic cells	0.0485	CXCR4,PIK3CG	2
Immune Cell Trafficking	chemotaxis of dendritic cells	0.0485	CXCR4,PIK3CG	2
Inflammatory Response	chemotaxis of dendritic cells	0.0485	CXCR4,PIK3CG	2
Cellular Movement	chemotaxis of dendritic cells	0.0485	CXCR4,PIK3CG	2
Hematological Disease	non-M3 acute myeloid leukemia	0.0485	IKZF1,JAK3	2
Cancer	non-M3 acute myeloid leukemia	0.0485	IKZF1,JAK3	2
Hematological System Development and Function	NK cell development	0.0495	JAK3	1
Cellular Development	NK cell development	0.0495	JAK3	1
Cellular Function and Maintenance	NK cell development	0.0495	JAK3	1
Cell-mediated Immune Response	NK cell development	0.0495	JAK3	1
Hematopoiesis	NK cell development	0.0495	JAK3	1
Lymphoid Tissue Structure and Development	NK cell development	0.0495	JAK3	1
Cell-To-Cell Signaling and Interaction	cell-cell adhesion of neurons	0.0495	NINJ2	1
Tissue Development	cell-cell adhesion of neurons	0.0495	NINJ2	1
Nervous System Development and Function	cell-cell adhesion of neurons	0.0495	NINJ2	1
Hematological System Development and Function	chemotaxis of blood-derived mast cells	0.0495	CD4	1
Immune Cell Trafficking	chemotaxis of blood-derived mast cells	0.0495	CD4	1
Inflammatory Response	chemotaxis of blood-derived mast cells	0.0495	CD4	1
Cellular Movement	chemotaxis of blood-derived mast cells	0.0495	CD4	1
Hypersensitivity Response	chemotaxis of blood-derived mast cells	0.0495	CD4	1
Cellular Assembly and Organization	clustering of membrane rafts	0.0495	WAS	1
Cellular Growth and Proliferation	cytostasis of fibroblasts	0.0495	HDAC4	1
Connective Tissue Development and Function	cytostasis of fibroblasts	0.0495	HDAC4	1
Hematological System Development and Function	development of thymocytes	0.0495	JAK3	1
Cellular Development	development of thymocytes	0.0495	JAK3	1
Cellular Function and Maintenance	development of thymocytes	0.0495	JAK3	1
Tissue Development	development of thymocytes	0.0495	JAK3	1
Cell-mediated Immune Response	development of thymocytes	0.0495	JAK3	1
Hematopoiesis	development of thymocytes	0.0495	JAK3	1
Lymphoid Tissue Structure and Development	development of thymocytes	0.0495	JAK3	1
Organ Development	development of thymocytes	0.0495	JAK3	1
Embryonic Development	development of thymocytes	0.0495	JAK3	1
Organismal Development	development of thymocytes	0.0495	JAK3	1
Infectious Disease	hantavirus pulmonary syndrome	0.0495	CD4	1
Respiratory Disease	hantavirus pulmonary syndrome	0.0495	CD4	1
Developmental Disorder	hereditary spherocytosis	0.0495	SPTB	1
Hereditary Disorder	hereditary spherocytosis	0.0495	SPTB	1
Hematological Disease	hereditary spherocytosis	0.0495	SPTB	1
Organismal Injury and Abnormalities	hereditary spherocytosis	0.0495	SPTB	1
Infectious Disease	infection of fibroblast cell lines	0.0495	CXCR4	1
Immunological Disease	lymphopenia	0.0495	JAK3	1
Hematological Disease	lymphopenia	0.0495	JAK3	1
Cell Cycle	mitotic exit DNA damage checkpoint	0.0495	DGKZ	1
DNA Replication, Recombination, and Repair	mitotic exit DNA damage checkpoint	0.0495	DGKZ	1
Hematological System Development and Function	mobilization of hematopoietic progenitor cells	0.0495	CXCR4	1
Cellular Movement	mobilization of hematopoietic progenitor cells	0.0495	CXCR4	1
Hematopoiesis	mobilization of hematopoietic progenitor cells	0.0495	CXCR4	1
Hematological Disease	paroxysmal nocturnal hemoglobinuria	0.0495	PRTN3	1
Cell-To-Cell Signaling and Interaction	phagocytosis of mononuclear leukocytes	0.0495	WAS	1
Inflammatory Response	phagocytosis of mononuclear leukocytes	0.0495	WAS	1
Cellular Function and Maintenance	phagocytosis of mononuclear leukocytes	0.0495	WAS	1
Cell-To-Cell Signaling and Interaction	phagocytosis of red blood cells	0.0495	ITGB2	1
Hematological System Development and Function	phagocytosis of red blood cells	0.0495	ITGB2	1
Inflammatory Response	phagocytosis of red blood cells	0.0495	ITGB2	1
Cellular Function and Maintenance	phagocytosis of red blood cells	0.0495	ITGB2	1

## Sheet: Melanona_IPA_functional
Category	Diseases or Functions Annotation	p-Value	Molecules	# Molecules
Developmental Disorder	albinism	1.26e-05	EDNRB,HPS1,TYR,TYRP1	4
Hereditary Disorder	albinism	1.26e-05	EDNRB,HPS1,TYR,TYRP1	4
Metabolic Disease	albinism	1.26e-05	EDNRB,HPS1,TYR,TYRP1	4
Organismal Injury and Abnormalities	albinism	1.26e-05	EDNRB,HPS1,TYR,TYRP1	4
Molecular Transport	quantity of metal	1.53e-05	A2M,EDNRB,EFCAB4B,ENTPD1,FCGR2A,P2RX7,S100A1,SLC31A1,TRPV4	9
Organismal Injury and Abnormalities	disorder of pigmentation	1.83e-05	EDNRB,HPS1,LZTS1,MLANA,TYR,TYRP1	6
Lipid Metabolism	sialylation of glycosphingolipid	3.69e-05	ST3GAL6,ST8SIA1	2
Post-Translational Modification	sialylation of glycosphingolipid	3.69e-05	ST3GAL6,ST8SIA1	2
Small Molecule Biochemistry	sialylation of glycosphingolipid	3.69e-05	ST3GAL6,ST8SIA1	2
Molecular Transport	quantity of Ca2+	7e-05	A2M,EDNRB,EFCAB4B,ENTPD1,FCGR2A,P2RX7,S100A1,TRPV4	8
Cell Signaling	quantity of Ca2+	7e-05	A2M,EDNRB,EFCAB4B,ENTPD1,FCGR2A,P2RX7,S100A1,TRPV4	8
Vitamin and Mineral Metabolism	quantity of Ca2+	7e-05	A2M,EDNRB,EFCAB4B,ENTPD1,FCGR2A,P2RX7,S100A1,TRPV4	8
Developmental Disorder	oculocutaneous albinism	9.53e-05	HPS1,TYR,TYRP1	3
Hereditary Disorder	oculocutaneous albinism	9.53e-05	HPS1,TYR,TYRP1	3
Metabolic Disease	oculocutaneous albinism	9.53e-05	HPS1,TYR,TYRP1	3
Organismal Injury and Abnormalities	oculocutaneous albinism	9.53e-05	HPS1,TYR,TYRP1	3
Dermatological Diseases and Conditions	oculocutaneous albinism	9.53e-05	HPS1,TYR,TYRP1	3
Ophthalmic Disease	oculocutaneous albinism	9.53e-05	HPS1,TYR,TYRP1	3
Cell Morphology	pigmentation of melanoma cell lines	0.00011	HPS1,TYRP1	2
Hair and Skin Development and Function	pigmentation of melanoma cell lines	0.00011	HPS1,TYRP1	2
Organismal Injury and Abnormalities	senile lentigo	0.000207	LZTS1,MLANA,TYR,TYRP1	4
Dermatological Diseases and Conditions	senile lentigo	0.000207	LZTS1,MLANA,TYR,TYRP1	4
Cardiovascular System Development and Function	permeability of blood vessel	0.00129	NPR1,SERPINF1	2
Tissue Morphology	permeability of blood vessel	0.00129	NPR1,SERPINF1	2
Lipid Metabolism	synthesis of leukotriene B4	0.00196	FCER1G,FCGR2A	2
Small Molecule Biochemistry	synthesis of leukotriene B4	0.00196	FCER1G,FCGR2A	2
Developmental Disorder	tyrosinase-positive oculocutaneous albinism	0.00234	HPS1,TYRP1	2
Hereditary Disorder	tyrosinase-positive oculocutaneous albinism	0.00234	HPS1,TYRP1	2
Metabolic Disease	tyrosinase-positive oculocutaneous albinism	0.00234	HPS1,TYRP1	2
Organismal Injury and Abnormalities	tyrosinase-positive oculocutaneous albinism	0.00234	HPS1,TYRP1	2
Dermatological Diseases and Conditions	tyrosinase-positive oculocutaneous albinism	0.00234	HPS1,TYRP1	2
Ophthalmic Disease	tyrosinase-positive oculocutaneous albinism	0.00234	HPS1,TYRP1	2
Neurological Disease	hydrocephalus	0.00276	MPDZ,S100B	2
Carbohydrate Metabolism	metabolism of oligosaccharide	0.00276	ST3GAL6,ST8SIA1	2
Cell Death and Survival	cell viability of embryonic cell lines	0.00295	P2RX7,PSEN2,TNFAIP3	3
Embryonic Development	cell viability of embryonic cell lines	0.00295	P2RX7,PSEN2,TNFAIP3	3
Cell Death and Survival	cell viability of kidney cell lines	0.00332	P2RX7,PSEN2,TNFAIP3	3
Renal and Urological System Development and Function	cell viability of kidney cell lines	0.00332	P2RX7,PSEN2,TNFAIP3	3
Molecular Transport	release of Ca2+	0.00364	FCER1G,FCGR2A,PSEN2,S100A1	4
Small Molecule Biochemistry	release of Ca2+	0.00364	FCER1G,FCGR2A,PSEN2,S100A1	4
Cell Signaling	release of Ca2+	0.00364	FCER1G,FCGR2A,PSEN2,S100A1	4
Vitamin and Mineral Metabolism	release of Ca2+	0.00364	FCER1G,FCGR2A,PSEN2,S100A1	4
Gene Expression	binding of E box motif	0.00368	HEY1,USF2	2
Molecular Transport	release of leukotriene	0.00368	FCER1G,P2RX7	2
Lipid Metabolism	release of leukotriene	0.00368	FCER1G,P2RX7	2
Small Molecule Biochemistry	release of leukotriene	0.00368	FCER1G,P2RX7	2
Molecular Transport	release of prostaglandin	0.00368	FCER1G,P2RX7	2
Lipid Metabolism	release of prostaglandin	0.00368	FCER1G,P2RX7	2
Small Molecule Biochemistry	release of prostaglandin	0.00368	FCER1G,P2RX7	2
Molecular Transport	release of eicosanoid	0.00535	FCER1G,FCGR2A,P2RX7	3
Lipid Metabolism	release of eicosanoid	0.00535	FCER1G,FCGR2A,P2RX7	3
Small Molecule Biochemistry	release of eicosanoid	0.00535	FCER1G,FCGR2A,P2RX7	3
Hair and Skin Development and Function	cell viability of epithelial cell lines	0.00561	P2RX7,PSEN2,TNFAIP3	3
Cell Death and Survival	cell viability of epithelial cell lines	0.00561	P2RX7,PSEN2,TNFAIP3	3
Developmental Disorder	ABCD syndrome	0.00611	EDNRB	1
Hereditary Disorder	ABCD syndrome	0.00611	EDNRB	1
Metabolic Disease	ABCD syndrome	0.00611	EDNRB	1
Organismal Injury and Abnormalities	ABCD syndrome	0.00611	EDNRB	1
Neurological Disease	ABCD syndrome	0.00611	EDNRB	1
Auditory Disease	ABCD syndrome	0.00611	EDNRB	1
Hereditary Disorder	Charcot-Marie-Tooth disease type 2C	0.00611	TRPV4	1
Organismal Injury and Abnormalities	Charcot-Marie-Tooth disease type 2C	0.00611	TRPV4	1
Neurological Disease	Charcot-Marie-Tooth disease type 2C	0.00611	TRPV4	1
Skeletal and Muscular Disorders	Charcot-Marie-Tooth disease type 2C	0.00611	TRPV4	1
Developmental Disorder	Kozlowski type spondylometaphyseal dysplasia	0.00611	TRPV4	1
Hereditary Disorder	Kozlowski type spondylometaphyseal dysplasia	0.00611	TRPV4	1
Connective Tissue Disorders	Kozlowski type spondylometaphyseal dysplasia	0.00611	TRPV4	1
Skeletal and Muscular Disorders	Kozlowski type spondylometaphyseal dysplasia	0.00611	TRPV4	1
Cellular Compromise	aggregation of retinoblastoma cells	0.00611	SERPINF1	1
Tissue Development	aggregation of retinoblastoma cells	0.00611	SERPINF1	1
Tumor Morphology	aggregation of retinoblastoma cells	0.00611	SERPINF1	1
Developmental Disorder	agnathia-otocephaly complex	0.00611	PRRX1	1
Hereditary Disorder	agnathia-otocephaly complex	0.00611	PRRX1	1
Hereditary Disorder	alpha-2-macroglobulin deficiency	0.00611	A2M	1
Hematological Disease	alpha-2-macroglobulin deficiency	0.00611	A2M	1
Cancer	androgen-dependent prostate tumor	0.00611	LEF1	1
Reproductive System Disease	androgen-dependent prostate tumor	0.00611	LEF1	1
Hereditary Disorder	autosomal dominant 10 deafness	0.00611	EYA4	1
Neurological Disease	autosomal dominant 10 deafness	0.00611	EYA4	1
Auditory Disease	autosomal dominant 10 deafness	0.00611	EYA4	1
Developmental Disorder	autosomal dominant hypohidrotic/hair/tooth type ectodermal dysplasia type 11A	0.00611	EDARADD	1
Hereditary Disorder	autosomal dominant hypohidrotic/hair/tooth type ectodermal dysplasia type 11A	0.00611	EDARADD	1
Organismal Injury and Abnormalities	autosomal dominant hypohidrotic/hair/tooth type ectodermal dysplasia type 11A	0.00611	EDARADD	1
Dermatological Diseases and Conditions	autosomal dominant hypohidrotic/hair/tooth type ectodermal dysplasia type 11A	0.00611	EDARADD	1
Connective Tissue Disorders	autosomal dominant hypohidrotic/hair/tooth type ectodermal dysplasia type 11A	0.00611	EDARADD	1
Dental Disease	autosomal dominant hypohidrotic/hair/tooth type ectodermal dysplasia type 11A	0.00611	EDARADD	1
Gastrointestinal Disease	autosomal dominant hypohidrotic/hair/tooth type ectodermal dysplasia type 11A	0.00611	EDARADD	1
Skeletal and Muscular Disorders	autosomal dominant hypohidrotic/hair/tooth type ectodermal dysplasia type 11A	0.00611	EDARADD	1
Developmental Disorder	autosomal recessive hypohidrotic/hair/tooth type ectodermal dysplasia type 11B	0.00611	EDARADD	1
Hereditary Disorder	autosomal recessive hypohidrotic/hair/tooth type ectodermal dysplasia type 11B	0.00611	EDARADD	1
Organismal Injury and Abnormalities	autosomal recessive hypohidrotic/hair/tooth type ectodermal dysplasia type 11B	0.00611	EDARADD	1
Dermatological Diseases and Conditions	autosomal recessive hypohidrotic/hair/tooth type ectodermal dysplasia type 11B	0.00611	EDARADD	1
Connective Tissue Disorders	autosomal recessive hypohidrotic/hair/tooth type ectodermal dysplasia type 11B	0.00611	EDARADD	1
Dental Disease	autosomal recessive hypohidrotic/hair/tooth type ectodermal dysplasia type 11B	0.00611	EDARADD	1
Gastrointestinal Disease	autosomal recessive hypohidrotic/hair/tooth type ectodermal dysplasia type 11B	0.00611	EDARADD	1
Skeletal and Muscular Disorders	autosomal recessive hypohidrotic/hair/tooth type ectodermal dysplasia type 11B	0.00611	EDARADD	1
Hereditary Disorder	autosomal recessive spastic paraplegia type 46	0.00611	GBA2	1
Neurological Disease	autosomal recessive spastic paraplegia type 46	0.00611	GBA2	1
Cell-To-Cell Signaling and Interaction	binding of retinoblastoma cell lines	0.00611	SERPINF1	1
Developmental Disorder	brachyrachia	0.00611	TRPV4	1
Connective Tissue Disorders	brachyrachia	0.00611	TRPV4	1
Skeletal and Muscular Disorders	brachyrachia	0.00611	TRPV4	1
Cellular Function and Maintenance	co-localization of red blood cells	0.00611	FCGR2A	1
Cellular Movement	co-localization of red blood cells	0.00611	FCGR2A	1
Hematological System Development and Function	co-localization of red blood cells	0.00611	FCGR2A	1
Developmental Disorder	congenital nonprogressive distal spinal muscular atrophy	0.00611	TRPV4	1
Hereditary Disorder	congenital nonprogressive distal spinal muscular atrophy	0.00611	TRPV4	1
Organismal Injury and Abnormalities	congenital nonprogressive distal spinal muscular atrophy	0.00611	TRPV4	1
Neurological Disease	congenital nonprogressive distal spinal muscular atrophy	0.00611	TRPV4	1
Skeletal and Muscular Disorders	congenital nonprogressive distal spinal muscular atrophy	0.00611	TRPV4	1
Cell-To-Cell Signaling and Interaction	cytotoxic reaction of T lymphocytes	0.00611	MLANA	1
Cell-mediated Immune Response	cytotoxic reaction of T lymphocytes	0.00611	MLANA	1
Inflammatory Response	cytotoxic reaction of T lymphocytes	0.00611	MLANA	1
Hereditary Disorder	deficiency of pyruvate dehydrogenase lipoic acid synthetase	0.00611	LIAS	1
Metabolic Disease	deficiency of pyruvate dehydrogenase lipoic acid synthetase	0.00611	LIAS	1
Cardiovascular Disease	dilated cardiomyopathy 1J	0.00611	EYA4	1
Cellular Assembly and Organization	disruption of cortical actin filaments	0.00611	RHOQ	1
Cellular Compromise	disruption of cortical actin filaments	0.00611	RHOQ	1
Cell-To-Cell Signaling and Interaction	dissociation of gonadal cell lines	0.00611	NPR1	1
Reproductive System Development and Function	dissociation of gonadal cell lines	0.00611	NPR1	1
Tissue Development	dissociation of gonadal cell lines	0.00611	NPR1	1
Cell Morphology	electrical capacitance of cells	0.00611	P2RX7	1
Cardiovascular System Development and Function	electrical capacitance of cells	0.00611	P2RX7	1
Cellular Compromise	endoplasmic reticulum stress response of melanoma cell lines	0.00611	GBA2	1
Cellular Function and Maintenance	endoplasmic reticulum stress response of melanoma cell lines	0.00611	GBA2	1
Developmental Disorder	familial digital arthropathy-brachydactyly	0.00611	TRPV4	1
Hereditary Disorder	familial digital arthropathy-brachydactyly	0.00611	TRPV4	1
Connective Tissue Disorders	familial digital arthropathy-brachydactyly	0.00611	TRPV4	1
Skeletal and Muscular Disorders	familial digital arthropathy-brachydactyly	0.00611	TRPV4	1
Carbohydrate Metabolism	hydrolysis of D-glucose	0.00611	GBA2	1
Lipid Metabolism	hydrolysis of glycosylceramide	0.00611	GBA2	1
Small Molecule Biochemistry	hydrolysis of glycosylceramide	0.00611	GBA2	1
Lipid Metabolism	hydrolysis of lysophosphatidylserine	0.00611	PLA1A	1
Small Molecule Biochemistry	hydrolysis of lysophosphatidylserine	0.00611	PLA1A	1
Carbohydrate Metabolism	hydrolysis of lysophosphatidylserine	0.00611	PLA1A	1
Hereditary Disorder	hyperlipoproteinemia, type Ib	0.00611	APOC2	1
Metabolic Disease	hyperlipoproteinemia, type Ib	0.00611	APOC2	1
Hematological Disease	idiopathic eosinophilic myositis	0.00611	CAPN3	1
Immunological Disease	idiopathic eosinophilic myositis	0.00611	CAPN3	1
Inflammatory Disease	idiopathic eosinophilic myositis	0.00611	CAPN3	1
Inflammatory Response	idiopathic eosinophilic myositis	0.00611	CAPN3	1
Skeletal and Muscular Disorders	idiopathic eosinophilic myositis	0.00611	CAPN3	1
Hereditary Disorder	immunoglobulin kappa light chain deficiency	0.00611	IGKC	1
Hematological Disease	immunoglobulin kappa light chain deficiency	0.00611	IGKC	1
Immunological Disease	immunoglobulin kappa light chain deficiency	0.00611	IGKC	1
Cellular Movement	invasion of lymphatic endothelial cells	0.00611	EDNRB	1
Lipid Metabolism	metabolism of phosphatidylserine	0.00611	PLA1A	1
Small Molecule Biochemistry	metabolism of phosphatidylserine	0.00611	PLA1A	1
Carbohydrate Metabolism	metabolism of phosphatidylserine	0.00611	PLA1A	1
Developmental Disorder	oculocutaneous albinism type 1B	0.00611	TYR	1
Hereditary Disorder	oculocutaneous albinism type 1B	0.00611	TYR	1
Metabolic Disease	oculocutaneous albinism type 1B	0.00611	TYR	1
Organismal Injury and Abnormalities	oculocutaneous albinism type 1B	0.00611	TYR	1
Dermatological Diseases and Conditions	oculocutaneous albinism type 1B	0.00611	TYR	1
Ophthalmic Disease	oculocutaneous albinism type 1B	0.00611	TYR	1
Cell Signaling	osmosensory signaling pathway	0.00611	TRPV4	1
Developmental Disorder	parastremmatic dwarfism	0.00611	TRPV4	1
Hereditary Disorder	parastremmatic dwarfism	0.00611	TRPV4	1
Neurological Disease	parastremmatic dwarfism	0.00611	TRPV4	1
Connective Tissue Disorders	parastremmatic dwarfism	0.00611	TRPV4	1
Skeletal and Muscular Disorders	parastremmatic dwarfism	0.00611	TRPV4	1
Cardiovascular System Development and Function	perfusion of blood	0.00611	ENTPD1	1
Hematological System Development and Function	perfusion of blood	0.00611	ENTPD1	1
Cell-To-Cell Signaling and Interaction	phagocytosis of leukocyte cell lines	0.00611	FCGR2A	1
Cellular Function and Maintenance	phagocytosis of leukocyte cell lines	0.00611	FCGR2A	1
Hematological System Development and Function	phagocytosis of leukocyte cell lines	0.00611	FCGR2A	1
Inflammatory Response	phagocytosis of leukocyte cell lines	0.00611	FCGR2A	1
Small Molecule Biochemistry	production of histamine	0.00611	FCGR2A	1
Cancer	pyothorax-associated lymphoma	0.00611	TNFAIP3	1
Hematological Disease	pyothorax-associated lymphoma	0.00611	TNFAIP3	1
Hereditary Disorder	scapuloperoneal spinal muscle atrophy	0.00611	TRPV4	1
Organismal Injury and Abnormalities	scapuloperoneal spinal muscle atrophy	0.00611	TRPV4	1
Neurological Disease	scapuloperoneal spinal muscle atrophy	0.00611	TRPV4	1
Skeletal and Muscular Disorders	scapuloperoneal spinal muscle atrophy	0.00611	TRPV4	1
Cellular Assembly and Organization	shedding of microvesicles	0.00611	P2RX7	1
Cellular Compromise	shedding of microvesicles	0.00611	P2RX7	1
Lipid Metabolism	sialylation of ganglioside GM3	0.00611	ST8SIA1	1
Post-Translational Modification	sialylation of ganglioside GM3	0.00611	ST8SIA1	1
Small Molecule Biochemistry	sialylation of ganglioside GM3	0.00611	ST8SIA1	1
Lipid Metabolism	sialylation of neolactohexaosylceramide	0.00611	ST3GAL6	1
Post-Translational Modification	sialylation of neolactohexaosylceramide	0.00611	ST3GAL6	1
Small Molecule Biochemistry	sialylation of neolactohexaosylceramide	0.00611	ST3GAL6	1
Lipid Metabolism	sialylation of paragloboside	0.00611	ST3GAL6	1
Post-Translational Modification	sialylation of paragloboside	0.00611	ST3GAL6	1
Small Molecule Biochemistry	sialylation of paragloboside	0.00611	ST3GAL6	1
Hereditary Disorder	spastic quadriplegic cerebral palsy type 2	0.00611	KANK1	1
Neurological Disease	spastic quadriplegic cerebral palsy type 2	0.00611	KANK1	1
Developmental Disorder	spondylo-epiphyseal dysplasia, Maroteaux type	0.00611	TRPV4	1
Hereditary Disorder	spondylo-epiphyseal dysplasia, Maroteaux type	0.00611	TRPV4	1
Connective Tissue Disorders	spondylo-epiphyseal dysplasia, Maroteaux type	0.00611	TRPV4	1
Skeletal and Muscular Disorders	spondylo-epiphyseal dysplasia, Maroteaux type	0.00611	TRPV4	1
Developmental Disorder	spondyloenchondrodysplasia with immune dysregulation	0.00611	ACP5	1
Hereditary Disorder	spondyloenchondrodysplasia with immune dysregulation	0.00611	ACP5	1
Connective Tissue Disorders	spondyloenchondrodysplasia with immune dysregulation	0.00611	ACP5	1
Immunological Disease	spondyloenchondrodysplasia with immune dysregulation	0.00611	ACP5	1
Skeletal and Muscular Disorders	spondyloenchondrodysplasia with immune dysregulation	0.00611	ACP5	1
Nervous System Development and Function	stellation of brain cancer cell lines	0.00611	S100B	1
Nervous System Development and Function	stellation of eye cell lines	0.00611	S100B	1
Nervous System Development and Function	stellation of nervous tissue cell lines	0.00611	S100B	1
Developmental Disorder	susceptibility to Hirschsprung disease type 2	0.00611	EDNRB	1
Hereditary Disorder	susceptibility to Hirschsprung disease type 2	0.00611	EDNRB	1
Neurological Disease	susceptibility to Hirschsprung disease type 2	0.00611	EDNRB	1
Gastrointestinal Disease	susceptibility to Hirschsprung disease type 2	0.00611	EDNRB	1
Small Molecule Biochemistry	synthesis of CMP-sialic acid	0.00611	ST8SIA1	1
Carbohydrate Metabolism	synthesis of CMP-sialic acid	0.00611	ST8SIA1	1
Nucleic Acid Metabolism	synthesis of CMP-sialic acid	0.00611	ST8SIA1	1
Cancer	tolerization of leukemia cell lines	0.00611	TNFAIP3	1
Organismal Functions	tolerization of leukemia cell lines	0.00611	TNFAIP3	1
Developmental Disorder	type 3 oculocutaneous albinism	0.00611	TYRP1	1
Hereditary Disorder	type 3 oculocutaneous albinism	0.00611	TYRP1	1
Metabolic Disease	type 3 oculocutaneous albinism	0.00611	TYRP1	1
Organismal Injury and Abnormalities	type 3 oculocutaneous albinism	0.00611	TYRP1	1
Dermatological Diseases and Conditions	type 3 oculocutaneous albinism	0.00611	TYRP1	1
Ophthalmic Disease	type 3 oculocutaneous albinism	0.00611	TYRP1	1
Developmental Disorder	tyrosinase-negative oculocutaneous albinism	0.00611	TYR	1
Hereditary Disorder	tyrosinase-negative oculocutaneous albinism	0.00611	TYR	1
Metabolic Disease	tyrosinase-negative oculocutaneous albinism	0.00611	TYR	1
Organismal Injury and Abnormalities	tyrosinase-negative oculocutaneous albinism	0.00611	TYR	1
Dermatological Diseases and Conditions	tyrosinase-negative oculocutaneous albinism	0.00611	TYR	1
Ophthalmic Disease	tyrosinase-negative oculocutaneous albinism	0.00611	TYR	1
Organismal Survival	viability	0.00611	P2RX7	1
Renal and Urological Disease	chronic kidney disease	0.00682	CA14,GPNMB,TNFAIP3,TUBB4A	4
Lipid Metabolism	metabolism of membrane lipid derivative	0.00877	FCGR2A,GBA2,PLA1A,ST6GALNAC3,ST8SIA1	5
Small Molecule Biochemistry	metabolism of membrane lipid derivative	0.00877	FCGR2A,GBA2,PLA1A,ST6GALNAC3,ST8SIA1	5
Lipid Metabolism	metabolism of sphingolipid	0.009	GBA2,ST6GALNAC3,ST8SIA1	3
Small Molecule Biochemistry	metabolism of sphingolipid	0.009	GBA2,ST6GALNAC3,ST8SIA1	3
Molecular Transport	entrance of Ca2+	0.00934	P2RX7,PSEN2	2
Cell Signaling	entrance of Ca2+	0.00934	P2RX7,PSEN2	2
Vitamin and Mineral Metabolism	entrance of Ca2+	0.00934	P2RX7,PSEN2	2
Molecular Transport	release of neurotransmitter	0.00934	ENTPD1,FCGR2A	2
Small Molecule Biochemistry	release of neurotransmitter	0.00934	ENTPD1,FCGR2A	2
Cell-To-Cell Signaling and Interaction	release of neurotransmitter	0.00934	ENTPD1,FCGR2A	2
Hereditary Disorder	Alzheimer's disease type 4	0.0122	PSEN2	1
Neurological Disease	Alzheimer's disease type 4	0.0122	PSEN2	1
Psychological Disorders	Alzheimer's disease type 4	0.0122	PSEN2	1
Developmental Disorder	Gaucher disease type II	0.0122	GBA2	1
Hereditary Disorder	Gaucher disease type II	0.0122	GBA2	1
Metabolic Disease	Gaucher disease type II	0.0122	GBA2	1
Neurological Disease	Gaucher disease type II	0.0122	GBA2	1
Developmental Disorder	Waardenburg-Shah syndrome	0.0122	EDNRB	1
Hereditary Disorder	Waardenburg-Shah syndrome	0.0122	EDNRB	1
Dermatological Diseases and Conditions	Waardenburg-Shah syndrome	0.0122	EDNRB	1
Cell Death and Survival	antibody-dependent cell-mediated cytotoxic reaction of breast cancer cell lines	0.0122	IGKC	1
Cancer	antibody-dependent cell-mediated cytotoxic reaction of breast cancer cell lines	0.0122	IGKC	1
Cell-To-Cell Signaling and Interaction	antibody-dependent cell-mediated cytotoxic reaction of breast cancer cell lines	0.0122	IGKC	1
Inflammatory Response	antibody-dependent cell-mediated cytotoxic reaction of breast cancer cell lines	0.0122	IGKC	1
Reproductive System Disease	antibody-dependent cell-mediated cytotoxic reaction of breast cancer cell lines	0.0122	IGKC	1
Cell Death and Survival	apoptosis of ventricular myocytes	0.0122	S100A1	1
Embryonic Development	arrest in S phase of embryonic cell lines	0.0122	PSEN2	1
Cell Cycle	arrest in S phase of embryonic cell lines	0.0122	PSEN2	1
Renal and Urological System Development and Function	arrest in S phase of kidney cell lines	0.0122	PSEN2	1
Cell Cycle	arrest in S phase of kidney cell lines	0.0122	PSEN2	1
Developmental Disorder	autosomal recessive nonsyndromic hydrocephalus	0.0122	MPDZ	1
Hereditary Disorder	autosomal recessive nonsyndromic hydrocephalus	0.0122	MPDZ	1
Organismal Injury and Abnormalities	autosomal recessive nonsyndromic hydrocephalus	0.0122	MPDZ	1
Neurological Disease	autosomal recessive nonsyndromic hydrocephalus	0.0122	MPDZ	1
Gene Expression	binding of promoter fragment	0.0122	NFYA	1
Cell Morphology	blebbing of embryonic cell lines	0.0122	P2RX7	1
Embryonic Development	blebbing of embryonic cell lines	0.0122	P2RX7	1
Cell Morphology	blebbing of epithelial cell lines	0.0122	P2RX7	1
Cell Cycle	cell cycle progression of smooth muscle cells	0.0122	NR4A3	1
Skeletal and Muscular System Development and Function	cell cycle progression of smooth muscle cells	0.0122	NR4A3	1
Cardiovascular Disease	chronic thromboembolic pulmonary hypertension	0.0122	EDNRB	1
Hematological Disease	chronic thromboembolic pulmonary hypertension	0.0122	EDNRB	1
Respiratory Disease	chronic thromboembolic pulmonary hypertension	0.0122	EDNRB	1
Molecular Transport	co-localization of F-actin	0.0122	FCGR2A	1
Cellular Assembly and Organization	co-localization of F-actin	0.0122	FCGR2A	1
Cellular Function and Maintenance	co-localization of F-actin	0.0122	FCGR2A	1
Protein Synthesis	co-localization of F-actin	0.0122	FCGR2A	1
Protein Trafficking	co-localization of F-actin	0.0122	FCGR2A	1
Cell Morphology	contractility of ventricular myocytes	0.0122	S100A1	1
Cardiovascular System Development and Function	contractility of ventricular myocytes	0.0122	S100A1	1
Organ Morphology	contractility of ventricular myocytes	0.0122	S100A1	1
Skeletal and Muscular System Development and Function	contractility of ventricular myocytes	0.0122	S100A1	1
Lipid Metabolism	degradation of glucosylceramide	0.0122	GBA2	1
Small Molecule Biochemistry	degradation of glucosylceramide	0.0122	GBA2	1
Hereditary Disorder	first-onset paranoid schizophrenia	0.0122	VGF	1
Neurological Disease	first-onset paranoid schizophrenia	0.0122	VGF	1
Psychological Disorders	first-onset paranoid schizophrenia	0.0122	VGF	1
Cell Death and Survival	killing of hepatoma cell lines	0.0122	SERPINF1	1
Cell Death and Survival	killing of lung cancer cell lines	0.0122	SERPINF1	1
Ophthalmic Disease	nonproliferative diabetic retinopathy with macular edema	0.0122	SERPINF1	1
Developmental Disorder	ocular albinism with sensorineurial deafnes	0.0122	TYR	1
Hereditary Disorder	ocular albinism with sensorineurial deafnes	0.0122	TYR	1
Metabolic Disease	ocular albinism with sensorineurial deafnes	0.0122	TYR	1
Organismal Injury and Abnormalities	ocular albinism with sensorineurial deafnes	0.0122	TYR	1
Ophthalmic Disease	ocular albinism with sensorineurial deafnes	0.0122	TYR	1
Cancer	ovarian serous surface papillary carcinoma	0.0122	ACP5	1
Reproductive System Disease	ovarian serous surface papillary carcinoma	0.0122	ACP5	1
Endocrine System Disorders	ovarian serous surface papillary carcinoma	0.0122	ACP5	1
Cell-To-Cell Signaling and Interaction	phagocytosis of gonadal cell lines	0.0122	FCGR2A	1
Cellular Function and Maintenance	phagocytosis of gonadal cell lines	0.0122	FCGR2A	1
Inflammatory Response	phagocytosis of gonadal cell lines	0.0122	FCGR2A	1
Molecular Transport	release of prostaglandin D2	0.0122	FCER1G	1
Lipid Metabolism	release of prostaglandin D2	0.0122	FCER1G	1
Small Molecule Biochemistry	release of prostaglandin D2	0.0122	FCER1G	1
Molecular Transport	release of thromboxane B2	0.0122	P2RX7	1
Lipid Metabolism	release of thromboxane B2	0.0122	P2RX7	1
Small Molecule Biochemistry	release of thromboxane B2	0.0122	P2RX7	1
Cancer	sphere formation of brain cancer cell lines	0.0122	A2M	1
Cell Morphology	structural integrity of m-bands	0.0122	TRIM63	1
Cellular Assembly and Organization	structural integrity of m-bands	0.0122	TRIM63	1
Skeletal and Muscular System Development and Function	structural integrity of m-bands	0.0122	TRIM63	1
Cell Morphology	structural integrity of myosin filaments	0.0122	TRIM63	1
Cellular Assembly and Organization	structural integrity of myosin filaments	0.0122	TRIM63	1
Skeletal and Muscular System Development and Function	structural integrity of myosin filaments	0.0122	TRIM63	1
Tissue Morphology	volume of brain tissue	0.0122	ENTPD1	1
Nervous System Development and Function	volume of brain tissue	0.0122	ENTPD1	1
Lipid Metabolism	synthesis of prostaglandin E2	0.0125	FCER1G,FCGR2A,NFATC2	3
Small Molecule Biochemistry	synthesis of prostaglandin E2	0.0125	FCER1G,FCGR2A,NFATC2	3
Drug Metabolism	synthesis of prostaglandin E2	0.0125	FCER1G,FCGR2A,NFATC2	3
Lipid Metabolism	metabolism of glycolipid	0.0134	ST3GAL6,ST6GALNAC3,ST8SIA1	3
Small Molecule Biochemistry	metabolism of glycolipid	0.0134	ST3GAL6,ST6GALNAC3,ST8SIA1	3
Small Molecule Biochemistry	homeostasis of Ca2+	0.0144	TPCN2,TRPV4	2
Cell Signaling	homeostasis of Ca2+	0.0144	TPCN2,TRPV4	2
Vitamin and Mineral Metabolism	homeostasis of Ca2+	0.0144	TPCN2,TRPV4	2
Cellular Function and Maintenance	homeostasis of Ca2+	0.0144	TPCN2,TRPV4	2
Cancer	hemangioma	0.0152	EDNRB,GPM6B,NPR1	3
Lipid Metabolism	synthesis of fatty acid	0.0163	APOC2,FCER1G,FCGR2A,NFATC2	4
Small Molecule Biochemistry	synthesis of fatty acid	0.0163	APOC2,FCER1G,FCGR2A,NFATC2	4
Infectious Disease	replication of HIV-1	0.0167	CAPN3,IGKC,P2RX7	3
Skeletal and Muscular System Development and Function	proliferation of smooth muscle cells	0.0172	NR4A3,ST8SIA1,TNFAIP3	3
Cellular Development	proliferation of smooth muscle cells	0.0172	NR4A3,ST8SIA1,TNFAIP3	3
Cellular Growth and Proliferation	proliferation of smooth muscle cells	0.0172	NR4A3,ST8SIA1,TNFAIP3	3
Cancer	G2/M phase transition of cancer cells	0.0182	LZTS1	1
Cell Cycle	G2/M phase transition of cancer cells	0.0182	LZTS1	1
Hair and Skin Development and Function	arrest in S phase of epithelial cell lines	0.0182	PSEN2	1
Cell Cycle	arrest in S phase of epithelial cell lines	0.0182	PSEN2	1
Hereditary Disorder	autosomal dominant familial Alzheimer's disease	0.0182	PSEN2	1
Neurological Disease	autosomal dominant familial Alzheimer's disease	0.0182	PSEN2	1
Psychological Disorders	autosomal dominant familial Alzheimer's disease	0.0182	PSEN2	1
Cell Signaling	clearance of Ca2+	0.0182	PSEN2	1
Vitamin and Mineral Metabolism	clearance of Ca2+	0.0182	PSEN2	1
Cell Death and Survival	cytotoxicity of fibroblast cell lines	0.0182	TNFAIP3	1
Cellular Compromise	cytotoxicity of fibroblast cell lines	0.0182	TNFAIP3	1
Connective Tissue Development and Function	cytotoxicity of fibroblast cell lines	0.0182	TNFAIP3	1
Cancer	extraskeletal myxoid chondrosarcoma	0.0182	NR4A3	1
Connective Tissue Disorders	extraskeletal myxoid chondrosarcoma	0.0182	NR4A3	1
Skeletal and Muscular Disorders	extraskeletal myxoid chondrosarcoma	0.0182	NR4A3	1
Cell-To-Cell Signaling and Interaction	fusion of multinucleated giant cells	0.0182	P2RX7	1
Hematological System Development and Function	fusion of multinucleated giant cells	0.0182	P2RX7	1
Inflammatory Response	fusion of multinucleated giant cells	0.0182	P2RX7	1
Tissue Development	fusion of multinucleated giant cells	0.0182	P2RX7	1
Infectious Disease	fusion of multinucleated giant cells	0.0182	P2RX7	1
Immune Cell Trafficking	fusion of multinucleated giant cells	0.0182	P2RX7	1
Cellular Assembly and Organization	fusion of phagosomes	0.0182	FCGR2A	1
Cellular Function and Maintenance	fusion of phagosomes	0.0182	FCGR2A	1
Inflammatory Response	fusion of phagosomes	0.0182	FCGR2A	1
Cellular Assembly and Organization	growth of filopodia	0.0182	FCGR2A	1
Organismal Injury and Abnormalities	melanosis	0.0182	TYR	1
Dermatological Diseases and Conditions	melanosis	0.0182	TYR	1
Developmental Disorder	metatropic dysplasia	0.0182	TRPV4	1
Hereditary Disorder	metatropic dysplasia	0.0182	TRPV4	1
Connective Tissue Disorders	metatropic dysplasia	0.0182	TRPV4	1
Skeletal and Muscular Disorders	metatropic dysplasia	0.0182	TRPV4	1
Cell-To-Cell Signaling and Interaction	phagocytosis of fibroblast cell lines	0.0182	FCGR2A	1
Cellular Function and Maintenance	phagocytosis of fibroblast cell lines	0.0182	FCGR2A	1
Inflammatory Response	phagocytosis of fibroblast cell lines	0.0182	FCGR2A	1
Cell-To-Cell Signaling and Interaction	priming of Th2 cells	0.0182	FCER1G	1
Hematological System Development and Function	priming of Th2 cells	0.0182	FCER1G	1
Inflammatory Response	priming of Th2 cells	0.0182	FCER1G	1
Immune Cell Trafficking	priming of Th2 cells	0.0182	FCER1G	1
Molecular Transport	quantity of Na+	0.0182	S100A1	1
Dermatological Diseases and Conditions	sebaceous gland neoplasm	0.0182	LEF1	1
Cancer	sebaceous gland neoplasm	0.0182	LEF1	1
Cell Morphology	shortening of cardiomyocytes	0.0182	S100A1	1
Cardiovascular System Development and Function	shortening of cardiomyocytes	0.0182	S100A1	1
Skeletal and Muscular System Development and Function	shortening of cardiomyocytes	0.0182	S100A1	1
Cell Morphology	size of late endosomes	0.0182	TYR	1
Cellular Assembly and Organization	size of late endosomes	0.0182	TYR	1
Cell Morphology	size of lysosome	0.0182	TYR	1
Cellular Assembly and Organization	size of lysosome	0.0182	TYR	1
Lipid Metabolism	synthesis of ganglioside GM3	0.0182	ST8SIA1	1
Small Molecule Biochemistry	synthesis of ganglioside GM3	0.0182	ST8SIA1	1
Cell Morphology	tubulation of lymphatic endothelial cells	0.0182	EDNRB	1
Cardiovascular System Development and Function	tubulation of lymphatic endothelial cells	0.0182	EDNRB	1
Tissue Development	tubulation of lymphatic endothelial cells	0.0182	EDNRB	1
Cellular Development	tubulation of lymphatic endothelial cells	0.0182	EDNRB	1
Organismal Development	tubulation of lymphatic endothelial cells	0.0182	EDNRB	1
Cell Signaling	Rho protein signal transduction	0.0182	KANK1,ROPN1B	2
Developmental Disorder	congenital anomaly of skin	0.0188	EDARADD,HPS1,TYR,TYRP1	4
Organismal Injury and Abnormalities	congenital anomaly of skin	0.0188	EDARADD,HPS1,TYR,TYRP1	4
Dermatological Diseases and Conditions	congenital anomaly of skin	0.0188	EDARADD,HPS1,TYR,TYRP1	4
Cell-To-Cell Signaling and Interaction	activation of leukemia cell lines	0.0214	FCGR2A,P2RX7	2
Cell-To-Cell Signaling and Interaction	activation of T lymphocytes	0.0215	FCER1G,MAGEA3/MAGEA6,PAG1	3
Hematological System Development and Function	activation of T lymphocytes	0.0215	FCER1G,MAGEA3/MAGEA6,PAG1	3
Inflammatory Response	activation of T lymphocytes	0.0215	FCER1G,MAGEA3/MAGEA6,PAG1	3
Immune Cell Trafficking	activation of T lymphocytes	0.0215	FCER1G,MAGEA3/MAGEA6,PAG1	3
Post-Translational Modification	tyrosine phosphorylation of protein	0.0233	FCER1G,FCGR2A,PAG1	3
Cell Signaling	tyrosine phosphorylation of protein	0.0233	FCER1G,FCGR2A,PAG1	3
Molecular Transport	release of arachidonic acid	0.0236	FCER1G,FCGR2A	2
Lipid Metabolism	release of arachidonic acid	0.0236	FCER1G,FCGR2A	2
Small Molecule Biochemistry	release of arachidonic acid	0.0236	FCER1G,FCGR2A	2
Hereditary Disorder	Alzheimers disease type 3	0.0242	PSEN2	1
Neurological Disease	Alzheimers disease type 3	0.0242	PSEN2	1
Psychological Disorders	Alzheimers disease type 3	0.0242	PSEN2	1
Reproductive System Development and Function	G1/S phase transition of breast cell lines	0.0242	LEF1	1
Cell Cycle	G1/S phase transition of breast cell lines	0.0242	LEF1	1
Cell-To-Cell Signaling and Interaction	activation of basophils	0.0242	FCGR2A	1
Hematological System Development and Function	activation of basophils	0.0242	FCGR2A	1
Inflammatory Response	activation of basophils	0.0242	FCGR2A	1
Immune Cell Trafficking	activation of basophils	0.0242	FCGR2A	1
Hypersensitivity Response	activation of basophils	0.0242	FCGR2A	1
Cell Cycle	arrest in G2/M phase of colon cancer cell lines	0.0242	NFYA	1
Developmental Disorder	autosomal recessive spondylocostal dysostosis	0.0242	DLL3	1
Hereditary Disorder	autosomal recessive spondylocostal dysostosis	0.0242	DLL3	1
Connective Tissue Disorders	autosomal recessive spondylocostal dysostosis	0.0242	DLL3	1
Skeletal and Muscular Disorders	autosomal recessive spondylocostal dysostosis	0.0242	DLL3	1
Gene Expression	binding of PPAR response element	0.0242	SERPINF1	1
Cell Morphology	blebbing of kidney cell lines	0.0242	P2RX7	1
Renal and Urological System Development and Function	blebbing of kidney cell lines	0.0242	P2RX7	1
Cancer	dermatofibroma	0.0242	TYR	1
Organismal Injury and Abnormalities	melasma	0.0242	TYR	1
Dermatological Diseases and Conditions	melasma	0.0242	TYR	1
Lipid Metabolism	metabolism of bile acid	0.0242	GBA2	1
Small Molecule Biochemistry	metabolism of bile acid	0.0242	GBA2	1
Vitamin and Mineral Metabolism	metabolism of bile acid	0.0242	GBA2	1
Developmental Disorder	persistent fetal circulation syndrome	0.0242	EDNRB	1
Cardiovascular Disease	persistent fetal circulation syndrome	0.0242	EDNRB	1
Respiratory Disease	persistent fetal circulation syndrome	0.0242	EDNRB	1
Cell-To-Cell Signaling and Interaction	phagocytosis of monocytes	0.0242	FCGR2A	1
Cellular Function and Maintenance	phagocytosis of monocytes	0.0242	FCGR2A	1
Hematological System Development and Function	phagocytosis of monocytes	0.0242	FCGR2A	1
Inflammatory Response	phagocytosis of monocytes	0.0242	FCGR2A	1
Tissue Morphology	quantity of bladder cancer cell lines	0.0242	LZTS1	1
Behavior	social behavior	0.0242	NLGN1	1
Neurological Disease	ischemic stroke	0.0271	S100B,SLC16A6	2
Cardiovascular Disease	ischemic stroke	0.0271	S100B,SLC16A6	2
Cell Signaling	I-kappaB kinase/NF-kappaB cascade	0.0278	CAPN3,S100B,TNFAIP3	3
Cell-To-Cell Signaling and Interaction	activation of cells	0.0283	BCL2A1,FCER1G,FCGR2A,MAGEA3/MAGEA6,P2RX7,PAG1	6
Cardiovascular Disease	Pulmonary Hypertension	0.0284	EDNRB,NPR1	2
Respiratory Disease	Pulmonary Hypertension	0.0284	EDNRB,NPR1	2
Cell-To-Cell Signaling and Interaction	response of mononuclear leukocytes	0.0296	FCGR2A,MLANA	2
Cell Cycle	arrest in G1 phase of cervical cancer cell lines	0.0302	PSEN2	1
Cell Morphology	cell spreading of blood platelets	0.0302	FCGR2A	1
Hematological System Development and Function	cell spreading of blood platelets	0.0302	FCGR2A	1
Inflammatory Response	cell spreading of blood platelets	0.0302	FCGR2A	1
Cell-To-Cell Signaling and Interaction	cell-cell adhesion of neurons	0.0302	NLGN1	1
Nervous System Development and Function	cell-cell adhesion of neurons	0.0302	NLGN1	1
Tissue Development	cell-cell adhesion of neurons	0.0302	NLGN1	1
Developmental Disorder	congenital pulmonary alveolar proteinosis	0.0302	CSF2RA	1
Hereditary Disorder	congenital pulmonary alveolar proteinosis	0.0302	CSF2RA	1
Metabolic Disease	congenital pulmonary alveolar proteinosis	0.0302	CSF2RA	1
Respiratory Disease	congenital pulmonary alveolar proteinosis	0.0302	CSF2RA	1
Hematological System Development and Function	development of eosinophils	0.0302	CSF2RA	1
Cellular Development	development of eosinophils	0.0302	CSF2RA	1
Hematopoiesis	development of eosinophils	0.0302	CSF2RA	1
Lymphoid Tissue Structure and Development	development of eosinophils	0.0302	CSF2RA	1
Organismal Injury and Abnormalities	edema of lung	0.0302	NPR1	1
Respiratory Disease	edema of lung	0.0302	NPR1	1
Cellular Function and Maintenance	homeostasis of muscle cells	0.0302	CAPN3	1
Lipid Metabolism	hydrolysis of ceramide	0.0302	GBA2	1
Small Molecule Biochemistry	hydrolysis of ceramide	0.0302	GBA2	1
Cell-To-Cell Signaling and Interaction	phagocytosis of red blood cells	0.0302	FCGR2A	1
Cellular Function and Maintenance	phagocytosis of red blood cells	0.0302	FCGR2A	1
Hematological System Development and Function	phagocytosis of red blood cells	0.0302	FCGR2A	1
Inflammatory Response	phagocytosis of red blood cells	0.0302	FCGR2A	1
Molecular Transport	quantity of ganglioside GM3	0.0302	ST8SIA1	1
Lipid Metabolism	quantity of ganglioside GM3	0.0302	ST8SIA1	1
Small Molecule Biochemistry	quantity of ganglioside GM3	0.0302	ST8SIA1	1
Molecular Transport	release of leukotriene B4	0.0302	P2RX7	1
Lipid Metabolism	release of leukotriene B4	0.0302	P2RX7	1
Small Molecule Biochemistry	release of leukotriene B4	0.0302	P2RX7	1
Molecular Transport	release of norepinephrine	0.0302	ENTPD1	1
Small Molecule Biochemistry	release of norepinephrine	0.0302	ENTPD1	1
Cell-To-Cell Signaling and Interaction	release of norepinephrine	0.0302	ENTPD1	1
Drug Metabolism	release of norepinephrine	0.0302	ENTPD1	1
Respiratory Disease	respiratory failure	0.0302	S100B	1
Molecular Transport	transport of 2-deoxyglucose	0.0302	CSF2RA	1
Small Molecule Biochemistry	transport of 2-deoxyglucose	0.0302	CSF2RA	1
Carbohydrate Metabolism	transport of 2-deoxyglucose	0.0302	CSF2RA	1
Molecular Transport	transport of monosaccharide	0.0321	CSF2RA,RHOQ	2
Carbohydrate Metabolism	transport of monosaccharide	0.0321	CSF2RA,RHOQ	2
Neurological Disease	chronic fatigue syndrome	0.0334	A2M,SERPINF1	2
Cellular Assembly and Organization	formation of filaments	0.0342	A2M,FCGR2A,KANK1,NPR1	4
Tissue Development	formation of filaments	0.0342	A2M,FCGR2A,KANK1,NPR1	4
Dermatological Diseases and Conditions	lepromatous leprosy	0.0347	FCER1G,FCGR2A	2
Infectious Disease	lepromatous leprosy	0.0347	FCER1G,FCGR2A	2
Cellular Movement	cell movement of sperm	0.0361	ROPN1B	1
Reproductive System Development and Function	cell movement of sperm	0.0361	ROPN1B	1
Cell Morphology	cell spreading of gonadal cell lines	0.0361	ITGA9	1
Reproductive System Development and Function	cell spreading of gonadal cell lines	0.0361	ITGA9	1
Renal and Urological System Development and Function	colony formation of kidney cell lines	0.0361	LZTS1	1
Cellular Growth and Proliferation	colony formation of kidney cell lines	0.0361	LZTS1	1
Respiratory Disease	dyspnea	0.0361	NPR1	1
Cellular Assembly and Organization	fusion of lysosome	0.0361	FCGR2A	1
Infectious Disease	infection of fibrosarcoma cell lines	0.0361	SLC31A1	1
Cardiovascular System Development and Function	migration of lymphatic endothelial cells	0.0361	ITGA9	1
Cellular Movement	migration of lymphatic endothelial cells	0.0361	ITGA9	1
Immune Cell Trafficking	migration of lymphatic endothelial cells	0.0361	ITGA9	1
Cell-To-Cell Signaling and Interaction	suppression of T lymphocytes	0.0361	ENTPD1	1
Hematological System Development and Function	suppression of T lymphocytes	0.0361	ENTPD1	1
Cellular Growth and Proliferation	suppression of T lymphocytes	0.0361	ENTPD1	1
Molecular Transport	transport of Cu2+	0.0361	SLC31A1	1
Connective Tissue Disorders	juvenile rheumatoid arthritis	0.0379	IGKC,NR4A3,TNFAIP3	3
Immunological Disease	juvenile rheumatoid arthritis	0.0379	IGKC,NR4A3,TNFAIP3	3
Inflammatory Disease	juvenile rheumatoid arthritis	0.0379	IGKC,NR4A3,TNFAIP3	3
Skeletal and Muscular Disorders	juvenile rheumatoid arthritis	0.0379	IGKC,NR4A3,TNFAIP3	3
Cell-To-Cell Signaling and Interaction	binding of phagocytes	0.0402	A2M,FCGR2A	2
Hematological System Development and Function	binding of phagocytes	0.0402	A2M,FCGR2A	2
Inflammatory Response	binding of phagocytes	0.0402	A2M,FCGR2A	2
Lipid Metabolism	synthesis of lipid	0.0412	APOC2,FCER1G,FCGR2A,GBA2,NFATC2,ST8SIA1	6
Small Molecule Biochemistry	synthesis of lipid	0.0412	APOC2,FCER1G,FCGR2A,GBA2,NFATC2,ST8SIA1	6
Lipid Metabolism	fatty acid metabolism	0.0414	APOC2,FCER1G,FCGR2A,NFATC2,ST8SIA1	5
Small Molecule Biochemistry	fatty acid metabolism	0.0414	APOC2,FCER1G,FCGR2A,NFATC2,ST8SIA1	5
Cell-To-Cell Signaling and Interaction	binding of blood cells	0.042	A2M,ENTPD1,FCGR2A	3
Cancer	S phase of cancer cells	0.042	LZTS1	1
Cell Cycle	S phase of cancer cells	0.042	LZTS1	1
Ophthalmic Disease	age-related macular degeneration type 1	0.042	HMCN1	1
Cancer	androgen-independent prostate tumor	0.042	LEF1	1
Reproductive System Disease	androgen-independent prostate tumor	0.042	LEF1	1
Cell-To-Cell Signaling and Interaction	binding of lung cancer cell lines	0.042	FCGR2A	1
Embryonic Development	colony formation of embryonic cell lines	0.042	LZTS1	1
Cellular Growth and Proliferation	colony formation of embryonic cell lines	0.042	LZTS1	1
Molecular Transport	concentration of cyclic GMP	0.042	NPR1	1
Small Molecule Biochemistry	concentration of cyclic GMP	0.042	NPR1	1
Nucleic Acid Metabolism	concentration of cyclic GMP	0.042	NPR1	1
Organismal Injury and Abnormalities	diastolic heart failure	0.042	NPR1	1
Cardiovascular Disease	diastolic heart failure	0.042	NPR1	1
Lipid Metabolism	homeostasis of triacylglycerol	0.042	APOC2	1
Small Molecule Biochemistry	homeostasis of triacylglycerol	0.042	APOC2	1
Cell Morphology	orientation of Golgi apparatus	0.042	KANK1	1
Cellular Assembly and Organization	orientation of Golgi apparatus	0.042	KANK1	1
Cancer	tumorigenesis of cancer cells	0.042	LZTS1	1
Renal and Urological Disease	diabetic nephropathy	0.0453	CAPN3,LEF1,ST3GAL6	3
Lipid Metabolism	synthesis of sphingolipid	0.046	GBA2,ST8SIA1	2
Small Molecule Biochemistry	synthesis of sphingolipid	0.046	GBA2,ST8SIA1	2
Hematological System Development and Function	aggregation of blood platelets	0.0474	ENTPD1,FCGR2A	2
Inflammatory Response	aggregation of blood platelets	0.0474	ENTPD1,FCGR2A	2
Tissue Development	aggregation of blood platelets	0.0474	ENTPD1,FCGR2A	2
Cell Death and Survival	apoptosis of eye cell lines	0.0479	SERPINF1	1
Cell-To-Cell Signaling and Interaction	binding of dendritic cells	0.0479	A2M	1
Hematological System Development and Function	binding of dendritic cells	0.0479	A2M	1
Inflammatory Response	binding of dendritic cells	0.0479	A2M	1
Tissue Development	binding of dendritic cells	0.0479	A2M	1
Immune Cell Trafficking	binding of dendritic cells	0.0479	A2M	1
Reproductive System Disease	infection of gonadal cell lines	0.0479	SLC31A1	1
Infectious Disease	infection of gonadal cell lines	0.0479	SLC31A1	1
Molecular Transport	release of superoxide	0.0479	FCGR2A	1
Free Radical Scavenging	release of superoxide	0.0479	FCGR2A	1
Small Molecule Biochemistry	synthesis of melanin	0.0479	TYR	1
Hair and Skin Development and Function	synthesis of melanin	0.0479	TYR	1
Amino Acid Metabolism	synthesis of melanin	0.0479	TYR	1
Cell Morphology	volume of cells	0.0479	TRPV4	1
Tissue Morphology	volume of cells	0.0479	TRPV4	1
Molecular Transport	transport of divalent cations	0.0489	SLC31A1,TRPV4	2
