# Supplementary material for: A multivariate approach to the integration of multi-omics datasets
Source: BMC Bioinformatics. 2014 May 29;15:162. doi: 10.1186/1471-2105-15-162 (PMC4053266; doi:10.1186/1471-2105-15-162)
Supplement: Additional file 4: Table S3 — Pathway analysis of leukemia markers. [file 1471-2105-15-162-S4.xlsx]

## Sheet: Legend
Supplementary Table S3: Ingeunity pathway analysis of leukemia markers
Sheet	Description
all markers	The Ingenuity pathway analysis of all markers (significantly enriched pathways are highlighted based on p<0.01)
transcriptomic markers	Ingeunity pathway analysis of only transcriptomic markers (significantly enriched pathways are highlighted; p<0.01)
Columns	Description
Ingenuity Canonical Pathways	Name of the enriched pathway
p-value	Benjamini-Hochberg corrected p-value of the enrichment analysis
-log(p-value)	-log transformed p-values
# of genes	Number of genes identified by MCIA presented in the pathway
Ratio	The number of genes identified by MCIA in a specific pathway divided by the total number of genes in that pathway
Molecules	The list of genes identified by MCIA that are presented in the pathway

## Sheet: all makers
Ingenuity Canonical Pathways	p-value	-log(p-value)	# of genes	Ratio	Molecules
Leukocyte Extravasation Signaling	1e-11	11	17	0.0867	ARHGAP6,SPN,CXCR4,ACTB,ARHGAP4,NCF4,RHOH,ITGAL,ITGB2,ARHGAP9,WAS,ICAM3,PIK3CG,PECAM1,VAV1,RASSF5,PRKCB
T Cell Receptor Signaling	5.24807e-05	4.28	7	0.0686	PTPRC,PTPN7,CD3E,GRAP2,CD4,PIK3CG,VAV1
iCOS-iCOSL Signaling in T Helper Cells	8.31764e-05	4.08	7	0.0625	PTPRC,CD3E,GRAP2,CD4,PIK3CG,TRAT1,VAV1
Primary Immunodeficiency Signaling	9.77237e-05	4.01	5	0.0909	PTPRC,RFXANK,CD3E,CD4,JAK3
Natural Killer Cell Signaling	0.00011749	3.93	7	0.0631	KIR3DL2,SH2D1A,LAIR1,TYROBP,PIK3CG,VAV1,PRKCB
CD28 Signaling in T Helper Cells	0.000147911	3.83	7	0.0574	PTPRC,CD3E,GRAP2,WAS,CD4,PIK3CG,VAV1
Virus Entry via Endocytic Pathways	0.000281838	3.55	6	0.0652	ITGB2,PIK3CG,ACTB,ITGAL,ITGB7,PRKCB
FcÎ³ Receptor-mediated Phagocytosis in Macrophages and Monocytes	0.000354813	3.45	6	0.0632	WAS,PIK3CG,ACTB,VAV1,FYB,PRKCB
NF-ÎºB Activation by Viruses	0.000851138	3.07	5	0.0633	ITGB2,CD4,PIK3CG,ITGAL,PRKCB
Tec Kinase Signaling	0.000954993	3.02	7	0.04	WAS,PIK3CG,ACTB,VAV1,JAK3,RHOH,PRKCB
Glycerol Degradation I	0.001	3	2	0.4	GPD1,GK2
HER-2 Signaling in Breast Cancer	0.00102329	2.99	5	0.0625	ITGB2,PIK3CG,ERBB3,ITGB7,PRKCB
PI3K Signaling in B Lymphocytes	0.00154882	2.81	6	0.0469	PTPRC,DAPP1,PIK3CG,PLCB1,VAV1,PRKCB
Lipid Antigen Presentation by CD1	0.0017378	2.76	3	0.111	CD3E,CD1B,CD1C
Crosstalk between Dendritic Cells and Natural Killer Cells	0.0020893	2.68	5	0.0549	KIR3DL2,ICAM3,TYROBP,ACTB,ITGAL
Calcium-induced T Lymphocyte Apoptosis	0.00275423	2.56	4	0.0656	CD3E,CD4,ATP2A3,PRKCB
Paxillin Signaling	0.00331131	2.48	5	0.0455	ITGB2,PIK3CG,ACTB,ITGAL,ITGB7
Integrin Signaling	0.00354813	2.45	7	0.0341	ITGB2,WAS,PIK3CG,ACTB,RHOH,ITGAL,ITGB7
CXCR4 Signaling	0.0042658	2.37	6	0.0375	CXCR4,CD4,PIK3CG,PLCB1,RHOH,PRKCB
Agrin Interactions at Neuromuscular Junction	0.00467735	2.33	4	0.0597	ITGB2,ACTB,ERBB3,ITGAL
Chemokine Signaling	0.00489779	2.31	4	0.0588	CXCR4,PIK3CG,PLCB1,PRKCB
Macropinocytosis Signaling	0.00489779	2.31	4	0.0526	ITGB2,PIK3CG,ITGB7,PRKCB
B Cell Receptor Signaling	0.00501187	2.3	6	0.037	PTPRC,FCGR2C,DAPP1,PIK3CG,VAV1,PRKCB
PKCÎ¸ Signaling in T Lymphocytes	0.0057544	2.24	5	0.0394	CD3E,GRAP2,CD4,PIK3CG,VAV1
Caveolar-mediated Endocytosis Signaling	0.0060256	2.22	4	0.0494	ITGB2,ACTB,ITGAL,ITGB7
Dendritic Cell Maturation	0.00758578	2.12	6	0.0312	FCGR2C,TYROBP,PIK3CG,CD1B,PLCB1,CD1C
RhoGDI Signaling	0.00812831	2.09	6	0.0316	DGKZ,ARHGAP6,ARHGAP9,ACTB,ARHGAP4,RHOH
Phospholipase C Signaling	0.00831764	2.08	7	0.0287	FCGR2C,HDAC4,CD3E,GRAP2,PLCB1,RHOH,PRKCB
MSP-RON Signaling Pathway	0.0104713	1.98	3	0.0638	ITGB2,PIK3CG,ACTB
IL-8 Signaling	0.0107152	1.97	6	0.0312	ITGB2,CCND2,PIK3CG,RHOH,AZU1,PRKCB
CTLA4 Signaling in Cytotoxic T Lymphocytes	0.011749	1.93	4	0.0435	CD3E,GRAP2,PIK3CG,TRAT1
VEGF Signaling	0.0125893	1.9	4	0.0421	PIK3CG,ACTB,ARNT,PRKCB
ErbB2-ErbB3 Signaling	0.0190546	1.72	3	0.0517	PIK3CG,ERBB3,JAK3
Actin Cytoskeleton Signaling	0.0199526	1.7	6	0.0261	FGD3,WAS,PIK3CG,ACTB,VAV1,NCKAP1L
Glycerol-3-phosphate Shuttle	0.0199526	1.7	1	0.5	GPD1
fMLP Signaling in Neutrophils	0.0229087	1.64	4	0.0336	WAS,PIK3CG,PLCB1,PRKCB
Sphingosine-1-phosphate Signaling	0.0239883	1.62	4	0.0348	S1PR4,PIK3CG,PLCB1,RHOH
Fc Epsilon RI Signaling	0.0245471	1.61	4	0.036	GRAP2,PIK3CG,VAV1,PRKCB
Hereditary Breast Cancer Signaling	0.0269153	1.57	4	0.0336	RAD51,HDAC4,PIK3CG,BLM
Role of NFAT in Regulation of the Immune Response	0.0275423	1.56	5	0.0269	FCGR2C,CD3E,CD4,PIK3CG,PLCB1
RhoA Signaling	0.0295121	1.53	4	0.0348	ARHGAP6,ARHGAP9,ACTB,ARHGAP4
CCR5 Signaling in Macrophages	0.0301995	1.52	3	0.037	CD3E,CD4,PRKCB
Agranulocyte Adhesion and Diapedesis	0.0316228	1.5	5	0.0284	ITGB2,CXCR4,ACTB,PECAM1,ITGB7
B Cell Development	0.0323594	1.49	2	0.069	PTPRC,SPN
Production of Nitric Oxide and Reactive Oxygen Species in Macrophages	0.0354813	1.45	5	0.0269	PIK3CG,NCF4,JAK3,RHOH,PRKCB
ILK Signaling	0.0363078	1.44	5	0.027	ITGB2,PIK3CG,ACTB,RHOH,ITGB7
Prolactin Signaling	0.0380189	1.42	3	0.039	PIK3CG,TCF7,PRKCB
Cdc42 Signaling	0.0416869	1.38	4	0.028	FGD3,CD3E,WAS,VAV1
PDGF Signaling	0.042658	1.37	3	0.038	PIK3CG,JAK3,PRKCB
Reelin Signaling in Neurons	0.0457088	1.34	3	0.0366	ITGB2,PIK3CG,ITGAL
IL-9 Signaling	0.0457088	1.34	2	0.0526	PIK3CG,JAK3
Regulation of Actin-based Motility by Rho	0.0501187	1.3	3	0.0349	WAS,ACTB,RHOH
ErbB Signaling	0.0549541	1.26	3	0.0345	PIK3CG,ERBB3,PRKCB
FAK Signaling	0.0562341	1.25	3	0.0306	WAS,PIK3CG,ACTB
GÎ±q Signaling	0.0588844	1.23	4	0.0255	PIK3CG,PLCB1,RHOH,PRKCB
Mechanisms of Viral Exit from Host Cells	0.0616595	1.21	2	0.05	ACTB,PRKCB
Gap Junction Signaling	0.0676083	1.17	4	0.0256	PIK3CG,ACTB,PLCB1,PRKCB
Mouse Embryonic Stem Cell Pluripotency	0.0707946	1.15	3	0.0303	PIK3CG,JAK3,TCF7
Nitric Oxide Signaling in the Cardiovascular System	0.0707946	1.15	3	0.0294	PIK3CG,ATP2A3,PRKCB
Hematopoiesis from Pluripotent Stem Cells	0.0724436	1.14	2	0.0364	CD3E,CD4
Neuropathic Pain Signaling In Dorsal Horn Neurons	0.0794328	1.1	3	0.0294	PIK3CG,PLCB1,PRKCB
Cholecystokinin/Gastrin-mediated Signaling	0.0831764	1.08	3	0.0297	PLCB1,RHOH,PRKCB
Ephrin A Signaling	0.0851138	1.07	2	0.04	PIK3CG,VAV1
Granulocyte Adhesion and Diapedesis	0.0851138	1.07	4	0.0241	ITGB2,CXCR4,PECAM1,ITGAL
Calcium Transport I	0.0870964	1.06	1	0.111	ATP2A3
Pancreatic Adenocarcinoma Signaling	0.0912011	1.04	3	0.0261	RAD51,PIK3CG,JAK3
Semaphorin Signaling in Neurons	0.0977237	1.01	2	0.0385	SEMA4D,RHOH
UVB-Induced MAPK Signaling	0.0977237	1.01	2	0.037	PIK3CG,PRKCB
Sertoli Cell-Sertoli Cell Junction Signaling	0.0977237	1.01	4	0.0219	EPB41,WAS,ACTB,SPTB
IL-2 Signaling	0.1	1	2	0.0357	PIK3CG,JAK3
Role of NFAT in Cardiac Hypertrophy	0.103039	0.987	4	0.0214	HDAC4,PIK3CG,PLCB1,PRKCB
OX40 Signaling Pathway	0.103276	0.986	2	0.0328	CD3E,CD4
CCR3 Signaling in Eosinophils	0.106414	0.973	3	0.0248	PIK3CG,PLCB1,PRKCB
Sperm Motility	0.106414	0.973	3	0.025	SLC16A10,PLCB1,PRKCB
Thrombopoietin Signaling	0.106414	0.973	2	0.0339	PIK3CG,PRKCB
Superpathway of Inositol Phosphate Compounds	0.107895	0.967	4	0.0205	PTPRC,PTPN7,PIK3CG,PLCB1
Actin Nucleation by ARP-WASP Complex	0.109648	0.96	2	0.0303	WAS,RHOH
mTOR Signaling	0.11272	0.948	4	0.0212	DGKZ,PIK3CG,RHOH,PRKCB
14-3-3-mediated Signaling	0.11272	0.948	3	0.0254	PIK3CG,PLCB1,PRKCB
Glioma Invasiveness Signaling	0.11298	0.947	2	0.0339	PIK3CG,RHOH
Clathrin-mediated Endocytosis Signaling	0.114288	0.942	4	0.0209	ITGB2,PIK3CG,ACTB,ITGB7
ErbB4 Signaling	0.116145	0.935	2	0.0323	PIK3CG,PRKCB
p70S6K Signaling	0.11722	0.931	3	0.0246	PIK3CG,PLCB1,PRKCB
P2Y Purigenic Receptor Signaling Pathway	0.11722	0.931	3	0.024	PIK3CG,PLCB1,PRKCB
ATM Signaling	0.119674	0.922	2	0.0328	RAD51,BLM
Cell Cycle: G1/S Checkpoint Regulation	0.119674	0.922	2	0.0312	CCND2,HDAC4
Thrombin Signaling	0.12106	0.917	4	0.0203	PIK3CG,PLCB1,RHOH,PRKCB
Role of BRCA1 in DNA Damage Response	0.122744	0.911	2	0.0317	RAD51,BLM
Role of JAK1 and JAK3 in Î³c Cytokine Signaling	0.122744	0.911	2	0.0317	PIK3CG,JAK3
Molecular Mechanisms of Cancer	0.12388	0.907	6	0.0165	CCND2,PIK3CG,PLCB1,JAK3,RHOH,PRKCB
IL-15 Signaling	0.126183	0.899	2	0.0308	PIK3CG,JAK3
CD40 Signaling	0.129718	0.887	2	0.0294	PIK3CG,JAK3
GM-CSF Signaling	0.129718	0.887	2	0.0303	PIK3CG,PRKCB
DNA Double-Strand Break Repair by Homologous Recombination	0.132434	0.878	1	0.0625	RAD51
Axonal Guidance Signaling	0.135831	0.867	7	0.0153	SEMA4D,CXCR4,WAS,PIK3CG,PLCB1,RASSF5,PRKCB
IL-17A Signaling in Airway Cells	0.136458	0.865	2	0.0286	PIK3CG,JAK3
Non-Small Cell Lung Cancer Signaling	0.139959	0.854	2	0.0274	PIK3CG,RASSF5
Ovarian Cancer Signaling	0.146555	0.834	3	0.0217	RAD51,PIK3CG,TCF7
D-myo-inositol-5-phosphate Metabolism	0.146555	0.834	3	0.0207	PTPRC,PTPN7,PLCB1
Erythropoietin Signaling	0.146893	0.833	2	0.027	PIK3CG,PRKCB
Melatonin Signaling	0.146893	0.833	2	0.0294	PLCB1,PRKCB
JAK/Stat Signaling	0.146893	0.833	2	0.0286	PIK3CG,JAK3
Human Embryonic Stem Cell Pluripotency	0.148936	0.827	3	0.0201	S1PR4,PIK3CG,TCF7
3-phosphoinositide Degradation	0.148936	0.827	3	0.0205	PTPRC,INPP4A,PTPN7
Growth Hormone Signaling	0.150314	0.823	2	0.0282	PIK3CG,PRKCB
GDNF Family Ligand-Receptor Interactions	0.150314	0.823	2	0.0286	PIK3CG,DOK3
Aryl Hydrocarbon Receptor Signaling	0.151356	0.82	3	0.0213	NFIX,CCND2,ARNT
Renal Cell Carcinoma Signaling	0.153815	0.813	2	0.0282	PIK3CG,ARNT
IL-3 Signaling	0.161065	0.793	2	0.0274	PIK3CG,PRKCB
PEDF Signaling	0.161065	0.793	2	0.026	PIK3CG,TCF7
Systemic Lupus Erythematosus Signaling	0.161436	0.792	4	0.0173	PTPRC,FCGR2C,CD3E,PIK3CG
Protein Kinase A Signaling	0.165959	0.78	6	0.0161	PTPRC,PTPN7,PTPN18,PLCB1,TCF7,PRKCB
LPS-stimulated MAPK Signaling	0.16788	0.775	2	0.0253	PIK3CG,PRKCB
Leptin Signaling in Obesity	0.16788	0.775	2	0.0263	PIK3CG,PLCB1
Ephrin B Signaling	0.16788	0.775	2	0.0253	CXCR4,VAV1
IL-4 Signaling	0.16788	0.775	2	0.0267	PIK3CG,JAK3
Huntington's Disease Signaling	0.172982	0.762	4	0.0175	HDAC4,PIK3CG,PLCB1,PRKCB
3-phosphoinositide Biosynthesis	0.17338	0.761	3	0.019	PTPRC,PTPN7,PIK3CG
GADD45 Signaling	0.175388	0.756	1	0.0476	CCND2
Epithelial Adherens Junction Signaling	0.178238	0.749	3	0.0208	WAS,ACTB,TCF7
VEGF Family Ligand-Receptor Interactions	0.179061	0.747	2	0.0256	PIK3CG,PRKCB
Glioblastoma Multiforme Signaling	0.180717	0.743	3	0.0191	PIK3CG,PLCB1,RHOH
Acute Myeloid Leukemia Signaling	0.18239	0.739	2	0.0247	PIK3CG,TCF7
Cyclins and Cell Cycle Regulation	0.18239	0.739	2	0.023	CCND2,HDAC4
Regulation of IL-2 Expression in Activated and Anergic T Lymphocytes	0.186209	0.73	2	0.0238	CD3E,VAV1
Ceramide Signaling	0.193642	0.713	2	0.0238	S1PR4,PIK3CG
Aldosterone Signaling in Epithelial Cells	0.196336	0.707	3	0.0192	PIK3CG,PLCB1,PRKCB
Signaling by Rho Family GTPases	0.199067	0.701	4	0.0161	WAS,PIK3CG,ACTB,RHOH
Germ Cell-Sertoli Cell Junction Signaling	0.203704	0.691	3	0.0191	PIK3CG,ACTB,RHOH
Colorectal Cancer Metastasis Signaling	0.207491	0.683	4	0.0164	PIK3CG,JAK3,RHOH,TCF7
Dopamine-DARPP32 Feedback in cAMP Signaling	0.211836	0.674	3	0.0188	PLCB1,ATP2A3,PRKCB
Neuregulin Signaling	0.215774	0.666	2	0.0211	ERBB3,PRKCB
Tumoricidal Function of Hepatic Natural Killer Cells	0.216272	0.665	1	0.0417	ITGAL
Factors Promoting Cardiogenesis in Vertebrates	0.21928	0.659	2	0.022	TCF7,PRKCB
UVA-Induced MAPK Signaling	0.21928	0.659	2	0.0225	PIK3CG,PLCB1
G Beta Gamma Signaling	0.222844	0.652	2	0.02	PIK3CG,PRKCB
PPARÎ±/RXRÎ± Activation	0.230144	0.638	3	0.0173	GPD1,PLCB1,PRKCB
D-myo-inositol (1,4,5)-Trisphosphate Biosynthesis	0.232274	0.634	1	0.0385	PLCB1
Role of Pattern Recognition Receptors in Recognition of Bacteria and Viruses	0.233884	0.631	2	0.0211	PIK3CG,PRKCB
Chronic Myeloid Leukemia Signaling	0.237684	0.624	2	0.0196	HDAC4,PIK3CG
Endothelin-1 Signaling	0.238232	0.623	3	0.0178	PIK3CG,PLCB1,PRKCB
IL-15 Production	0.239883	0.62	1	0.0345	JAK3
p53 Signaling	0.241546	0.617	2	0.0211	CCND2,PIK3CG
HMGB1 Signaling	0.241546	0.617	2	0.0206	PIK3CG,RHOH
CREB Signaling in Neurons	0.243781	0.613	3	0.0162	PIK3CG,PLCB1,PRKCB
Glioma Signaling	0.245471	0.61	2	0.0189	PIK3CG,PRKCB
Ephrin Receptor Signaling	0.251768	0.599	3	0.0152	CXCR4,WAS,PIK3CG
Telomerase Signaling	0.25293	0.597	2	0.0202	HDAC4,PIK3CG
Role of p14/p19ARF in Tumor Suppression	0.262422	0.581	1	0.0312	PIK3CG
HGF Signaling	0.264241	0.578	2	0.0196	PIK3CG,PRKCB
NRF2-mediated Oxidative Stress Response	0.265461	0.576	3	0.016	PIK3CG,ACTB,PRKCB
HIF1Î± Signaling	0.267917	0.572	2	0.0196	PIK3CG,ARNT
Xenobiotic Metabolism Signaling	0.268534	0.571	4	0.015	HDAC4,PIK3CG,ARNT,PRKCB
G Protein Signaling Mediated by Tubby	0.270396	0.568	1	0.027	PLCB1
Regulation of the Epithelial-Mesenchymal Transition Pathway	0.271019	0.567	3	0.016	PIK3CG,JAK3,TCF7
Oncostatin M Signaling	0.291743	0.535	1	0.0294	JAK3
Role of Tissue Factor in Cancer	0.293765	0.532	2	0.0183	PIK3CG,PLCB1
Renin-Angiotensin Signaling	0.297852	0.526	2	0.0177	PIK3CG,PRKCB
Cell Cycle Regulation by BTG Family Proteins	0.299226	0.524	1	0.0278	HOXB9
Nucleotide Excision Repair Pathway	0.299226	0.524	1	0.0286	ERCC1
Breast Cancer Regulation by Stathmin1	0.301301	0.521	3	0.0152	PIK3CG,PLCB1,PRKCB
Role of NANOG in Mammalian Embryonic Stem Cell Pluripotency	0.301301	0.521	2	0.0177	PIK3CG,JAK3
Type II Diabetes Mellitus Signaling	0.31989	0.495	2	0.0157	PIK3CG,PRKCB
D-myo-inositol (1,4,5,6)-Tetrakisphosphate Biosynthesis	0.323594	0.49	2	0.0155	PTPRC,PTPN7
D-myo-inositol (3,4,5,6)-tetrakisphosphate Biosynthesis	0.323594	0.49	2	0.0155	PTPRC,PTPN7
Docosahexaenoic Acid (DHA) Signaling	0.327341	0.485	1	0.0244	PIK3CG
Synaptic Long Term Potentiation	0.327341	0.485	2	0.0171	PLCB1,PRKCB
GÎ±12/13 Signaling	0.331131	0.48	2	0.0163	PIK3CG,VAV1
Role of Macrophages, Fibroblasts and Endothelial Cells in Rheumatoid Arthritis	0.331894	0.479	4	0.0129	PIK3CG,PLCB1,TCF7,PRKCB
Thyroid Cancer Signaling	0.334195	0.476	1	0.0244	TCF7
FcÎ³RIIB Signaling in B Lymphocytes	0.340408	0.468	1	0.0204	PIK3CG
Atherosclerosis Signaling	0.341979	0.466	2	0.0153	ITGB2,CXCR4
PI3K/AKT Signaling	0.345939	0.461	2	0.0148	PIK3CG,JAK3
Melanoma Signaling	0.347536	0.459	1	0.0227	PIK3CG
UVC-Induced MAPK Signaling	0.347536	0.459	1	0.0238	PRKCB
iNOS Signaling	0.353997	0.451	1	0.0213	JAK3
Cellular Effects of Sildenafil (Viagra)	0.357273	0.447	2	0.0159	ACTB,PLCB1
GNRH Signaling	0.368129	0.434	2	0.0148	PLCB1,PRKCB
nNOS Signaling in Neurons	0.37325	0.428	1	0.0217	PRKCB
Cardiac Hypertrophy Signaling	0.381066	0.419	3	0.0131	PIK3CG,PLCB1,RHOH
IL-12 Signaling and Production in Macrophages	0.381944	0.418	2	0.0146	PIK3CG,PRKCB
Cytotoxic T Lymphocyte-mediated Apoptosis of Target Cells	0.392645	0.406	1	0.0192	CD3E
CNTF Signaling	0.392645	0.406	1	0.0192	PIK3CG
Synaptic Long Term Depression	0.396278	0.402	2	0.0143	PLCB1,PRKCB
CD27 Signaling in Lymphocytes	0.404576	0.393	1	0.0182	SIVA1
Nur77 Signaling in T Lymphocytes	0.404576	0.393	1	0.0175	CD3E
Endometrial Cancer Signaling	0.410204	0.387	1	0.0182	PIK3CG
Lymphotoxin Î² Receptor Signaling	0.422669	0.374	1	0.0179	PIK3CG
Role of IL-17A in Arthritis	0.422669	0.374	1	0.0167	PIK3CG
TREM1 Signaling	0.428549	0.368	1	0.0175	TYROBP
Phospholipases	0.428549	0.368	1	0.0182	PLCB1
EGF Signaling	0.43451	0.362	1	0.0172	PIK3CG
Myc Mediated Apoptosis Signaling	0.445656	0.351	1	0.0167	PIK3CG
Induction of Apoptosis by HIV1	0.450817	0.346	1	0.0159	CXCR4
Tight Junction Signaling	0.454988	0.342	2	0.0127	EPB41,ACTB
Antiproliferative Role of Somatostatin Receptor 2	0.457088	0.34	1	0.0156	PIK3CG
Role of PI3K/AKT Signaling in the Pathogenesis of Influenza	0.462381	0.335	1	0.0149	PIK3CG
Eicosanoid Signaling	0.462381	0.335	1	0.0164	ALOX5AP
Estrogen-Dependent Breast Cancer Signaling	0.467735	0.33	1	0.0149	PIK3CG
Hypoxia Signaling in the Cardiovascular System	0.473151	0.325	1	0.0156	ARNT
G-Protein Coupled Receptor Signaling	0.474242	0.324	3	0.0115	PIK3CG,PLCB1,PRKCB
Angiopoietin Signaling	0.484172	0.315	1	0.0141	PIK3CG
Glucocorticoid Receptor Signaling	0.485289	0.314	3	0.0108	CD3E,PIK3CG,JAK3
NF-ÎºB Signaling	0.488652	0.311	2	0.0118	PIK3CG,PRKCB
Remodeling of Epithelial Adherens Junctions	0.488652	0.311	1	0.0152	ACTB
Neurotrophin/TRK Signaling	0.494311	0.306	1	0.0143	PIK3CG
IL-10 Signaling	0.498884	0.302	1	0.0139	FCGR2C
Basal Cell Carcinoma Signaling	0.509331	0.293	1	0.0139	TCF7
RAR Activation	0.510505	0.292	2	0.0114	PIK3CG,PRKCB
Calcium Signaling	0.514044	0.289	2	0.0106	HDAC4,ATP2A3
FLT3 Signaling in Hematopoietic Progenitor Cells	0.514044	0.289	1	0.0137	PIK3CG
Small Cell Lung Cancer Signaling	0.514044	0.289	1	0.0119	PIK3CG
IL-17 Signaling	0.5188	0.285	1	0.0135	PIK3CG
Role of Wnt/GSK-3Î² Signaling in the Pathogenesis of Influenza	0.528445	0.277	1	0.013	TCF7
VDR/RXR Activation	0.54325	0.265	1	0.0128	PRKCB
Prostate Cancer Signaling	0.557186	0.254	1	0.011	PIK3CG
ERK/MAPK Signaling	0.559758	0.252	2	0.0101	PIK3CG,PRKCB
Altered T Cell and B Cell Signaling in Rheumatoid Arthritis	0.561048	0.251	1	0.0116	PRTN3
Communication between Innate and Adaptive Immune Cells	0.566239	0.247	1	0.0108	CD4
Melanocyte Development and Pigmentation Signaling	0.574116	0.241	1	0.0115	PIK3CG
TR/RXR Activation	0.579429	0.237	1	0.0112	PIK3CG
Î±-Adrenergic Signaling	0.579429	0.237	1	0.0109	PRKCB
FGF Signaling	0.579429	0.237	1	0.0115	PIK3CG
RANK Signaling in Osteoclasts	0.583445	0.234	1	0.0109	PIK3CG
PAK Signaling	0.591562	0.228	1	0.00962	PIK3CG
SAPK/JNK Signaling	0.61235	0.213	1	0.01	PIK3CG
Antioxidant Action of Vitamin C	0.615177	0.211	1	0.0102	PLCB1
Amyotrophic Lateral Sclerosis Signaling	0.628058	0.202	1	0.01	PIK3CG
IGF-1 Signaling	0.628058	0.202	1	0.0098	PIK3CG

## Sheet: transcriptomic markers
Ingenuity Canonical Pathways	p-value	-log(p-value)	# of genes	Ratio	Molecules
Leukocyte Extravasation Signaling	0.000114815	3.94	5	0.0255	ARHGAP9,ICAM3,PIK3CG,ARHGAP4,RASSF5
Hereditary Breast Cancer Signaling	0.00017378	3.76	4	0.0336	HDAC4,PIK3CG,BLM,HDAC5
Chronic Myeloid Leukemia Signaling	0.00158489	2.8	3	0.0294	HDAC4,PIK3CG,HDAC5
Nitric Oxide Signaling in the Cardiovascular System	0.0017378	2.76	3	0.0294	GUCY2C,PIK3CG,ATP2A3
Telomerase Signaling	0.00177828	2.75	3	0.0303	HDAC4,PIK3CG,HDAC5
ErbB2-ErbB3 Signaling	0.00870964	2.06	2	0.0345	PIK3CG,ERBB3
Calcium Signaling	0.00870964	2.06	3	0.016	HDAC4,ATP2A3,HDAC5
Cell Cycle: G1/S Checkpoint Regulation	0.00954993	2.02	2	0.0312	HDAC4,HDAC5
Role of NFAT in Cardiac Hypertrophy	0.00977237	2.01	3	0.016	HDAC4,PIK3CG,HDAC5
Antiproliferative Role of Somatostatin Receptor 2	0.01	2	2	0.0312	GUCY2C,PIK3CG
Non-Small Cell Lung Cancer Signaling	0.0114815	1.94	2	0.0274	PIK3CG,RASSF5
HER-2 Signaling in Breast Cancer	0.0154882	1.81	2	0.025	PIK3CG,ERBB3
Cyclins and Cell Cycle Regulation	0.0158489	1.8	2	0.023	HDAC4,HDAC5
Huntington's Disease Signaling	0.0165959	1.78	3	0.0131	HDAC4,PIK3CG,HDAC5
ErbB Signaling	0.0190546	1.72	2	0.023	PIK3CG,ERBB3
Calcium Transport I	0.0223872	1.65	1	0.111	ATP2A3
T Cell Receptor Signaling	0.0239883	1.62	2	0.0196	PTPRC,PIK3CG
Xenobiotic Metabolism Signaling	0.0269153	1.57	3	0.0112	HDAC4,PIK3CG,HDAC5
iCOS-iCOSL Signaling in T Helper Cells	0.0275423	1.56	2	0.0179	PTPRC,PIK3CG
CD28 Signaling in T Helper Cells	0.0323594	1.49	2	0.0164	PTPRC,PIK3CG
RhoA Signaling	0.0338844	1.47	2	0.0174	ARHGAP9,ARHGAP4
PI3K Signaling in B Lymphocytes	0.0380189	1.42	2	0.0156	PTPRC,PIK3CG
Relaxin Signaling	0.0436516	1.36	2	0.0138	GUCY2C,PIK3CG
3-phosphoinositide Biosynthesis	0.0489779	1.31	2	0.0127	PTPRC,PIK3CG
Gap Junction Signaling	0.0549541	1.26	2	0.0128	GUCY2C,PIK3CG
B Cell Receptor Signaling	0.057544	1.24	2	0.0123	PTPRC,PIK3CG
Endothelin-1 Signaling	0.0660693	1.18	2	0.0118	GUCY2C,PIK3CG
B Cell Development	0.0676083	1.17	1	0.0345	PTPRC
RhoGDI Signaling	0.0691831	1.16	2	0.0105	ARHGAP9,ARHGAP4
Role of p14/p19ARF in Tumor Suppression	0.0724436	1.14	1	0.0312	PIK3CG
Superpathway of Inositol Phosphate Compounds	0.074131	1.13	2	0.0103	PTPRC,PIK3CG
IL-9 Signaling	0.0812831	1.09	1	0.0263	PIK3CG
Docosahexaenoic Acid (DHA) Signaling	0.0933254	1.03	1	0.0244	PIK3CG
Systemic Lupus Erythematosus Signaling	0.0954993	1.02	2	0.00866	PTPRC,PIK3CG
FcÎ³RIIB Signaling in B Lymphocytes	0.0977237	1.01	1	0.0204	PIK3CG
Melanoma Signaling	0.100231	0.999	1	0.0227	PIK3CG
MSP-RON Signaling Pathway	0.106905	0.971	1	0.0213	PIK3CG
Primary Immunodeficiency Signaling	0.109144	0.962	1	0.0182	PTPRC
Phospholipase C Signaling	0.110662	0.956	2	0.0082	HDAC4,HDAC5
Ephrin A Signaling	0.113763	0.944	1	0.02	PIK3CG
CNTF Signaling	0.115878	0.936	1	0.0192	PIK3CG
Phototransduction Pathway	0.120504	0.919	1	0.0185	GUCY2C
Endometrial Cancer Signaling	0.122744	0.911	1	0.0182	PIK3CG
UVB-Induced MAPK Signaling	0.122744	0.911	1	0.0185	PIK3CG
IL-2 Signaling	0.124738	0.904	1	0.0179	PIK3CG
Lymphotoxin Î² Receptor Signaling	0.127057	0.896	1	0.0179	PIK3CG
Role of IL-17A in Arthritis	0.127057	0.896	1	0.0167	PIK3CG
Thrombopoietin Signaling	0.129122	0.889	1	0.0169	PIK3CG
EGF Signaling	0.131522	0.881	1	0.0172	PIK3CG
Glioma Invasiveness Signaling	0.13366	0.874	1	0.0169	PIK3CG
Calcium-induced T Lymphocyte Apoptosis	0.135831	0.867	1	0.0164	ATP2A3
Myc Mediated Apoptosis Signaling	0.135831	0.867	1	0.0167	PIK3CG
ErbB4 Signaling	0.135831	0.867	1	0.0161	PIK3CG
ATM Signaling	0.138038	0.86	1	0.0164	BLM
Role of BRCA1 in DNA Damage Response	0.139959	0.854	1	0.0159	BLM
Role of JAK1 and JAK3 in Î³c Cytokine Signaling	0.139959	0.854	1	0.0159	PIK3CG
IL-15 Signaling	0.142233	0.847	1	0.0154	PIK3CG
Role of PI3K/AKT Signaling in the Pathogenesis of Influenza	0.142233	0.847	1	0.0149	PIK3CG
CD40 Signaling	0.144544	0.84	1	0.0147	PIK3CG
Estrogen-Dependent Breast Cancer Signaling	0.144544	0.84	1	0.0149	PIK3CG
GM-CSF Signaling	0.144544	0.84	1	0.0152	PIK3CG
IL-17A Signaling in Airway Cells	0.148594	0.828	1	0.0143	PIK3CG
Angiopoietin Signaling	0.151008	0.821	1	0.0141	PIK3CG
Erythropoietin Signaling	0.155239	0.809	1	0.0135	PIK3CG
Agrin Interactions at Neuromuscular Junction	0.155239	0.809	1	0.0149	ERBB3
JAK/Stat Signaling	0.155239	0.809	1	0.0143	PIK3CG
Neurotrophin/TRK Signaling	0.155239	0.809	1	0.0143	PIK3CG
Growth Hormone Signaling	0.157398	0.803	1	0.0141	PIK3CG
GDNF Family Ligand-Receptor Interactions	0.157398	0.803	1	0.0143	PIK3CG
Chemokine Signaling	0.157398	0.803	1	0.0147	PIK3CG
Macropinocytosis Signaling	0.157398	0.803	1	0.0132	PIK3CG
Renal Cell Carcinoma Signaling	0.159588	0.797	1	0.0141	PIK3CG
IL-3 Signaling	0.163682	0.786	1	0.0137	PIK3CG
FLT3 Signaling in Hematopoietic Progenitor Cells	0.163682	0.786	1	0.0137	PIK3CG
Small Cell Lung Cancer Signaling	0.163682	0.786	1	0.0119	PIK3CG
PEDF Signaling	0.163682	0.786	1	0.013	PIK3CG
IL-17 Signaling	0.165577	0.781	1	0.0135	PIK3CG
LPS-stimulated MAPK Signaling	0.16788	0.775	1	0.0127	PIK3CG
NF-ÎºB Activation by Viruses	0.16788	0.775	1	0.0127	PIK3CG
Prolactin Signaling	0.16788	0.775	1	0.013	PIK3CG
Leptin Signaling in Obesity	0.16788	0.775	1	0.0132	PIK3CG
IL-4 Signaling	0.16788	0.775	1	0.0133	PIK3CG
VEGF Family Ligand-Receptor Interactions	0.174181	0.759	1	0.0128	PIK3CG
Acute Myeloid Leukemia Signaling	0.176198	0.754	1	0.0123	PIK3CG
PDGF Signaling	0.176198	0.754	1	0.0127	PIK3CG
Reelin Signaling in Neurons	0.180302	0.744	1	0.0122	PIK3CG
Ceramide Signaling	0.18239	0.739	1	0.0119	PIK3CG
Prostate Cancer Signaling	0.18239	0.739	1	0.011	PIK3CG
Melanocyte Development and Pigmentation Signaling	0.190546	0.72	1	0.0115	PIK3CG
TR/RXR Activation	0.192752	0.715	1	0.0112	PIK3CG
FGF Signaling	0.192752	0.715	1	0.0115	PIK3CG
Neuregulin Signaling	0.194536	0.711	1	0.0105	ERBB3
FAK Signaling	0.194536	0.711	1	0.0102	PIK3CG
RANK Signaling in Osteoclasts	0.194536	0.711	1	0.0109	PIK3CG
CTLA4 Signaling in Cytotoxic T Lymphocytes	0.196789	0.706	1	0.0109	PIK3CG
UVA-Induced MAPK Signaling	0.196789	0.706	1	0.0112	PIK3CG
G Beta Gamma Signaling	0.198609	0.702	1	0.01	PIK3CG
PAK Signaling	0.198609	0.702	1	0.00962	PIK3CG
Virus Entry via Endocytic Pathways	0.200909	0.697	1	0.0109	PIK3CG
Crosstalk between Dendritic Cells and Natural Killer Cells	0.200909	0.697	1	0.011	ICAM3
VEGF Signaling	0.200909	0.697	1	0.0105	PIK3CG
Role of Pattern Recognition Receptors in Recognition of Bacteria and Viruses	0.204644	0.689	1	0.0105	PIK3CG
p53 Signaling	0.20893	0.68	1	0.0105	PIK3CG
FcÎ³ Receptor-mediated Phagocytosis in Macrophages and Monocytes	0.20893	0.68	1	0.0105	PIK3CG
HMGB1 Signaling	0.20893	0.68	1	0.0103	PIK3CG
SAPK/JNK Signaling	0.20893	0.68	1	0.01	PIK3CG
Glioma Signaling	0.210863	0.676	1	0.00943	PIK3CG
Mouse Embryonic Stem Cell Pluripotency	0.212814	0.672	1	0.0101	PIK3CG
Amyotrophic Lateral Sclerosis Signaling	0.21677	0.664	1	0.01	PIK3CG
IGF-1 Signaling	0.21677	0.664	1	0.0098	PIK3CG
Neuropathic Pain Signaling In Dorsal Horn Neurons	0.2208	0.656	1	0.0098	PIK3CG
HGF Signaling	0.2208	0.656	1	0.0098	PIK3CG
Paxillin Signaling	0.2208	0.656	1	0.00909	PIK3CG
HIF1Î± Signaling	0.222844	0.652	1	0.0098	PIK3CG
Rac Signaling	0.22856	0.641	1	0.00855	PIK3CG
Pancreatic Adenocarcinoma Signaling	0.234423	0.63	1	0.0087	PIK3CG
NGF Signaling	0.234423	0.63	1	0.00901	PIK3CG
fMLP Signaling in Neutrophils	0.236592	0.626	1	0.0084	PIK3CG
Corticotropin Releasing Hormone Signaling	0.236592	0.626	1	0.00877	GUCY2C
Role of Tissue Factor in Cancer	0.236592	0.626	1	0.00917	PIK3CG
Renin-Angiotensin Signaling	0.238232	0.623	1	0.00885	PIK3CG
Sphingosine-1-phosphate Signaling	0.238232	0.623	1	0.0087	PIK3CG
Natural Killer Cell Signaling	0.240436	0.619	1	0.00901	PIK3CG
Fc Epsilon RI Signaling	0.240436	0.619	1	0.00901	PIK3CG
Role of NANOG in Mammalian Embryonic Stem Cell Pluripotency	0.240436	0.619	1	0.00885	PIK3CG
CCR3 Signaling in Eosinophils	0.247742	0.606	1	0.00826	PIK3CG
PKCÎ¸ Signaling in T Lymphocytes	0.247742	0.606	1	0.00787	PIK3CG
Sperm Motility	0.247742	0.606	1	0.00833	SLC16A10
Type II Diabetes Mellitus Signaling	0.249459	0.603	1	0.00787	PIK3CG
D-myo-inositol (1,4,5,6)-Tetrakisphosphate Biosynthesis	0.251768	0.599	1	0.00775	PTPRC
D-myo-inositol (3,4,5,6)-tetrakisphosphate Biosynthesis	0.251768	0.599	1	0.00775	PTPRC
14-3-3-mediated Signaling	0.253513	0.596	1	0.00847	PIK3CG
IL-6 Signaling	0.253513	0.596	1	0.0082	PIK3CG
GÎ±12/13 Signaling	0.25527	0.593	1	0.00813	PIK3CG
PTEN Signaling	0.25527	0.593	1	0.00769	PIK3CG
p70S6K Signaling	0.25704	0.59	1	0.0082	PIK3CG
P2Y Purigenic Receptor Signaling Pathway	0.25704	0.59	1	0.008	PIK3CG
PI3K/AKT Signaling	0.263027	0.58	1	0.00741	PIK3CG
Cellular Effects of Sildenafil (Viagra)	0.268534	0.571	1	0.00794	GUCY2C
eNOS Signaling	0.268534	0.571	1	0.00775	PIK3CG
Insulin Receptor Signaling	0.276058	0.559	1	0.00763	PIK3CG
AMPK Signaling	0.279254	0.554	1	0.00704	PIK3CG
IL-12 Signaling and Production in Macrophages	0.28119	0.551	1	0.0073	PIK3CG
Ovarian Cancer Signaling	0.28119	0.551	1	0.00725	PIK3CG
D-myo-inositol-5-phosphate Metabolism	0.28119	0.551	1	0.0069	PTPRC
Human Embryonic Stem Cell Pluripotency	0.283139	0.548	1	0.00671	PIK3CG
3-phosphoinositide Degradation	0.283139	0.548	1	0.00685	PTPRC
Cardiac Î²-adrenergic Signaling	0.283139	0.548	1	0.00714	ATP2A3
Axonal Guidance Signaling	0.285759	0.544	2	0.00438	PIK3CG,RASSF5
Synaptic Long Term Depression	0.288403	0.54	1	0.00714	GUCY2C
Regulation of eIF4 and p70S6K Signaling	0.301301	0.521	1	0.00633	PIK3CG
Glioblastoma Multiforme Signaling	0.306196	0.514	1	0.00637	PIK3CG
GÎ±q Signaling	0.306196	0.514	1	0.00637	PIK3CG
CXCR4 Signaling	0.316957	0.499	1	0.00625	PIK3CG
Aldosterone Signaling in Epithelial Cells	0.316957	0.499	1	0.00641	PIK3CG
Tight Junction Signaling	0.31842	0.497	1	0.00637	EPB41
Germ Cell-Sertoli Cell Junction Signaling	0.322107	0.492	1	0.00637	PIK3CG
Tec Kinase Signaling	0.322107	0.492	1	0.00571	PIK3CG
Dopamine-DARPP32 Feedback in cAMP Signaling	0.327341	0.485	1	0.00625	ATP2A3
NF-ÎºB Signaling	0.335738	0.474	1	0.00592	PIK3CG
Role of NFAT in Regulation of the Immune Response	0.34435	0.463	1	0.00538	PIK3CG
Acute Phase Response Signaling	0.345939	0.461	1	0.00578	PIK3CG
RAR Activation	0.347536	0.459	1	0.00571	PIK3CG
CREB Signaling in Neurons	0.347536	0.459	1	0.00541	PIK3CG
Dendritic Cell Maturation	0.34914	0.457	1	0.00521	PIK3CG
EIF2 Signaling	0.352371	0.453	1	0.00552	PIK3CG
Ephrin Receptor Signaling	0.352371	0.453	1	0.00508	PIK3CG
Sertoli Cell-Sertoli Cell Junction Signaling	0.353997	0.451	1	0.00546	EPB41
NRF2-mediated Oxidative Stress Response	0.360579	0.443	1	0.00535	PIK3CG
Production of Nitric Oxide and Reactive Oxygen Species in Macrophages	0.363915	0.439	1	0.00538	PIK3CG
Regulation of the Epithelial-Mesenchymal Transition Pathway	0.363915	0.439	1	0.00532	PIK3CG
ILK Signaling	0.367282	0.435	1	0.00541	PIK3CG
mTOR Signaling	0.368129	0.434	1	0.00529	PIK3CG
Clathrin-mediated Endocytosis Signaling	0.369828	0.432	1	0.00524	PIK3CG
IL-8 Signaling	0.369828	0.432	1	0.00521	PIK3CG
ERK/MAPK Signaling	0.37325	0.428	1	0.00503	PIK3CG
Thrombin Signaling	0.376704	0.424	1	0.00508	PIK3CG
Breast Cancer Regulation by Stathmin1	0.381066	0.419	1	0.00508	PIK3CG
Integrin Signaling	0.387258	0.412	1	0.00488	PIK3CG
Actin Cytoskeleton Signaling	0.412098	0.385	1	0.00435	PIK3CG
Role of Osteoblasts, Osteoclasts and Chondrocytes in Rheumatoid Arthritis	0.419759	0.377	1	0.00444	PIK3CG
Cardiac Hypertrophy Signaling	0.425598	0.371	1	0.00437	PIK3CG
Signaling by Rho Family GTPases	0.438531	0.358	1	0.00403	PIK3CG
Colorectal Cancer Metastasis Signaling	0.443609	0.353	1	0.0041	PIK3CG
G-Protein Coupled Receptor Signaling	0.474242	0.324	1	0.00383	PIK3CG
Glucocorticoid Receptor Signaling	0.479733	0.319	1	0.00361	PIK3CG
Role of Macrophages, Fibroblasts and Endothelial Cells in Rheumatoid Arthritis	0.517607	0.286	1	0.00322	PIK3CG
Molecular Mechanisms of Cancer	0.572796	0.242	1	0.00275	PIK3CG
Protein Kinase A Signaling	0.605341	0.218	1	0.00268	PTPRC
