# Supplementary material for: A multivariate approach to the integration of multi-omics datasets
Source: BMC Bioinformatics. 2014 May 29;15:162. doi: 10.1186/1471-2105-15-162 (PMC4053266; doi:10.1186/1471-2105-15-162)
Supplement: Additional file 5: Table S4 — Functional analysis of the ovarian subtype markers. [file 1471-2105-15-162-S5.xlsx]

## Sheet: Legend
Supplementary Table S4: Functional analysis of the ovarian subtype markers
Sheet	Description
Ovar_subtype_markers	Highly expressed markers in ovarian subtypes
Proliferative	Funtional analysis of proliferative markers
Differentiated	Funtional analysis of differentiated markers
Mesenchymal	Funtional analysis of mesenchymal markers
Immunoreactive	Funtional analysis of immunoreactive markers
Ovar_subtype_markers sheet
Column	Description
Genes	Gene names
Agilent	Platform names
Affymetrix
RNASeq
RNASeqV2
Count	Number of commonly identified markers across platforms
Subtype_high	Highly expressed markers in ovarian subtypes
Subtypes sheets
Column	Description
Category	Original resource where the term oriented
Term	Enriched terms asscociated with markers identified by MCIA
Count	Number of genes identified by MCIA that present in the term
%	The ratio of pathway genes identified by MCIA to the total number of genes in the pathway
PValue	The p value of enrichement test
Genes	The list of genes that are identified by MCIA and presented in the pathway
Bonferroni	Bonferroni multiple test correction of p-value
Benjamini	Benjamini multiple test correction of p-value
FDR	False discover rate

## Sheet: Ovar_subtype_markers
Genes	Agilent	Affymetrix	RNASeq	RNASeqV2	Count	Subtype_high
POSTN	TRUE	TRUE	FALSE	FALSE	2	immunoreactive
IL7R	TRUE	FALSE	TRUE	TRUE	3	immunoreactive
NNMT	TRUE	TRUE	FALSE	TRUE	3	immunoreactive
HPR	TRUE	FALSE	FALSE	FALSE	1	immunoreactive
CD69	TRUE	TRUE	FALSE	FALSE	2	immunoreactive
FAP	TRUE	TRUE	FALSE	FALSE	2	immunoreactive
SFRP2	TRUE	FALSE	FALSE	FALSE	1	immunoreactive
EVI2A	TRUE	TRUE	FALSE	FALSE	2	immunoreactive
INDO	TRUE	TRUE	FALSE	FALSE	2	immunoreactive
THBS2	TRUE	TRUE	FALSE	FALSE	2	immunoreactive
UBD	TRUE	TRUE	FALSE	FALSE	2	immunoreactive
SH2D1A	TRUE	FALSE	TRUE	TRUE	3	immunoreactive
CD2	TRUE	TRUE	TRUE	TRUE	4	immunoreactive
LYZ	TRUE	TRUE	FALSE	FALSE	2	immunoreactive
ITGBL1	TRUE	FALSE	FALSE	TRUE	2	immunoreactive
SAMSN1	TRUE	TRUE	FALSE	FALSE	2	immunoreactive
RHOH	TRUE	FALSE	TRUE	TRUE	3	immunoreactive
SAA1	TRUE	FALSE	TRUE	TRUE	3	immunoreactive
CD247	TRUE	FALSE	FALSE	FALSE	1	immunoreactive
SULF1	TRUE	TRUE	FALSE	FALSE	2	immunoreactive
CD48	TRUE	TRUE	FALSE	FALSE	2	immunoreactive
CD53	TRUE	TRUE	FALSE	FALSE	2	immunoreactive
CXCL1	TRUE	FALSE	FALSE	FALSE	1	immunoreactive
KLRC3	TRUE	FALSE	TRUE	FALSE	2	immunoreactive
BIRC3	TRUE	FALSE	FALSE	FALSE	1	immunoreactive
CLEC2B	TRUE	TRUE	FALSE	FALSE	2	immunoreactive
IL15	TRUE	TRUE	FALSE	FALSE	2	immunoreactive
BATF	TRUE	FALSE	FALSE	FALSE	1	immunoreactive
C10orf81	TRUE	FALSE	TRUE	TRUE	3	immunoreactive
CYBB	TRUE	TRUE	FALSE	FALSE	2	immunoreactive
C3	TRUE	FALSE	FALSE	FALSE	1	immunoreactive
CCR2	TRUE	FALSE	TRUE	FALSE	2	immunoreactive
PTPRC	TRUE	TRUE	FALSE	FALSE	2	immunoreactive
TFPI2	TRUE	FALSE	FALSE	FALSE	1	immunoreactive
CD38	TRUE	FALSE	FALSE	FALSE	1	immunoreactive
SLAMF7	TRUE	FALSE	FALSE	FALSE	1	immunoreactive
PLAU	TRUE	TRUE	FALSE	FALSE	2	immunoreactive
IGFL2	TRUE	FALSE	TRUE	FALSE	2	immunoreactive
FYB	TRUE	FALSE	FALSE	FALSE	1	immunoreactive
APOL3	TRUE	FALSE	FALSE	FALSE	1	immunoreactive
ARHGAP15	TRUE	FALSE	FALSE	FALSE	1	immunoreactive
AIM2	TRUE	FALSE	FALSE	TRUE	2	immunoreactive
CXCL9	TRUE	TRUE	TRUE	TRUE	4	immunoreactive
EVI2B	TRUE	TRUE	FALSE	FALSE	2	immunoreactive
IGKV1.5	TRUE	TRUE	FALSE	FALSE	2	immunoreactive
MMP13	TRUE	FALSE	FALSE	FALSE	1	immunoreactive
TNFRSF17	TRUE	FALSE	FALSE	FALSE	1	immunoreactive
ADAMDEC1	TRUE	TRUE	TRUE	TRUE	4	immunoreactive
GJB2	TRUE	FALSE	FALSE	FALSE	1	immunoreactive
ANKRD22	TRUE	FALSE	FALSE	FALSE	1	immunoreactive
KLRC2	TRUE	FALSE	TRUE	FALSE	2	immunoreactive
ZNF683	TRUE	FALSE	TRUE	TRUE	3	immunoreactive
CXCL11	TRUE	TRUE	FALSE	FALSE	2	immunoreactive
CCL5	TRUE	TRUE	FALSE	FALSE	2	immunoreactive
ALPK2	TRUE	FALSE	FALSE	FALSE	1	immunoreactive
CASP1	TRUE	TRUE	FALSE	FALSE	2	immunoreactive
KLRB1	TRUE	FALSE	TRUE	FALSE	2	immunoreactive
AIF1	TRUE	FALSE	FALSE	FALSE	1	immunoreactive
TRAT1	TRUE	FALSE	TRUE	TRUE	3	immunoreactive
CCL20	TRUE	FALSE	FALSE	FALSE	1	immunoreactive
INHBA	TRUE	FALSE	FALSE	FALSE	1	immunoreactive
CD3D	TRUE	TRUE	TRUE	TRUE	4	immunoreactive
SAA2	TRUE	FALSE	TRUE	TRUE	3	immunoreactive
APBB1IP	TRUE	FALSE	FALSE	FALSE	1	immunoreactive
TNFSF13B	TRUE	FALSE	FALSE	FALSE	1	immunoreactive
GPNMB	TRUE	FALSE	FALSE	FALSE	1	immunoreactive
CCL11	TRUE	FALSE	TRUE	FALSE	2	immunoreactive
FAM26F	TRUE	FALSE	FALSE	FALSE	1	immunoreactive
LY96	TRUE	TRUE	FALSE	FALSE	2	immunoreactive
GNLY	TRUE	FALSE	TRUE	TRUE	3	immunoreactive
LCP2	TRUE	TRUE	FALSE	FALSE	2	immunoreactive
HAVCR2	TRUE	FALSE	FALSE	FALSE	1	immunoreactive
IGKC	TRUE	TRUE	FALSE	FALSE	2	immunoreactive
FLJ21438	TRUE	FALSE	FALSE	FALSE	1	immunoreactive
IL7	TRUE	FALSE	FALSE	FALSE	1	immunoreactive
MS4A4A	TRUE	TRUE	FALSE	FALSE	2	immunoreactive
DPYD	TRUE	TRUE	FALSE	FALSE	2	immunoreactive
CD33	TRUE	FALSE	FALSE	FALSE	1	immunoreactive
SPP1	TRUE	FALSE	FALSE	FALSE	1	immunoreactive
LAPTM5	TRUE	FALSE	FALSE	FALSE	1	immunoreactive
EBI2	TRUE	TRUE	FALSE	FALSE	2	immunoreactive
BTK	TRUE	FALSE	FALSE	FALSE	1	immunoreactive
NT5E	TRUE	FALSE	FALSE	FALSE	1	immunoreactive
PSMB9	TRUE	TRUE	FALSE	FALSE	2	immunoreactive
LRG1	TRUE	FALSE	FALSE	FALSE	1	immunoreactive
LGALS2	TRUE	FALSE	FALSE	FALSE	1	immunoreactive
GBP2	TRUE	TRUE	FALSE	FALSE	2	immunoreactive
SIT1	TRUE	FALSE	FALSE	FALSE	1	immunoreactive
KRT6A	TRUE	TRUE	FALSE	FALSE	2	immunoreactive
DAPP1	TRUE	FALSE	FALSE	FALSE	1	immunoreactive
CD3G	TRUE	FALSE	FALSE	FALSE	1	immunoreactive
PITX2	TRUE	FALSE	FALSE	FALSE	1	immunoreactive
GPR171	TRUE	FALSE	TRUE	TRUE	3	immunoreactive
CTA.246H3.1	TRUE	FALSE	FALSE	FALSE	1	immunoreactive
LUM	TRUE	FALSE	FALSE	FALSE	1	immunoreactive
CCR7	TRUE	FALSE	FALSE	FALSE	1	immunoreactive
FAM20A	TRUE	FALSE	FALSE	FALSE	1	immunoreactive
GPR18	TRUE	FALSE	FALSE	FALSE	1	immunoreactive
ITGA4	TRUE	FALSE	FALSE	FALSE	1	immunoreactive
ALOX5AP	TRUE	TRUE	FALSE	FALSE	2	immunoreactive
PDZK1IP1	FALSE	TRUE	FALSE	FALSE	1	immunoreactive
HLA.DQA1	FALSE	TRUE	FALSE	FALSE	1	immunoreactive
COL11A1	FALSE	TRUE	FALSE	FALSE	1	immunoreactive
ANPEP	FALSE	TRUE	FALSE	FALSE	1	immunoreactive
TDO2	FALSE	TRUE	FALSE	FALSE	1	immunoreactive
RARRES1	FALSE	TRUE	FALSE	FALSE	1	immunoreactive
FCGR2B	FALSE	TRUE	FALSE	FALSE	1	immunoreactive
SERPINA1	FALSE	TRUE	FALSE	FALSE	1	immunoreactive
HLA.DQB1	FALSE	TRUE	FALSE	FALSE	1	immunoreactive
CXCL10	FALSE	TRUE	FALSE	FALSE	1	immunoreactive
EPYC	FALSE	TRUE	TRUE	TRUE	3	immunoreactive
HP	FALSE	TRUE	FALSE	TRUE	2	immunoreactive
ITGB2	FALSE	TRUE	FALSE	FALSE	1	immunoreactive
TFEC	FALSE	TRUE	FALSE	FALSE	1	immunoreactive
GZMA	FALSE	TRUE	FALSE	TRUE	2	immunoreactive
IL10RA	FALSE	TRUE	FALSE	FALSE	1	immunoreactive
VCAM1	FALSE	TRUE	FALSE	FALSE	1	immunoreactive
RGS1	FALSE	TRUE	FALSE	FALSE	1	immunoreactive
RARRES3	FALSE	TRUE	FALSE	FALSE	1	immunoreactive
LRRC15	FALSE	TRUE	TRUE	FALSE	2	immunoreactive
MNDA	FALSE	TRUE	FALSE	FALSE	1	immunoreactive
HTR3A	FALSE	TRUE	FALSE	TRUE	2	immunoreactive
COL10A1	FALSE	TRUE	FALSE	FALSE	1	immunoreactive
NKG7	FALSE	TRUE	FALSE	FALSE	1	immunoreactive
GZMB	FALSE	TRUE	FALSE	TRUE	2	immunoreactive
LCN2	FALSE	TRUE	FALSE	FALSE	1	immunoreactive
CCL4	FALSE	TRUE	FALSE	FALSE	1	immunoreactive
FCGR2A	FALSE	TRUE	FALSE	FALSE	1	immunoreactive
VTCN1	FALSE	TRUE	FALSE	FALSE	1	immunoreactive
APOL6	FALSE	TRUE	FALSE	FALSE	1	immunoreactive
RNASE6	FALSE	TRUE	FALSE	FALSE	1	immunoreactive
FCER1G	FALSE	TRUE	FALSE	FALSE	1	immunoreactive
C1QB	FALSE	TRUE	FALSE	FALSE	1	immunoreactive
CTSS	FALSE	TRUE	FALSE	FALSE	1	immunoreactive
C1QA	FALSE	TRUE	FALSE	FALSE	1	immunoreactive
MS4A6A	FALSE	TRUE	FALSE	FALSE	1	immunoreactive
HLA.DMA	FALSE	TRUE	FALSE	FALSE	1	immunoreactive
FGL2	FALSE	TRUE	FALSE	FALSE	1	immunoreactive
VSIG4	FALSE	TRUE	FALSE	FALSE	1	immunoreactive
PSCDBP	FALSE	TRUE	FALSE	FALSE	1	immunoreactive
GIMAP4	FALSE	TRUE	FALSE	FALSE	1	immunoreactive
CTSK	FALSE	TRUE	FALSE	FALSE	1	immunoreactive
FCGR1A	FALSE	TRUE	FALSE	FALSE	1	immunoreactive
S100A9	FALSE	TRUE	FALSE	FALSE	1	immunoreactive
BBOX1	FALSE	TRUE	FALSE	FALSE	1	immunoreactive
SLAMF8	FALSE	TRUE	FALSE	FALSE	1	immunoreactive
IGHM	FALSE	TRUE	FALSE	FALSE	1	immunoreactive
CXorf9	FALSE	TRUE	FALSE	FALSE	1	immunoreactive
C3AR1	FALSE	TRUE	FALSE	FALSE	1	immunoreactive
CCL2	FALSE	TRUE	FALSE	FALSE	1	immunoreactive
GPR65	FALSE	TRUE	FALSE	FALSE	1	immunoreactive
CD163	FALSE	TRUE	FALSE	FALSE	1	immunoreactive
IL2RB	FALSE	TRUE	FALSE	FALSE	1	immunoreactive
CORO1A	FALSE	TRUE	FALSE	FALSE	1	immunoreactive
DEFB1	FALSE	TRUE	FALSE	FALSE	1	immunoreactive
HCK	FALSE	TRUE	FALSE	FALSE	1	immunoreactive
CLEC7A	FALSE	TRUE	FALSE	FALSE	1	immunoreactive
MMP9	FALSE	TRUE	FALSE	FALSE	1	immunoreactive
TYROBP	FALSE	TRUE	FALSE	FALSE	1	immunoreactive
IL2RG	FALSE	TRUE	FALSE	FALSE	1	immunoreactive
VAV3	FALSE	TRUE	FALSE	FALSE	1	immunoreactive
CD14	FALSE	TRUE	FALSE	FALSE	1	immunoreactive
LY86	FALSE	TRUE	FALSE	FALSE	1	immunoreactive
TNIP3	FALSE	FALSE	TRUE	TRUE	2	immunoreactive
BHLHE22	FALSE	FALSE	TRUE	FALSE	1	immunoreactive
KLRC1	FALSE	FALSE	TRUE	FALSE	1	immunoreactive
P2RY12	FALSE	FALSE	TRUE	TRUE	2	immunoreactive
THEMIS	FALSE	FALSE	TRUE	TRUE	2	immunoreactive
KIR2DL4	FALSE	FALSE	TRUE	FALSE	1	immunoreactive
C5orf20	FALSE	FALSE	TRUE	FALSE	1	immunoreactive
CCR4	FALSE	FALSE	TRUE	FALSE	1	immunoreactive
CD40LG	FALSE	FALSE	TRUE	FALSE	1	immunoreactive
P2RY10	FALSE	FALSE	TRUE	TRUE	2	immunoreactive
CCL19	FALSE	FALSE	TRUE	FALSE	1	immunoreactive
FASLG	FALSE	FALSE	TRUE	TRUE	2	immunoreactive
CD1E	FALSE	FALSE	TRUE	FALSE	1	immunoreactive
TIFAB	FALSE	FALSE	TRUE	FALSE	1	immunoreactive
ICOS	FALSE	FALSE	TRUE	TRUE	2	immunoreactive
PLA2G2D	FALSE	FALSE	TRUE	TRUE	2	immunoreactive
NTM	FALSE	FALSE	TRUE	TRUE	2	immunoreactive
CASP5	FALSE	FALSE	TRUE	FALSE	1	immunoreactive
TBX21	FALSE	FALSE	TRUE	TRUE	2	immunoreactive
LOC400696	FALSE	FALSE	TRUE	TRUE	2	immunoreactive
LGALS17A	FALSE	FALSE	TRUE	FALSE	1	immunoreactive
LOC100188949	FALSE	FALSE	TRUE	FALSE	1	immunoreactive
SLAMF1	FALSE	FALSE	TRUE	TRUE	2	immunoreactive
SIRPG	FALSE	FALSE	TRUE	TRUE	2	immunoreactive
HTRA4	FALSE	FALSE	TRUE	TRUE	2	immunoreactive
PYHIN1	FALSE	FALSE	TRUE	TRUE	2	immunoreactive
CD70	FALSE	FALSE	TRUE	TRUE	2	immunoreactive
FCRLA	FALSE	FALSE	TRUE	FALSE	1	immunoreactive
SIGLEC8	FALSE	FALSE	TRUE	TRUE	2	immunoreactive
CEACAM4	FALSE	FALSE	TRUE	FALSE	1	immunoreactive
ZNF831	FALSE	FALSE	TRUE	TRUE	2	immunoreactive
CTLA4	FALSE	FALSE	TRUE	TRUE	2	immunoreactive
IL21R	FALSE	FALSE	TRUE	TRUE	2	immunoreactive
ITK	FALSE	FALSE	TRUE	TRUE	2	immunoreactive
ARRDC5	FALSE	FALSE	TRUE	FALSE	1	immunoreactive
IL18RAP	FALSE	FALSE	TRUE	TRUE	2	immunoreactive
VNN3	FALSE	FALSE	TRUE	FALSE	1	immunoreactive
CCR3	FALSE	FALSE	TRUE	FALSE	1	immunoreactive
PIGR	FALSE	FALSE	TRUE	TRUE	2	immunoreactive
TARP	FALSE	FALSE	TRUE	FALSE	1	immunoreactive
IRF4	FALSE	FALSE	TRUE	TRUE	2	immunoreactive
PTGDR	FALSE	FALSE	TRUE	TRUE	2	immunoreactive
XCL2	FALSE	FALSE	TRUE	TRUE	2	immunoreactive
GZMK	FALSE	FALSE	TRUE	TRUE	2	immunoreactive
HESRG	FALSE	FALSE	TRUE	FALSE	1	immunoreactive
CXCL13	FALSE	FALSE	TRUE	TRUE	2	immunoreactive
GSDMC	FALSE	FALSE	TRUE	TRUE	2	immunoreactive
PTCRA	FALSE	FALSE	TRUE	FALSE	1	immunoreactive
C1orf200	FALSE	FALSE	TRUE	FALSE	1	immunoreactive
TPSB2	FALSE	FALSE	TRUE	TRUE	2	immunoreactive
TNFSF14	FALSE	FALSE	TRUE	TRUE	2	immunoreactive
CD1C	FALSE	FALSE	TRUE	TRUE	2	immunoreactive
CRTAM	FALSE	FALSE	TRUE	TRUE	2	immunoreactive
TIMD4	FALSE	FALSE	TRUE	FALSE	1	immunoreactive
KRT6C	FALSE	FALSE	TRUE	FALSE	1	immunoreactive
STAP1	FALSE	FALSE	TRUE	FALSE	1	immunoreactive
ADAM6	FALSE	FALSE	TRUE	TRUE	2	immunoreactive
TXNDC3	FALSE	FALSE	TRUE	FALSE	1	immunoreactive
TMEM156	FALSE	FALSE	TRUE	TRUE	2	immunoreactive
TPSAB1	FALSE	FALSE	TRUE	TRUE	2	immunoreactive
UBASH3A	FALSE	FALSE	TRUE	TRUE	2	immunoreactive
SH2D1B	FALSE	FALSE	TRUE	TRUE	2	immunoreactive
FMO2	FALSE	FALSE	TRUE	TRUE	2	immunoreactive
IGJ	FALSE	FALSE	TRUE	TRUE	2	immunoreactive
IL27	FALSE	FALSE	TRUE	FALSE	1	immunoreactive
FCAR	FALSE	FALSE	TRUE	TRUE	2	immunoreactive
GZMH	FALSE	FALSE	TRUE	TRUE	2	immunoreactive
CD244	FALSE	FALSE	TRUE	TRUE	2	immunoreactive
CCR8	FALSE	FALSE	TRUE	TRUE	2	immunoreactive
ST18	FALSE	FALSE	TRUE	FALSE	1	immunoreactive
TIGIT	FALSE	FALSE	TRUE	TRUE	2	immunoreactive
LGALS12	FALSE	FALSE	TRUE	FALSE	1	immunoreactive
GPR115	FALSE	FALSE	TRUE	FALSE	1	immunoreactive
DIO2	FALSE	FALSE	TRUE	FALSE	1	immunoreactive
LY9	FALSE	FALSE	TRUE	TRUE	2	immunoreactive
SLAMF6	FALSE	FALSE	TRUE	TRUE	2	immunoreactive
HTR7	FALSE	FALSE	TRUE	TRUE	2	immunoreactive
GBP6	FALSE	FALSE	TRUE	TRUE	2	immunoreactive
NCR3	FALSE	FALSE	FALSE	TRUE	1	immunoreactive
GZMM	FALSE	FALSE	FALSE	TRUE	1	immunoreactive
CATSPER1	FALSE	FALSE	FALSE	TRUE	1	immunoreactive
KLRK1	FALSE	FALSE	FALSE	TRUE	1	immunoreactive
KRT16	FALSE	FALSE	FALSE	TRUE	1	immunoreactive
MGC29506	FALSE	FALSE	FALSE	TRUE	1	immunoreactive
CHI3L2	FALSE	FALSE	FALSE	TRUE	1	immunoreactive
PAEP	FALSE	FALSE	FALSE	TRUE	1	immunoreactive
CCL13	FALSE	FALSE	FALSE	TRUE	1	immunoreactive
GRAP2	FALSE	FALSE	FALSE	TRUE	1	immunoreactive
HLA.DQB2	FALSE	FALSE	FALSE	TRUE	1	immunoreactive
WBSCR26	FALSE	FALSE	FALSE	TRUE	1	immunoreactive
NCF1B	FALSE	FALSE	FALSE	TRUE	1	immunoreactive
KIAA0748	FALSE	FALSE	FALSE	TRUE	1	immunoreactive
CLECL1	FALSE	FALSE	FALSE	TRUE	1	immunoreactive
CLEC4E	FALSE	FALSE	FALSE	TRUE	1	immunoreactive
KLRD1	FALSE	FALSE	FALSE	TRUE	1	immunoreactive
GPR25	FALSE	FALSE	FALSE	TRUE	1	immunoreactive
IL12RB1	FALSE	FALSE	FALSE	TRUE	1	immunoreactive
SAMD3	FALSE	FALSE	FALSE	TRUE	1	immunoreactive
GPR141	FALSE	FALSE	FALSE	TRUE	1	immunoreactive
FCER1A	FALSE	FALSE	FALSE	TRUE	1	immunoreactive
EMR1	FALSE	FALSE	FALSE	TRUE	1	immunoreactive
GPR120	FALSE	FALSE	FALSE	TRUE	1	immunoreactive
FCRL6	FALSE	FALSE	FALSE	TRUE	1	immunoreactive
EOMES	FALSE	FALSE	FALSE	TRUE	1	immunoreactive
CD3E	FALSE	FALSE	FALSE	TRUE	1	immunoreactive
ZBP1	FALSE	FALSE	FALSE	TRUE	1	immunoreactive
SFTPB	FALSE	FALSE	FALSE	TRUE	1	immunoreactive
JAKMIP1	FALSE	FALSE	FALSE	TRUE	1	immunoreactive
DSCR8	TRUE	FALSE	FALSE	FALSE	1	proliferative
MAGEA9	TRUE	TRUE	FALSE	FALSE	2	proliferative
STAR	TRUE	TRUE	FALSE	TRUE	3	proliferative
TMSL8	TRUE	TRUE	FALSE	FALSE	2	proliferative
TUBB2B	TRUE	TRUE	TRUE	TRUE	4	proliferative
COL9A3	TRUE	TRUE	FALSE	TRUE	3	proliferative
FOXN4	TRUE	FALSE	TRUE	TRUE	3	proliferative
HMGA2	TRUE	TRUE	TRUE	FALSE	3	proliferative
DLK1	TRUE	TRUE	FALSE	FALSE	2	proliferative
CYTL1	TRUE	TRUE	FALSE	FALSE	2	proliferative
EDN3	TRUE	FALSE	FALSE	FALSE	1	proliferative
ATP1A2	TRUE	FALSE	TRUE	TRUE	3	proliferative
SALL1	TRUE	TRUE	TRUE	TRUE	4	proliferative
TSPAN8	TRUE	TRUE	TRUE	TRUE	4	proliferative
GLULD1	TRUE	TRUE	FALSE	FALSE	2	proliferative
DDX25	TRUE	TRUE	TRUE	FALSE	3	proliferative
C1orf114	TRUE	TRUE	TRUE	TRUE	4	proliferative
BEX1	TRUE	TRUE	TRUE	TRUE	4	proliferative
SOX11	TRUE	TRUE	TRUE	TRUE	4	proliferative
FAM77C	TRUE	FALSE	FALSE	FALSE	1	proliferative
GLYATL1	TRUE	FALSE	FALSE	FALSE	1	proliferative
COLEC11	TRUE	TRUE	TRUE	TRUE	4	proliferative
AGR3	TRUE	FALSE	FALSE	FALSE	1	proliferative
CA14	TRUE	FALSE	FALSE	FALSE	1	proliferative
COL2A1	TRUE	TRUE	TRUE	TRUE	4	proliferative
LRP4	TRUE	TRUE	TRUE	FALSE	3	proliferative
TCF7L1	TRUE	TRUE	FALSE	FALSE	2	proliferative
C10orf82	TRUE	FALSE	TRUE	TRUE	3	proliferative
PLAC1	TRUE	TRUE	FALSE	FALSE	2	proliferative
GAS2	TRUE	FALSE	FALSE	FALSE	1	proliferative
SLC10A4	TRUE	FALSE	FALSE	TRUE	2	proliferative
CDH18	TRUE	FALSE	FALSE	FALSE	1	proliferative
COCH	TRUE	TRUE	FALSE	FALSE	2	proliferative
PCP4	TRUE	TRUE	FALSE	TRUE	3	proliferative
GPC3	TRUE	TRUE	FALSE	FALSE	2	proliferative
LIN28B	TRUE	FALSE	FALSE	FALSE	1	proliferative
KIAA0888	TRUE	FALSE	FALSE	FALSE	1	proliferative
SOSTDC1	TRUE	TRUE	TRUE	FALSE	3	proliferative
GJB7	TRUE	FALSE	TRUE	TRUE	3	proliferative
SMTNL2	TRUE	FALSE	TRUE	TRUE	3	proliferative
GDF10	TRUE	FALSE	TRUE	FALSE	2	proliferative
PRR6	TRUE	FALSE	FALSE	FALSE	1	proliferative
PUNC	TRUE	FALSE	FALSE	FALSE	1	proliferative
TSPAN19	TRUE	FALSE	FALSE	FALSE	1	proliferative
CXXC6	TRUE	FALSE	FALSE	FALSE	1	proliferative
COL4A6	TRUE	FALSE	FALSE	FALSE	1	proliferative
CUTL2	TRUE	FALSE	FALSE	FALSE	1	proliferative
TMEFF1	TRUE	TRUE	FALSE	FALSE	2	proliferative
INA	TRUE	TRUE	FALSE	FALSE	2	proliferative
PCDH8	TRUE	FALSE	FALSE	FALSE	1	proliferative
C20orf58	TRUE	FALSE	FALSE	FALSE	1	proliferative
IGF2BP3	TRUE	TRUE	FALSE	FALSE	2	proliferative
TP53TG3	TRUE	FALSE	FALSE	FALSE	1	proliferative
SELV	TRUE	FALSE	FALSE	FALSE	1	proliferative
MSX1	TRUE	TRUE	FALSE	FALSE	2	proliferative
BMP7	TRUE	FALSE	FALSE	FALSE	1	proliferative
DACT2	TRUE	FALSE	FALSE	FALSE	1	proliferative
VCX3A	TRUE	FALSE	FALSE	FALSE	1	proliferative
CLDN19	TRUE	FALSE	FALSE	FALSE	1	proliferative
CXXC4	TRUE	FALSE	FALSE	FALSE	1	proliferative
C6orf118	TRUE	FALSE	TRUE	FALSE	2	proliferative
PEG3	TRUE	FALSE	FALSE	FALSE	1	proliferative
KREMEN2	TRUE	FALSE	FALSE	FALSE	1	proliferative
TMEM190	TRUE	FALSE	FALSE	TRUE	2	proliferative
LEFTY1	TRUE	FALSE	FALSE	FALSE	1	proliferative
LOC129881	TRUE	FALSE	FALSE	FALSE	1	proliferative
LGR5	TRUE	TRUE	FALSE	FALSE	2	proliferative
SALL2	TRUE	TRUE	FALSE	FALSE	2	proliferative
NLGN1	TRUE	FALSE	FALSE	FALSE	1	proliferative
KIAA1549	TRUE	FALSE	FALSE	FALSE	1	proliferative
TOX3	TRUE	TRUE	FALSE	FALSE	2	proliferative
NEFH	TRUE	TRUE	FALSE	FALSE	2	proliferative
CLDN6	TRUE	TRUE	FALSE	FALSE	2	proliferative
BAMBI	TRUE	TRUE	FALSE	FALSE	2	proliferative
NR0B1	TRUE	FALSE	FALSE	FALSE	1	proliferative
VCX2	TRUE	FALSE	FALSE	FALSE	1	proliferative
SP5	TRUE	FALSE	FALSE	FALSE	1	proliferative
CRLF1	TRUE	FALSE	FALSE	FALSE	1	proliferative
PHF21B	TRUE	FALSE	FALSE	FALSE	1	proliferative
TRO	TRUE	TRUE	FALSE	FALSE	2	proliferative
EFS	TRUE	TRUE	FALSE	FALSE	2	proliferative
DACH2	TRUE	FALSE	FALSE	FALSE	1	proliferative
ZNF423	TRUE	TRUE	FALSE	FALSE	2	proliferative
ZMAT4	TRUE	FALSE	FALSE	FALSE	1	proliferative
POPDC3	TRUE	FALSE	FALSE	FALSE	1	proliferative
KCNC1	TRUE	FALSE	TRUE	TRUE	3	proliferative
ARMC4	TRUE	FALSE	FALSE	FALSE	1	proliferative
SCG3	TRUE	FALSE	FALSE	FALSE	1	proliferative
TMEM132B	TRUE	FALSE	FALSE	FALSE	1	proliferative
TBX1	TRUE	FALSE	FALSE	FALSE	1	proliferative
SLCO1A2	TRUE	FALSE	TRUE	FALSE	2	proliferative
MAPK4	TRUE	FALSE	TRUE	TRUE	3	proliferative
CCDC37	TRUE	FALSE	TRUE	FALSE	2	proliferative
2013-03-11	TRUE	FALSE	FALSE	FALSE	1	proliferative
GLI1	TRUE	FALSE	FALSE	FALSE	1	proliferative
FLRT3	TRUE	TRUE	FALSE	FALSE	2	proliferative
CAPN6	TRUE	TRUE	FALSE	FALSE	2	proliferative
CYYR1	TRUE	FALSE	FALSE	FALSE	1	proliferative
EYA4	TRUE	TRUE	FALSE	FALSE	2	proliferative
WNT2B	TRUE	FALSE	FALSE	FALSE	1	proliferative
DACH1	FALSE	TRUE	FALSE	FALSE	1	proliferative
KIF1A	FALSE	TRUE	TRUE	TRUE	3	proliferative
FBN2	FALSE	TRUE	FALSE	FALSE	1	proliferative
FXYD1	FALSE	TRUE	FALSE	FALSE	1	proliferative
PACRG	FALSE	TRUE	FALSE	FALSE	1	proliferative
CASC1	FALSE	TRUE	FALSE	FALSE	1	proliferative
CACNA2D2	FALSE	TRUE	FALSE	FALSE	1	proliferative
IL13RA2	FALSE	TRUE	FALSE	FALSE	1	proliferative
CEL	FALSE	TRUE	FALSE	FALSE	1	proliferative
PKIA	FALSE	TRUE	FALSE	FALSE	1	proliferative
FGF9	FALSE	TRUE	FALSE	FALSE	1	proliferative
FZD2	FALSE	TRUE	FALSE	FALSE	1	proliferative
THBS4	FALSE	TRUE	FALSE	FALSE	1	proliferative
FXYD6	FALSE	TRUE	FALSE	FALSE	1	proliferative
SCG5	FALSE	TRUE	FALSE	FALSE	1	proliferative
ITM2C	FALSE	TRUE	FALSE	FALSE	1	proliferative
FLJ23049	FALSE	TRUE	FALSE	FALSE	1	proliferative
RHOBTB1	FALSE	TRUE	FALSE	FALSE	1	proliferative
TSPAN7	FALSE	TRUE	FALSE	FALSE	1	proliferative
TTYH1	FALSE	TRUE	FALSE	FALSE	1	proliferative
D4S234E	FALSE	TRUE	FALSE	FALSE	1	proliferative
RAB38	FALSE	TRUE	FALSE	FALSE	1	proliferative
SERPINI2	FALSE	TRUE	TRUE	FALSE	2	proliferative
LHX1	FALSE	TRUE	TRUE	FALSE	2	proliferative
ZNF167	FALSE	TRUE	FALSE	FALSE	1	proliferative
FZD10	FALSE	TRUE	FALSE	FALSE	1	proliferative
PTH2R	FALSE	TRUE	FALSE	FALSE	1	proliferative
FBXO17	FALSE	TRUE	FALSE	FALSE	1	proliferative
ARNT2	FALSE	TRUE	FALSE	FALSE	1	proliferative
ASTN1	FALSE	TRUE	FALSE	FALSE	1	proliferative
NTF3	FALSE	TRUE	FALSE	FALSE	1	proliferative
CCND2	FALSE	TRUE	FALSE	FALSE	1	proliferative
SIX3	FALSE	TRUE	FALSE	FALSE	1	proliferative
TEKT2	FALSE	TRUE	FALSE	FALSE	1	proliferative
FOXJ1	FALSE	TRUE	FALSE	FALSE	1	proliferative
DNALI1	FALSE	TRUE	FALSE	FALSE	1	proliferative
C1orf165	FALSE	TRUE	FALSE	FALSE	1	proliferative
TCEAL2	FALSE	TRUE	FALSE	FALSE	1	proliferative
KIAA0895	FALSE	TRUE	FALSE	FALSE	1	proliferative
SOBP	FALSE	TRUE	FALSE	FALSE	1	proliferative
WASF1	FALSE	TRUE	FALSE	FALSE	1	proliferative
IFT81	FALSE	TRUE	FALSE	FALSE	1	proliferative
GSTM3	FALSE	TRUE	FALSE	FALSE	1	proliferative
RASL11B	FALSE	TRUE	FALSE	FALSE	1	proliferative
APOA1	FALSE	TRUE	FALSE	FALSE	1	proliferative
PLAGL1	FALSE	TRUE	FALSE	FALSE	1	proliferative
ALPL	FALSE	TRUE	FALSE	FALSE	1	proliferative
ADAMTS3	FALSE	TRUE	FALSE	FALSE	1	proliferative
ZNF334	FALSE	TRUE	FALSE	FALSE	1	proliferative
SV2C	FALSE	TRUE	FALSE	FALSE	1	proliferative
MGC24039	FALSE	TRUE	FALSE	FALSE	1	proliferative
PCSK1N	FALSE	TRUE	FALSE	FALSE	1	proliferative
LTBP4	FALSE	TRUE	FALSE	FALSE	1	proliferative
PENK	FALSE	TRUE	FALSE	FALSE	1	proliferative
LRRC49	FALSE	TRUE	FALSE	FALSE	1	proliferative
PHC1	FALSE	TRUE	FALSE	FALSE	1	proliferative
FABP6	FALSE	TRUE	FALSE	FALSE	1	proliferative
CTNNA2	FALSE	TRUE	FALSE	FALSE	1	proliferative
PLCB4	FALSE	TRUE	FALSE	FALSE	1	proliferative
FYN	FALSE	TRUE	FALSE	FALSE	1	proliferative
IGDCC3	FALSE	FALSE	TRUE	FALSE	1	proliferative
PAX2	FALSE	FALSE	TRUE	FALSE	1	proliferative
FGF17	FALSE	FALSE	TRUE	TRUE	2	proliferative
FREM2	FALSE	FALSE	TRUE	TRUE	2	proliferative
SLC16A12	FALSE	FALSE	TRUE	FALSE	1	proliferative
CPA1	FALSE	FALSE	TRUE	FALSE	1	proliferative
CCDC108	FALSE	FALSE	TRUE	FALSE	1	proliferative
UNC80	FALSE	FALSE	TRUE	FALSE	1	proliferative
VIL1	FALSE	FALSE	TRUE	FALSE	1	proliferative
CECR2	FALSE	FALSE	TRUE	FALSE	1	proliferative
USH1C	FALSE	FALSE	TRUE	FALSE	1	proliferative
RGAG1	FALSE	FALSE	TRUE	TRUE	2	proliferative
NKAIN4	FALSE	FALSE	TRUE	FALSE	1	proliferative
WFIKKN2	FALSE	FALSE	TRUE	TRUE	2	proliferative
TCEAL5	FALSE	FALSE	TRUE	FALSE	1	proliferative
RXRG	FALSE	FALSE	TRUE	FALSE	1	proliferative
TNNT3	FALSE	FALSE	TRUE	FALSE	1	proliferative
PTPRT	FALSE	FALSE	TRUE	TRUE	2	proliferative
PTCHD2	FALSE	FALSE	TRUE	TRUE	2	proliferative
PLA2G4F	FALSE	FALSE	TRUE	FALSE	1	proliferative
LEFTY2	FALSE	FALSE	TRUE	TRUE	2	proliferative
IGF2BP1	FALSE	FALSE	TRUE	TRUE	2	proliferative
PAPPA2	FALSE	FALSE	TRUE	FALSE	1	proliferative
SSTR3	FALSE	FALSE	TRUE	FALSE	1	proliferative
CYP2W1	FALSE	FALSE	TRUE	TRUE	2	proliferative
TCTE1	FALSE	FALSE	TRUE	FALSE	1	proliferative
GAL3ST3	FALSE	FALSE	TRUE	TRUE	2	proliferative
C3orf72	FALSE	FALSE	TRUE	TRUE	2	proliferative
ASXL3	FALSE	FALSE	TRUE	FALSE	1	proliferative
FBN3	FALSE	FALSE	TRUE	TRUE	2	proliferative
C21orf29	FALSE	FALSE	TRUE	FALSE	1	proliferative
PTPN5	FALSE	FALSE	TRUE	FALSE	1	proliferative
CCKBR	FALSE	FALSE	TRUE	TRUE	2	proliferative
ATP2B3	FALSE	FALSE	TRUE	TRUE	2	proliferative
SLIT1	FALSE	FALSE	TRUE	TRUE	2	proliferative
CUX2	FALSE	FALSE	TRUE	TRUE	2	proliferative
GPR98	FALSE	FALSE	TRUE	TRUE	2	proliferative
SLC28A2	FALSE	FALSE	TRUE	FALSE	1	proliferative
RSPH10B2	FALSE	FALSE	TRUE	FALSE	1	proliferative
FSTL4	FALSE	FALSE	TRUE	TRUE	2	proliferative
GATA4	FALSE	FALSE	TRUE	FALSE	1	proliferative
NTN3	FALSE	FALSE	TRUE	TRUE	2	proliferative
CPLX2	FALSE	FALSE	TRUE	TRUE	2	proliferative
MORN5	FALSE	FALSE	TRUE	FALSE	1	proliferative
CPA2	FALSE	FALSE	TRUE	FALSE	1	proliferative
HFM1	FALSE	FALSE	TRUE	TRUE	2	proliferative
CNTFR	FALSE	FALSE	TRUE	TRUE	2	proliferative
KIRREL2	FALSE	FALSE	TRUE	TRUE	2	proliferative
EPHA7	FALSE	FALSE	TRUE	TRUE	2	proliferative
NRAP	FALSE	FALSE	TRUE	FALSE	1	proliferative
CXorf30	FALSE	FALSE	TRUE	FALSE	1	proliferative
ZBBX	FALSE	FALSE	TRUE	FALSE	1	proliferative
IMPG2	FALSE	FALSE	TRUE	TRUE	2	proliferative
MASP1	FALSE	FALSE	TRUE	TRUE	2	proliferative
ESRRB	FALSE	FALSE	TRUE	FALSE	1	proliferative
ZCCHC12	FALSE	FALSE	TRUE	TRUE	2	proliferative
C9orf171	FALSE	FALSE	TRUE	FALSE	1	proliferative
LOC284749	FALSE	FALSE	TRUE	TRUE	2	proliferative
SNCB	FALSE	FALSE	TRUE	FALSE	1	proliferative
GCK	FALSE	FALSE	TRUE	TRUE	2	proliferative
SPSB4	FALSE	FALSE	TRUE	TRUE	2	proliferative
GRM7	FALSE	FALSE	TRUE	FALSE	1	proliferative
ERAS	FALSE	FALSE	TRUE	TRUE	2	proliferative
FLRT1	FALSE	FALSE	TRUE	TRUE	2	proliferative
LHFPL1	FALSE	FALSE	TRUE	TRUE	2	proliferative
SLC6A13	FALSE	FALSE	TRUE	TRUE	2	proliferative
SDK2	FALSE	FALSE	TRUE	FALSE	1	proliferative
SLC7A3	FALSE	FALSE	TRUE	TRUE	2	proliferative
DNAH9	FALSE	FALSE	TRUE	FALSE	1	proliferative
SULT1C4	FALSE	FALSE	TRUE	TRUE	2	proliferative
ARID3C	FALSE	FALSE	TRUE	FALSE	1	proliferative
EYA1	FALSE	FALSE	TRUE	FALSE	1	proliferative
C1orf95	FALSE	FALSE	TRUE	TRUE	2	proliferative
PNMT	FALSE	FALSE	TRUE	TRUE	2	proliferative
PRAP1	FALSE	FALSE	FALSE	TRUE	1	proliferative
ASTL	FALSE	FALSE	FALSE	TRUE	1	proliferative
C2orf70	FALSE	FALSE	FALSE	TRUE	1	proliferative
C10orf107	FALSE	FALSE	FALSE	TRUE	1	proliferative
COL28A1	FALSE	FALSE	FALSE	TRUE	1	proliferative
DNAI1	FALSE	FALSE	FALSE	TRUE	1	proliferative
C1orf194	FALSE	FALSE	FALSE	TRUE	1	proliferative
DNAH11	FALSE	FALSE	FALSE	TRUE	1	proliferative
GRIK4	FALSE	FALSE	FALSE	TRUE	1	proliferative
EFHB	FALSE	FALSE	FALSE	TRUE	1	proliferative
MTTP	FALSE	FALSE	FALSE	TRUE	1	proliferative
FAM183A	FALSE	FALSE	FALSE	TRUE	1	proliferative
ESPNP	FALSE	FALSE	FALSE	TRUE	1	proliferative
MATN4	FALSE	FALSE	FALSE	TRUE	1	proliferative
SHBG	FALSE	FALSE	FALSE	TRUE	1	proliferative
WDR65	FALSE	FALSE	FALSE	TRUE	1	proliferative
C2orf39	FALSE	FALSE	FALSE	TRUE	1	proliferative
MYT1	FALSE	FALSE	FALSE	TRUE	1	proliferative
HTR1D	FALSE	FALSE	FALSE	TRUE	1	proliferative
ITIH2	FALSE	FALSE	FALSE	TRUE	1	proliferative
VWA3A	FALSE	FALSE	FALSE	TRUE	1	proliferative
UMODL1	FALSE	FALSE	FALSE	TRUE	1	proliferative
KIRREL3	FALSE	FALSE	FALSE	TRUE	1	proliferative
CLEC4F	FALSE	FALSE	FALSE	TRUE	1	proliferative
MS4A15	FALSE	FALSE	FALSE	TRUE	1	proliferative
C13orf38	FALSE	FALSE	FALSE	TRUE	1	proliferative
SCN11A	FALSE	FALSE	FALSE	TRUE	1	proliferative
C20orf26	FALSE	FALSE	FALSE	TRUE	1	proliferative
PCDHB17	FALSE	FALSE	FALSE	TRUE	1	proliferative
SPINK5	FALSE	FALSE	FALSE	TRUE	1	proliferative
LOC148709	FALSE	FALSE	FALSE	TRUE	1	proliferative
ABCG5	FALSE	FALSE	FALSE	TRUE	1	proliferative
LCN10	FALSE	FALSE	FALSE	TRUE	1	proliferative
CECR7	FALSE	FALSE	FALSE	TRUE	1	proliferative
CLEC18C	FALSE	FALSE	FALSE	TRUE	1	proliferative
GPR17	FALSE	FALSE	FALSE	TRUE	1	proliferative
WDR63	FALSE	FALSE	FALSE	TRUE	1	proliferative
ENPP3	FALSE	FALSE	FALSE	TRUE	1	proliferative
LOC84931	FALSE	FALSE	FALSE	TRUE	1	proliferative
LRRC16B	FALSE	FALSE	FALSE	TRUE	1	proliferative
TMEM59L	FALSE	FALSE	FALSE	TRUE	1	proliferative
SFRP2	TRUE	FALSE	TRUE	TRUE	3	mesenchymal
POSTN	TRUE	TRUE	TRUE	TRUE	4	mesenchymal
DKK1	TRUE	FALSE	FALSE	FALSE	1	mesenchymal
MOXD1	TRUE	TRUE	FALSE	TRUE	3	mesenchymal
THBS2	TRUE	TRUE	FALSE	FALSE	2	mesenchymal
BCHE	TRUE	FALSE	TRUE	FALSE	2	mesenchymal
CXCL14	TRUE	TRUE	TRUE	TRUE	4	mesenchymal
FAP	TRUE	TRUE	FALSE	TRUE	3	mesenchymal
TMSL8	TRUE	TRUE	FALSE	FALSE	2	mesenchymal
COL11A1	TRUE	TRUE	TRUE	TRUE	4	mesenchymal
SFRP1	TRUE	TRUE	FALSE	FALSE	2	mesenchymal
MATN3	TRUE	FALSE	FALSE	FALSE	1	mesenchymal
GDF6	TRUE	FALSE	TRUE	TRUE	3	mesenchymal
SOX11	TRUE	TRUE	TRUE	TRUE	4	mesenchymal
INHBA	TRUE	TRUE	FALSE	TRUE	3	mesenchymal
VCAN	TRUE	TRUE	FALSE	FALSE	2	mesenchymal
PDPN	TRUE	TRUE	FALSE	FALSE	2	mesenchymal
PITX2	TRUE	FALSE	FALSE	FALSE	1	mesenchymal
LUM	TRUE	TRUE	FALSE	FALSE	2	mesenchymal
ALPK2	TRUE	FALSE	TRUE	TRUE	3	mesenchymal
SNAI2	TRUE	TRUE	FALSE	FALSE	2	mesenchymal
DSCR8	TRUE	FALSE	FALSE	FALSE	1	mesenchymal
SCRG1	TRUE	FALSE	FALSE	FALSE	1	mesenchymal
MFAP4	TRUE	TRUE	FALSE	FALSE	2	mesenchymal
CYP26A1	TRUE	FALSE	TRUE	TRUE	3	mesenchymal
PTGIS	TRUE	FALSE	FALSE	FALSE	1	mesenchymal
SRPX	TRUE	TRUE	FALSE	FALSE	2	mesenchymal
FAM101A	TRUE	FALSE	FALSE	TRUE	2	mesenchymal
ITGBL1	TRUE	TRUE	FALSE	TRUE	3	mesenchymal
SERPINF1	TRUE	TRUE	FALSE	FALSE	2	mesenchymal
LRRC17	TRUE	TRUE	FALSE	FALSE	2	mesenchymal
FAM38B	TRUE	FALSE	FALSE	TRUE	2	mesenchymal
OGN	TRUE	TRUE	FALSE	FALSE	2	mesenchymal
IGF2	TRUE	TRUE	FALSE	FALSE	2	mesenchymal
SCG2	TRUE	FALSE	FALSE	FALSE	1	mesenchymal
FABP4	TRUE	TRUE	FALSE	FALSE	2	mesenchymal
NUDT11	TRUE	FALSE	FALSE	FALSE	1	mesenchymal
DCN	TRUE	TRUE	FALSE	FALSE	2	mesenchymal
MAGEL2	TRUE	FALSE	TRUE	TRUE	3	mesenchymal
CXCL12	TRUE	TRUE	FALSE	FALSE	2	mesenchymal
COL5A2	TRUE	TRUE	FALSE	FALSE	2	mesenchymal
LOX	TRUE	FALSE	FALSE	FALSE	1	mesenchymal
PLAC9	TRUE	FALSE	FALSE	TRUE	2	mesenchymal
FN1	TRUE	FALSE	FALSE	FALSE	1	mesenchymal
KIAA1576	TRUE	FALSE	FALSE	FALSE	1	mesenchymal
GPC3	TRUE	TRUE	FALSE	FALSE	2	mesenchymal
ZMAT4	TRUE	FALSE	FALSE	FALSE	1	mesenchymal
SERPINB3	TRUE	FALSE	FALSE	FALSE	1	mesenchymal
FSTL1	TRUE	FALSE	FALSE	FALSE	1	mesenchymal
SPOCK1	TRUE	TRUE	TRUE	TRUE	4	mesenchymal
ASPN	TRUE	TRUE	TRUE	TRUE	4	mesenchymal
CDH11	TRUE	TRUE	FALSE	FALSE	2	mesenchymal
COL5A1	TRUE	TRUE	FALSE	FALSE	2	mesenchymal
SORCS2	TRUE	FALSE	FALSE	TRUE	2	mesenchymal
KCNE4	TRUE	FALSE	FALSE	FALSE	1	mesenchymal
RGS17	TRUE	FALSE	FALSE	FALSE	1	mesenchymal
LRRN1	TRUE	FALSE	FALSE	FALSE	1	mesenchymal
COLEC12	TRUE	TRUE	FALSE	FALSE	2	mesenchymal
MMP13	TRUE	FALSE	FALSE	FALSE	1	mesenchymal
SALL1	TRUE	FALSE	TRUE	TRUE	3	mesenchymal
ADAM12	TRUE	FALSE	FALSE	FALSE	1	mesenchymal
PRRX1	TRUE	FALSE	FALSE	FALSE	1	mesenchymal
NID2	TRUE	TRUE	FALSE	FALSE	2	mesenchymal
GFRA1	TRUE	FALSE	TRUE	TRUE	3	mesenchymal
SULF2	TRUE	FALSE	FALSE	FALSE	1	mesenchymal
IGFL2	TRUE	FALSE	TRUE	FALSE	2	mesenchymal
ASAM	TRUE	FALSE	FALSE	FALSE	1	mesenchymal
PCOLCE2	TRUE	FALSE	FALSE	FALSE	1	mesenchymal
KIT	TRUE	FALSE	FALSE	FALSE	1	mesenchymal
GLT8D2	TRUE	TRUE	FALSE	FALSE	2	mesenchymal
TIMP3	TRUE	TRUE	FALSE	FALSE	2	mesenchymal
GEM	TRUE	TRUE	FALSE	FALSE	2	mesenchymal
ACTG2	TRUE	TRUE	FALSE	FALSE	2	mesenchymal
HOXA5	TRUE	TRUE	TRUE	TRUE	4	mesenchymal
CTHRC1	TRUE	FALSE	FALSE	FALSE	1	mesenchymal
PKIA	TRUE	FALSE	FALSE	FALSE	1	mesenchymal
CCDC80	TRUE	FALSE	FALSE	FALSE	1	mesenchymal
LAMB1	TRUE	TRUE	FALSE	FALSE	2	mesenchymal
ITGA11	TRUE	FALSE	FALSE	FALSE	1	mesenchymal
PENK	TRUE	TRUE	FALSE	FALSE	2	mesenchymal
FLJ22655	TRUE	FALSE	FALSE	FALSE	1	mesenchymal
ZNF521	TRUE	FALSE	FALSE	FALSE	1	mesenchymal
MLLT11	TRUE	TRUE	FALSE	FALSE	2	mesenchymal
AEBP1	TRUE	TRUE	FALSE	FALSE	2	mesenchymal
BASP1	TRUE	TRUE	FALSE	FALSE	2	mesenchymal
CYP26B1	TRUE	FALSE	FALSE	FALSE	1	mesenchymal
BMP4	TRUE	FALSE	FALSE	FALSE	1	mesenchymal
ENOX1	TRUE	FALSE	FALSE	FALSE	1	mesenchymal
COL6A6	TRUE	FALSE	TRUE	TRUE	3	mesenchymal
SERPINB4	TRUE	FALSE	FALSE	FALSE	1	mesenchymal
PCOLCE	TRUE	TRUE	FALSE	FALSE	2	mesenchymal
MEX3B	TRUE	FALSE	FALSE	FALSE	1	mesenchymal
COL9A3	TRUE	FALSE	FALSE	FALSE	1	mesenchymal
ETV1	TRUE	FALSE	FALSE	FALSE	1	mesenchymal
TCF7L1	TRUE	TRUE	FALSE	FALSE	2	mesenchymal
HOXA4	TRUE	FALSE	FALSE	FALSE	1	mesenchymal
SPARC	TRUE	FALSE	FALSE	FALSE	1	mesenchymal
IGF2AS	TRUE	FALSE	FALSE	FALSE	1	mesenchymal
SERPINE1	TRUE	TRUE	FALSE	FALSE	2	mesenchymal
PPEF1	TRUE	FALSE	TRUE	FALSE	2	mesenchymal
EPYC	FALSE	TRUE	TRUE	TRUE	3	mesenchymal
CRISPLD2	FALSE	TRUE	FALSE	FALSE	1	mesenchymal
LRRC15	FALSE	TRUE	TRUE	TRUE	3	mesenchymal
SFRP4	FALSE	TRUE	FALSE	FALSE	1	mesenchymal
COL10A1	FALSE	TRUE	FALSE	FALSE	1	mesenchymal
TWIST1	FALSE	TRUE	FALSE	FALSE	1	mesenchymal
RHOBTB3	FALSE	TRUE	FALSE	FALSE	1	mesenchymal
FBN2	FALSE	TRUE	FALSE	FALSE	1	mesenchymal
CTSK	FALSE	TRUE	FALSE	FALSE	1	mesenchymal
FBN1	FALSE	TRUE	FALSE	FALSE	1	mesenchymal
GREM1	FALSE	TRUE	TRUE	TRUE	3	mesenchymal
COMP	FALSE	TRUE	FALSE	TRUE	2	mesenchymal
VCAM1	FALSE	TRUE	FALSE	FALSE	1	mesenchymal
NUAK1	FALSE	TRUE	FALSE	FALSE	1	mesenchymal
FMO1	FALSE	TRUE	FALSE	TRUE	2	mesenchymal
TMEM158	FALSE	TRUE	FALSE	FALSE	1	mesenchymal
BAMBI	FALSE	TRUE	FALSE	FALSE	1	mesenchymal
LHFP	FALSE	TRUE	FALSE	FALSE	1	mesenchymal
DACT1	FALSE	TRUE	FALSE	FALSE	1	mesenchymal
ID1	FALSE	TRUE	FALSE	FALSE	1	mesenchymal
EDNRA	FALSE	TRUE	FALSE	FALSE	1	mesenchymal
MMP2	FALSE	TRUE	FALSE	FALSE	1	mesenchymal
ADH1B	FALSE	TRUE	TRUE	FALSE	2	mesenchymal
ECM2	FALSE	TRUE	FALSE	FALSE	1	mesenchymal
BEX1	FALSE	TRUE	FALSE	FALSE	1	mesenchymal
MFAP2	FALSE	TRUE	FALSE	FALSE	1	mesenchymal
ABCA8	FALSE	TRUE	FALSE	TRUE	2	mesenchymal
CD36	FALSE	TRUE	FALSE	FALSE	1	mesenchymal
ID3	FALSE	TRUE	FALSE	FALSE	1	mesenchymal
TUBB2B	FALSE	TRUE	FALSE	TRUE	2	mesenchymal
KAL1	FALSE	TRUE	FALSE	FALSE	1	mesenchymal
SDC2	FALSE	TRUE	FALSE	FALSE	1	mesenchymal
MN1	FALSE	TRUE	FALSE	FALSE	1	mesenchymal
OLFML1	FALSE	TRUE	FALSE	FALSE	1	mesenchymal
DKK2	FALSE	TRUE	FALSE	FALSE	1	mesenchymal
COPZ2	FALSE	TRUE	FALSE	FALSE	1	mesenchymal
ALDH1A3	FALSE	TRUE	FALSE	FALSE	1	mesenchymal
F13A1	FALSE	TRUE	FALSE	FALSE	1	mesenchymal
PDGFD	FALSE	TRUE	FALSE	FALSE	1	mesenchymal
FILIP1L	FALSE	TRUE	FALSE	FALSE	1	mesenchymal
C10orf56	FALSE	TRUE	FALSE	FALSE	1	mesenchymal
ADAMTS5	FALSE	TRUE	FALSE	FALSE	1	mesenchymal
TMEM45A	FALSE	TRUE	FALSE	FALSE	1	mesenchymal
OLFML2B	FALSE	TRUE	FALSE	FALSE	1	mesenchymal
TMEM100	FALSE	TRUE	FALSE	FALSE	1	mesenchymal
EFEMP1	FALSE	TRUE	FALSE	FALSE	1	mesenchymal
TGFB1I1	FALSE	TRUE	FALSE	FALSE	1	mesenchymal
TNC	FALSE	TRUE	FALSE	FALSE	1	mesenchymal
TDO2	FALSE	TRUE	FALSE	FALSE	1	mesenchymal
IGFBP4	FALSE	TRUE	FALSE	FALSE	1	mesenchymal
TAGLN	FALSE	TRUE	FALSE	FALSE	1	mesenchymal
GHR	FALSE	TRUE	FALSE	FALSE	1	mesenchymal
MXRA8	FALSE	TRUE	FALSE	FALSE	1	mesenchymal
COL6A2	FALSE	TRUE	FALSE	FALSE	1	mesenchymal
CILP	FALSE	TRUE	FALSE	FALSE	1	mesenchymal
BARX1	FALSE	FALSE	TRUE	TRUE	2	mesenchymal
NKX3.2	FALSE	FALSE	TRUE	TRUE	2	mesenchymal
PPARGC1A	FALSE	FALSE	TRUE	FALSE	1	mesenchymal
GAP43	FALSE	FALSE	TRUE	FALSE	1	mesenchymal
SPSB4	FALSE	FALSE	TRUE	TRUE	2	mesenchymal
CCL21	FALSE	FALSE	TRUE	FALSE	1	mesenchymal
PCDH9	FALSE	FALSE	TRUE	TRUE	2	mesenchymal
NBLA00301	FALSE	FALSE	TRUE	TRUE	2	mesenchymal
FAT3	FALSE	FALSE	TRUE	TRUE	2	mesenchymal
FOXC2	FALSE	FALSE	TRUE	FALSE	1	mesenchymal
ELFN2	FALSE	FALSE	TRUE	TRUE	2	mesenchymal
XPNPEP2	FALSE	FALSE	TRUE	FALSE	1	mesenchymal
IGDCC3	FALSE	FALSE	TRUE	FALSE	1	mesenchymal
SEMA3D	FALSE	FALSE	TRUE	TRUE	2	mesenchymal
LRFN5	FALSE	FALSE	TRUE	TRUE	2	mesenchymal
HOXA9	FALSE	FALSE	TRUE	TRUE	2	mesenchymal
OMD	FALSE	FALSE	TRUE	TRUE	2	mesenchymal
HAS1	FALSE	FALSE	TRUE	FALSE	1	mesenchymal
SFRP5	FALSE	FALSE	TRUE	TRUE	2	mesenchymal
DPT	FALSE	FALSE	TRUE	TRUE	2	mesenchymal
MEGF10	FALSE	FALSE	TRUE	TRUE	2	mesenchymal
PAPPA2	FALSE	FALSE	TRUE	FALSE	1	mesenchymal
ODZ3	FALSE	FALSE	TRUE	TRUE	2	mesenchymal
NKAIN4	FALSE	FALSE	TRUE	FALSE	1	mesenchymal
ASXL3	FALSE	FALSE	TRUE	FALSE	1	mesenchymal
PI15	FALSE	FALSE	TRUE	TRUE	2	mesenchymal
NTRK3	FALSE	FALSE	TRUE	TRUE	2	mesenchymal
NCAM2	FALSE	FALSE	TRUE	FALSE	1	mesenchymal
AGTR1	FALSE	FALSE	TRUE	TRUE	2	mesenchymal
HHIP	FALSE	FALSE	TRUE	FALSE	1	mesenchymal
PLN	FALSE	FALSE	TRUE	TRUE	2	mesenchymal
SMOC1	FALSE	FALSE	TRUE	TRUE	2	mesenchymal
NTM	FALSE	FALSE	TRUE	TRUE	2	mesenchymal
PDE1C	FALSE	FALSE	TRUE	FALSE	1	mesenchymal
FAM196B	FALSE	FALSE	TRUE	TRUE	2	mesenchymal
APCDD1L	FALSE	FALSE	TRUE	TRUE	2	mesenchymal
FGF7	FALSE	FALSE	TRUE	FALSE	1	mesenchymal
IGLON5	FALSE	FALSE	TRUE	TRUE	2	mesenchymal
ADCY2	FALSE	FALSE	TRUE	FALSE	1	mesenchymal
DIO2	FALSE	FALSE	TRUE	TRUE	2	mesenchymal
AJAP1	FALSE	FALSE	TRUE	FALSE	1	mesenchymal
LSAMP	FALSE	FALSE	TRUE	TRUE	2	mesenchymal
SLC30A3	FALSE	FALSE	TRUE	FALSE	1	mesenchymal
PTPRD	FALSE	FALSE	TRUE	TRUE	2	mesenchymal
TRPA1	FALSE	FALSE	TRUE	FALSE	1	mesenchymal
SCN3A	FALSE	FALSE	TRUE	FALSE	1	mesenchymal
MYL3	FALSE	FALSE	TRUE	FALSE	1	mesenchymal
SHISA3	FALSE	FALSE	TRUE	TRUE	2	mesenchymal
SHOX2	FALSE	FALSE	TRUE	TRUE	2	mesenchymal
CDK15	FALSE	FALSE	TRUE	FALSE	1	mesenchymal
CUX2	FALSE	FALSE	TRUE	TRUE	2	mesenchymal
INSRR	FALSE	FALSE	TRUE	FALSE	1	mesenchymal
CCL26	FALSE	FALSE	TRUE	FALSE	1	mesenchymal
KIAA2022	FALSE	FALSE	TRUE	FALSE	1	mesenchymal
ARSI	FALSE	FALSE	TRUE	TRUE	2	mesenchymal
CCL11	FALSE	FALSE	TRUE	FALSE	1	mesenchymal
KLF14	FALSE	FALSE	TRUE	TRUE	2	mesenchymal
SVEP1	FALSE	FALSE	TRUE	TRUE	2	mesenchymal
ACAN	FALSE	FALSE	TRUE	TRUE	2	mesenchymal
CORIN	FALSE	FALSE	TRUE	TRUE	2	mesenchymal
PLA2G2A	FALSE	FALSE	TRUE	TRUE	2	mesenchymal
CDK5R2	FALSE	FALSE	TRUE	TRUE	2	mesenchymal
GPR88	FALSE	FALSE	TRUE	TRUE	2	mesenchymal
IGF2BP1	FALSE	FALSE	TRUE	FALSE	1	mesenchymal
FREM2	FALSE	FALSE	TRUE	FALSE	1	mesenchymal
MCHR1	FALSE	FALSE	TRUE	TRUE	2	mesenchymal
MAPK4	FALSE	FALSE	TRUE	TRUE	2	mesenchymal
BIRC7	FALSE	FALSE	TRUE	FALSE	1	mesenchymal
DLX6	FALSE	FALSE	TRUE	FALSE	1	mesenchymal
RNF128	FALSE	FALSE	TRUE	TRUE	2	mesenchymal
RANBP3L	FALSE	FALSE	TRUE	FALSE	1	mesenchymal
NECAB2	FALSE	FALSE	TRUE	FALSE	1	mesenchymal
UBE2QL1	FALSE	FALSE	TRUE	TRUE	2	mesenchymal
RAB3B	FALSE	FALSE	TRUE	TRUE	2	mesenchymal
F2RL2	FALSE	FALSE	TRUE	TRUE	2	mesenchymal
ADAMTS16	FALSE	FALSE	TRUE	TRUE	2	mesenchymal
SV2B	FALSE	FALSE	TRUE	TRUE	2	mesenchymal
TNN	FALSE	FALSE	TRUE	FALSE	1	mesenchymal
KIRREL2	FALSE	FALSE	FALSE	TRUE	1	mesenchymal
ARSE	FALSE	FALSE	FALSE	TRUE	1	mesenchymal
CACNA2D1	FALSE	FALSE	FALSE	TRUE	1	mesenchymal
ITGA8	FALSE	FALSE	FALSE	TRUE	1	mesenchymal
CXorf57	FALSE	FALSE	FALSE	TRUE	1	mesenchymal
BMPER	FALSE	FALSE	FALSE	TRUE	1	mesenchymal
TBX18	FALSE	FALSE	FALSE	TRUE	1	mesenchymal
SERPINB2	FALSE	FALSE	FALSE	TRUE	1	mesenchymal
SMTNL2	FALSE	FALSE	FALSE	TRUE	1	mesenchymal
CALB2	FALSE	FALSE	FALSE	TRUE	1	mesenchymal
CRYGN	FALSE	FALSE	FALSE	TRUE	1	mesenchymal
TMSB15A	FALSE	FALSE	FALSE	TRUE	1	mesenchymal
DHH	FALSE	FALSE	FALSE	TRUE	1	mesenchymal
TWIST2	FALSE	FALSE	FALSE	TRUE	1	mesenchymal
FMN2	FALSE	FALSE	FALSE	TRUE	1	mesenchymal
ABCA6	FALSE	FALSE	FALSE	TRUE	1	mesenchymal
LPAR4	FALSE	FALSE	FALSE	TRUE	1	mesenchymal
HOXA7	FALSE	FALSE	FALSE	TRUE	1	mesenchymal
NEGR1	FALSE	FALSE	FALSE	TRUE	1	mesenchymal
SLC35F1	FALSE	FALSE	FALSE	TRUE	1	mesenchymal
CDR1	FALSE	FALSE	FALSE	TRUE	1	mesenchymal
ALDH1A2	FALSE	FALSE	FALSE	TRUE	1	mesenchymal
C19orf59	FALSE	FALSE	FALSE	TRUE	1	mesenchymal
BNC1	FALSE	FALSE	FALSE	TRUE	1	mesenchymal
KIAA1324	TRUE	TRUE	TRUE	TRUE	4	differentiated
LDLRAD1	TRUE	FALSE	TRUE	TRUE	3	differentiated
CYP4B1	TRUE	TRUE	TRUE	TRUE	4	differentiated
OVGP1	TRUE	TRUE	TRUE	TRUE	4	differentiated
MYB	TRUE	TRUE	FALSE	FALSE	2	differentiated
FLJ46266	TRUE	FALSE	FALSE	FALSE	1	differentiated
FLJ44379	TRUE	FALSE	FALSE	FALSE	1	differentiated
CCDC78	TRUE	FALSE	FALSE	TRUE	2	differentiated
GJB1	TRUE	TRUE	TRUE	TRUE	4	differentiated
STAR	TRUE	FALSE	FALSE	FALSE	1	differentiated
SPDEF	TRUE	TRUE	TRUE	TRUE	4	differentiated
C9orf135	TRUE	FALSE	TRUE	FALSE	2	differentiated
C9orf24	TRUE	FALSE	TRUE	TRUE	3	differentiated
C1orf87	TRUE	FALSE	FALSE	FALSE	1	differentiated
C15orf26	TRUE	FALSE	TRUE	TRUE	3	differentiated
OSTbeta	TRUE	FALSE	FALSE	FALSE	1	differentiated
UGT2B7	TRUE	FALSE	FALSE	FALSE	1	differentiated
CCDC37	TRUE	FALSE	TRUE	FALSE	2	differentiated
AKAP14	TRUE	FALSE	TRUE	FALSE	2	differentiated
C10orf81	TRUE	FALSE	TRUE	TRUE	3	differentiated
ROPN1L	TRUE	FALSE	FALSE	TRUE	2	differentiated
ESR1	TRUE	FALSE	FALSE	FALSE	1	differentiated
FOLR1	TRUE	TRUE	FALSE	FALSE	2	differentiated
NXNL2	TRUE	FALSE	TRUE	TRUE	3	differentiated
MAGEC1	TRUE	FALSE	FALSE	FALSE	1	differentiated
KLK11	TRUE	TRUE	FALSE	FALSE	2	differentiated
SLC5A1	TRUE	TRUE	TRUE	TRUE	4	differentiated
TMEM146	TRUE	FALSE	FALSE	FALSE	1	differentiated
ANXA10	TRUE	FALSE	FALSE	FALSE	1	differentiated
AGBL2	TRUE	TRUE	FALSE	TRUE	3	differentiated
NDP	TRUE	TRUE	FALSE	FALSE	2	differentiated
FAM81B	TRUE	FALSE	TRUE	FALSE	2	differentiated
MGC10981	TRUE	FALSE	FALSE	FALSE	1	differentiated
MGC13057	TRUE	FALSE	FALSE	FALSE	1	differentiated
CYP3A5	TRUE	FALSE	FALSE	FALSE	1	differentiated
LRG1	TRUE	FALSE	FALSE	FALSE	1	differentiated
GOLSYN	TRUE	TRUE	FALSE	FALSE	2	differentiated
SLC23A1	TRUE	FALSE	FALSE	TRUE	2	differentiated
FAM3B	TRUE	FALSE	FALSE	FALSE	1	differentiated
MYBPH	TRUE	FALSE	FALSE	TRUE	2	differentiated
HSH2D	TRUE	FALSE	FALSE	FALSE	1	differentiated
ALPPL2	TRUE	TRUE	TRUE	TRUE	4	differentiated
PIGR	TRUE	FALSE	TRUE	TRUE	3	differentiated
YSK4	TRUE	FALSE	FALSE	FALSE	1	differentiated
USP53	TRUE	FALSE	FALSE	FALSE	1	differentiated
CSAG3A	TRUE	FALSE	FALSE	FALSE	1	differentiated
MLPH	TRUE	TRUE	FALSE	FALSE	2	differentiated
TSPAN8	TRUE	TRUE	FALSE	FALSE	2	differentiated
RSPH1	TRUE	FALSE	FALSE	FALSE	1	differentiated
C21orf121	TRUE	FALSE	FALSE	FALSE	1	differentiated
CCDC19	TRUE	FALSE	FALSE	FALSE	1	differentiated
C20orf85	TRUE	FALSE	FALSE	FALSE	1	differentiated
ZMYND10	TRUE	TRUE	FALSE	FALSE	2	differentiated
TMEM45B	TRUE	FALSE	FALSE	FALSE	1	differentiated
NQO1	TRUE	TRUE	FALSE	FALSE	2	differentiated
UGT2B10	TRUE	FALSE	FALSE	FALSE	1	differentiated
CXorf41	TRUE	FALSE	FALSE	FALSE	1	differentiated
CCDC135	TRUE	FALSE	TRUE	TRUE	3	differentiated
TTC29	TRUE	FALSE	FALSE	FALSE	1	differentiated
C2orf39	TRUE	FALSE	TRUE	TRUE	3	differentiated
DIO1	TRUE	FALSE	FALSE	TRUE	2	differentiated
AGR3	TRUE	FALSE	FALSE	FALSE	1	differentiated
FLJ40298	TRUE	FALSE	FALSE	FALSE	1	differentiated
RNF183	TRUE	FALSE	FALSE	TRUE	2	differentiated
TEKT1	TRUE	FALSE	FALSE	FALSE	1	differentiated
HOXD1	TRUE	TRUE	FALSE	FALSE	2	differentiated
WDR16	TRUE	FALSE	FALSE	TRUE	2	differentiated
UGT2B11	TRUE	FALSE	FALSE	FALSE	1	differentiated
TTC18	TRUE	FALSE	FALSE	FALSE	1	differentiated
LOC730112	TRUE	FALSE	FALSE	FALSE	1	differentiated
SCGB2A2	TRUE	FALSE	FALSE	FALSE	1	differentiated
AK7	TRUE	FALSE	FALSE	FALSE	1	differentiated
C10orf63	TRUE	FALSE	FALSE	FALSE	1	differentiated
C21orf13	TRUE	FALSE	FALSE	FALSE	1	differentiated
DDC	TRUE	FALSE	FALSE	FALSE	1	differentiated
AMY2A	TRUE	FALSE	FALSE	FALSE	1	differentiated
SPAG8	TRUE	FALSE	FALSE	FALSE	1	differentiated
INDO	TRUE	TRUE	FALSE	FALSE	2	differentiated
ATHL1	TRUE	TRUE	FALSE	FALSE	2	differentiated
CCDC11	TRUE	FALSE	FALSE	FALSE	1	differentiated
XK	TRUE	FALSE	FALSE	FALSE	1	differentiated
FXYD3	TRUE	TRUE	FALSE	FALSE	2	differentiated
MS4A8B	TRUE	FALSE	FALSE	FALSE	1	differentiated
CCNO	TRUE	TRUE	FALSE	FALSE	2	differentiated
ARHGAP26	TRUE	TRUE	FALSE	FALSE	2	differentiated
UGT2B28	TRUE	FALSE	FALSE	FALSE	1	differentiated
LOC136288	TRUE	FALSE	FALSE	FALSE	1	differentiated
LONRF2	TRUE	FALSE	FALSE	FALSE	1	differentiated
RAB17	TRUE	FALSE	FALSE	FALSE	1	differentiated
DNAH9	TRUE	FALSE	FALSE	FALSE	1	differentiated
LRRC50	TRUE	TRUE	TRUE	TRUE	4	differentiated
SLC44A4	TRUE	TRUE	FALSE	FALSE	2	differentiated
FLJ23834	TRUE	FALSE	FALSE	FALSE	1	differentiated
WISP3	TRUE	TRUE	FALSE	TRUE	3	differentiated
MYCBPAP	TRUE	FALSE	FALSE	FALSE	1	differentiated
ALS2CR12	TRUE	FALSE	FALSE	FALSE	1	differentiated
ST6GALNAC1	TRUE	FALSE	FALSE	FALSE	1	differentiated
MUCL1	TRUE	FALSE	FALSE	FALSE	1	differentiated
CLDN10	TRUE	TRUE	FALSE	FALSE	2	differentiated
C1orf168	TRUE	FALSE	TRUE	TRUE	3	differentiated
SCGB1D2	FALSE	TRUE	TRUE	TRUE	3	differentiated
FOXJ1	FALSE	TRUE	FALSE	FALSE	1	differentiated
EHF	FALSE	TRUE	FALSE	FALSE	1	differentiated
DEFB1	FALSE	TRUE	FALSE	FALSE	1	differentiated
SCGB2A1	FALSE	TRUE	FALSE	TRUE	2	differentiated
CRISP3	FALSE	TRUE	FALSE	FALSE	1	differentiated
RTP4	FALSE	TRUE	FALSE	FALSE	1	differentiated
LCN2	FALSE	TRUE	FALSE	FALSE	1	differentiated
TEKT2	FALSE	TRUE	FALSE	FALSE	1	differentiated
FLJ23049	FALSE	TRUE	FALSE	FALSE	1	differentiated
TMPRSS3	FALSE	TRUE	FALSE	FALSE	1	differentiated
GMPR	FALSE	TRUE	FALSE	FALSE	1	differentiated
CASC1	FALSE	TRUE	FALSE	FALSE	1	differentiated
RARRES3	FALSE	TRUE	FALSE	FALSE	1	differentiated
LY75	FALSE	TRUE	FALSE	FALSE	1	differentiated
COBL	FALSE	TRUE	FALSE	FALSE	1	differentiated
GRAMD1C	FALSE	TRUE	FALSE	FALSE	1	differentiated
MUC16	FALSE	TRUE	FALSE	FALSE	1	differentiated
TMC5	FALSE	TRUE	FALSE	FALSE	1	differentiated
EYA2	FALSE	TRUE	FALSE	FALSE	1	differentiated
PDZK1IP1	FALSE	TRUE	FALSE	FALSE	1	differentiated
PRSS21	FALSE	TRUE	FALSE	FALSE	1	differentiated
KLK7	FALSE	TRUE	FALSE	FALSE	1	differentiated
NME5	FALSE	TRUE	FALSE	FALSE	1	differentiated
CCNA1	FALSE	TRUE	FALSE	FALSE	1	differentiated
EDG7	FALSE	TRUE	FALSE	FALSE	1	differentiated
SST	FALSE	TRUE	FALSE	FALSE	1	differentiated
OPLAH	FALSE	TRUE	FALSE	FALSE	1	differentiated
PIPOX	FALSE	TRUE	FALSE	FALSE	1	differentiated
BBOX1	FALSE	TRUE	FALSE	FALSE	1	differentiated
C10orf116	FALSE	TRUE	FALSE	FALSE	1	differentiated
VTCN1	FALSE	TRUE	FALSE	FALSE	1	differentiated
EFCAB1	FALSE	TRUE	FALSE	FALSE	1	differentiated
MSLN	FALSE	TRUE	FALSE	FALSE	1	differentiated
HTR3A	FALSE	TRUE	TRUE	TRUE	3	differentiated
SLC22A4	FALSE	TRUE	FALSE	FALSE	1	differentiated
ATP6V1B1	FALSE	TRUE	FALSE	FALSE	1	differentiated
CHL1	FALSE	TRUE	FALSE	FALSE	1	differentiated
CHODL	FALSE	TRUE	FALSE	FALSE	1	differentiated
OAS3	FALSE	TRUE	FALSE	FALSE	1	differentiated
IFIH1	FALSE	TRUE	FALSE	FALSE	1	differentiated
LRRC6	FALSE	TRUE	FALSE	FALSE	1	differentiated
ACSL5	FALSE	TRUE	FALSE	FALSE	1	differentiated
SLC15A2	FALSE	TRUE	FALSE	FALSE	1	differentiated
CLGN	FALSE	TRUE	FALSE	FALSE	1	differentiated
KLK8	FALSE	TRUE	FALSE	FALSE	1	differentiated
IFIT3	FALSE	TRUE	FALSE	FALSE	1	differentiated
SKAP1	FALSE	TRUE	FALSE	FALSE	1	differentiated
SCGB1D1	FALSE	TRUE	FALSE	FALSE	1	differentiated
THSD4	FALSE	TRUE	FALSE	FALSE	1	differentiated
USP18	FALSE	TRUE	FALSE	FALSE	1	differentiated
WIT1	FALSE	TRUE	FALSE	FALSE	1	differentiated
MAK	FALSE	TRUE	FALSE	FALSE	1	differentiated
RIBC2	FALSE	TRUE	FALSE	FALSE	1	differentiated
CXCL11	FALSE	TRUE	FALSE	FALSE	1	differentiated
CYP2J2	FALSE	TRUE	FALSE	FALSE	1	differentiated
SAMD9	FALSE	TRUE	FALSE	FALSE	1	differentiated
PRSS16	FALSE	TRUE	FALSE	FALSE	1	differentiated
OAS1	FALSE	TRUE	FALSE	FALSE	1	differentiated
LRP2BP	FALSE	TRUE	FALSE	FALSE	1	differentiated
DEPDC6	FALSE	TRUE	FALSE	FALSE	1	differentiated
CHI3L1	FALSE	TRUE	FALSE	FALSE	1	differentiated
MUC1	FALSE	TRUE	FALSE	FALSE	1	differentiated
WT1	FALSE	TRUE	FALSE	FALSE	1	differentiated
TPPP3	FALSE	TRUE	FALSE	FALSE	1	differentiated
IFI44L	FALSE	TRUE	FALSE	FALSE	1	differentiated
BCL2L14	FALSE	TRUE	FALSE	FALSE	1	differentiated
FAM107A	FALSE	TRUE	FALSE	FALSE	1	differentiated
CLU	FALSE	TRUE	FALSE	FALSE	1	differentiated
ELMO3	FALSE	TRUE	FALSE	FALSE	1	differentiated
MNS1	FALSE	TRUE	FALSE	FALSE	1	differentiated
SPAG1	FALSE	TRUE	FALSE	FALSE	1	differentiated
PRRG4	FALSE	TRUE	FALSE	FALSE	1	differentiated
HESRG	FALSE	FALSE	TRUE	FALSE	1	differentiated
CDHR4	FALSE	FALSE	TRUE	FALSE	1	differentiated
C1orf189	FALSE	FALSE	TRUE	FALSE	1	differentiated
SNTN	FALSE	FALSE	TRUE	FALSE	1	differentiated
TUBA4B	FALSE	FALSE	TRUE	FALSE	1	differentiated
CDC20B	FALSE	FALSE	TRUE	FALSE	1	differentiated
C1orf173	FALSE	FALSE	TRUE	TRUE	2	differentiated
TCTE1	FALSE	FALSE	TRUE	FALSE	1	differentiated
GAS2L2	FALSE	FALSE	TRUE	TRUE	2	differentiated
PLEKHG7	FALSE	FALSE	TRUE	FALSE	1	differentiated
RSPH10B2	FALSE	FALSE	TRUE	TRUE	2	differentiated
C2orf73	FALSE	FALSE	TRUE	TRUE	2	differentiated
VWA3A	FALSE	FALSE	TRUE	TRUE	2	differentiated
TP53AIP1	FALSE	FALSE	TRUE	TRUE	2	differentiated
C1orf177	FALSE	FALSE	TRUE	FALSE	1	differentiated
VWA3B	FALSE	FALSE	TRUE	TRUE	2	differentiated
UMODL1	FALSE	FALSE	TRUE	TRUE	2	differentiated
IL5RA	FALSE	FALSE	TRUE	FALSE	1	differentiated
C11orf88	FALSE	FALSE	TRUE	TRUE	2	differentiated
WDR49	FALSE	FALSE	TRUE	FALSE	1	differentiated
PSORS1C3	FALSE	FALSE	TRUE	FALSE	1	differentiated
CXorf22	FALSE	FALSE	TRUE	FALSE	1	differentiated
GOLGA6L9	FALSE	FALSE	TRUE	FALSE	1	differentiated
C1orf194	FALSE	FALSE	TRUE	TRUE	2	differentiated
LOC647309	FALSE	FALSE	TRUE	TRUE	2	differentiated
CAPN8	FALSE	FALSE	TRUE	FALSE	1	differentiated
TRIM31	FALSE	FALSE	TRUE	TRUE	2	differentiated
PRSS33	FALSE	FALSE	TRUE	TRUE	2	differentiated
DNAI1	FALSE	FALSE	TRUE	TRUE	2	differentiated
DYDC1	FALSE	FALSE	TRUE	FALSE	1	differentiated
TMC1	FALSE	FALSE	TRUE	FALSE	1	differentiated
C14orf184	FALSE	FALSE	TRUE	TRUE	2	differentiated
STRA8	FALSE	FALSE	TRUE	FALSE	1	differentiated
VNN3	FALSE	FALSE	TRUE	FALSE	1	differentiated
OBP2B	FALSE	FALSE	TRUE	FALSE	1	differentiated
PNLDC1	FALSE	FALSE	TRUE	FALSE	1	differentiated
KLK12	FALSE	FALSE	TRUE	FALSE	1	differentiated
UPP2	FALSE	FALSE	TRUE	FALSE	1	differentiated
SERPINI2	FALSE	FALSE	TRUE	FALSE	1	differentiated
LOC100131726	FALSE	FALSE	TRUE	FALSE	1	differentiated
SLC28A2	FALSE	FALSE	TRUE	FALSE	1	differentiated
CHRNA6	FALSE	FALSE	TRUE	TRUE	2	differentiated
NCRNA00202	FALSE	FALSE	TRUE	TRUE	2	differentiated
LOC729668	FALSE	FALSE	TRUE	FALSE	1	differentiated
C10orf99	FALSE	FALSE	TRUE	FALSE	1	differentiated
HRASLS2	FALSE	FALSE	TRUE	TRUE	2	differentiated
PKHD1L1	FALSE	FALSE	TRUE	TRUE	2	differentiated
C11orf16	FALSE	FALSE	TRUE	FALSE	1	differentiated
WDR38	FALSE	FALSE	TRUE	TRUE	2	differentiated
C4orf37	FALSE	FALSE	TRUE	FALSE	1	differentiated
STRC	FALSE	FALSE	TRUE	FALSE	1	differentiated
CYP4A11	FALSE	FALSE	TRUE	FALSE	1	differentiated
LRRC26	FALSE	FALSE	TRUE	TRUE	2	differentiated
CD164L2	FALSE	FALSE	TRUE	TRUE	2	differentiated
HAL	FALSE	FALSE	TRUE	TRUE	2	differentiated
C1orf92	FALSE	FALSE	TRUE	FALSE	1	differentiated
WDR69	FALSE	FALSE	TRUE	FALSE	1	differentiated
CXorf30	FALSE	FALSE	TRUE	FALSE	1	differentiated
C17orf99	FALSE	FALSE	TRUE	FALSE	1	differentiated
KIR2DL4	FALSE	FALSE	TRUE	FALSE	1	differentiated
RSPH6A	FALSE	FALSE	TRUE	TRUE	2	differentiated
KIAA1751	FALSE	FALSE	TRUE	FALSE	1	differentiated
ZBBX	FALSE	FALSE	TRUE	FALSE	1	differentiated
C7orf57	FALSE	FALSE	TRUE	TRUE	2	differentiated
GPR152	FALSE	FALSE	TRUE	FALSE	1	differentiated
SPINLW1	FALSE	FALSE	TRUE	TRUE	2	differentiated
IMPG2	FALSE	FALSE	TRUE	TRUE	2	differentiated
FAM183A	FALSE	FALSE	TRUE	TRUE	2	differentiated
SLC28A1	FALSE	FALSE	TRUE	FALSE	1	differentiated
ABCG8	FALSE	FALSE	TRUE	FALSE	1	differentiated
TEX12	FALSE	FALSE	TRUE	FALSE	1	differentiated
SNORA13	FALSE	FALSE	TRUE	FALSE	1	differentiated
CRYBB3	FALSE	FALSE	TRUE	FALSE	1	differentiated
MUC13	FALSE	FALSE	TRUE	FALSE	1	differentiated
CCDC108	FALSE	FALSE	TRUE	FALSE	1	differentiated
LOC148696	FALSE	FALSE	TRUE	FALSE	1	differentiated
CTAGE4	FALSE	FALSE	TRUE	FALSE	1	differentiated
AMY1A	FALSE	FALSE	FALSE	TRUE	1	differentiated
TCF23	FALSE	FALSE	FALSE	TRUE	1	differentiated
ST7OT4	FALSE	FALSE	FALSE	TRUE	1	differentiated
C14orf86	FALSE	FALSE	FALSE	TRUE	1	differentiated
TMEM88B	FALSE	FALSE	FALSE	TRUE	1	differentiated
WDR63	FALSE	FALSE	FALSE	TRUE	1	differentiated
TTC16	FALSE	FALSE	FALSE	TRUE	1	differentiated
WBSCR26	FALSE	FALSE	FALSE	TRUE	1	differentiated
GLOD5	FALSE	FALSE	FALSE	TRUE	1	differentiated
C20orf26	FALSE	FALSE	FALSE	TRUE	1	differentiated
PATL2	FALSE	FALSE	FALSE	TRUE	1	differentiated
LOC400696	FALSE	FALSE	FALSE	TRUE	1	differentiated
CCDC42B	FALSE	FALSE	FALSE	TRUE	1	differentiated
TTLL10	FALSE	FALSE	FALSE	TRUE	1	differentiated
C14orf72	FALSE	FALSE	FALSE	TRUE	1	differentiated
C22orf41	FALSE	FALSE	FALSE	TRUE	1	differentiated
LYG2	FALSE	FALSE	FALSE	TRUE	1	differentiated
TMEM190	FALSE	FALSE	FALSE	TRUE	1	differentiated
CABP4	FALSE	FALSE	FALSE	TRUE	1	differentiated
CDHR3	FALSE	FALSE	FALSE	TRUE	1	differentiated
DNAJB13	FALSE	FALSE	FALSE	TRUE	1	differentiated
C9orf173	FALSE	FALSE	FALSE	TRUE	1	differentiated
C2orf62	FALSE	FALSE	FALSE	TRUE	1	differentiated
CYP4Z1	FALSE	FALSE	FALSE	TRUE	1	differentiated
SLC9A11	FALSE	FALSE	FALSE	TRUE	1	differentiated
RUFY4	FALSE	FALSE	FALSE	TRUE	1	differentiated
NWD1	FALSE	FALSE	FALSE	TRUE	1	differentiated
PCP2	FALSE	FALSE	FALSE	TRUE	1	differentiated
FAM166B	FALSE	FALSE	FALSE	TRUE	1	differentiated
RP1	FALSE	FALSE	FALSE	TRUE	1	differentiated
DLEC1	FALSE	FALSE	FALSE	TRUE	1	differentiated
LRGUK	FALSE	FALSE	FALSE	TRUE	1	differentiated
NEK5	FALSE	FALSE	FALSE	TRUE	1	differentiated
MUC15	FALSE	FALSE	FALSE	TRUE	1	differentiated
MSLNL	FALSE	FALSE	FALSE	TRUE	1	differentiated
CADPS	FALSE	FALSE	FALSE	TRUE	1	differentiated
GRIN3B	FALSE	FALSE	FALSE	TRUE	1	differentiated
C17orf46	FALSE	FALSE	FALSE	TRUE	1	differentiated
DMBT1	FALSE	FALSE	FALSE	TRUE	1	differentiated
CYP4F3	FALSE	FALSE	FALSE	TRUE	1	differentiated
NEK10	FALSE	FALSE	FALSE	TRUE	1	differentiated
ERN2	FALSE	FALSE	FALSE	TRUE	1	differentiated
ABCG5	FALSE	FALSE	FALSE	TRUE	1	differentiated

## Sheet: Proliferative
Category	Term	Count	%	PValue	Genes	Bonferroni	Benjamini	FDR
UP_SEQ_FEATURE	signal peptide	89	4.21801	3.77491e-12	EDN3, IGDCC3, MASP1, FGF17, LTBP4, GRIK4, FSTL4, DLK1, LGR5, SPINK5, APOA1, GPC3, SOSTDC1, CPA2, ITIH2, CPA1, KIRREL2, KIRREL3, IL13RA2, SHBG, COCH, TMEFF1, MATN4, ASTL, SDK2, CYYR1, PTPRT, PCDH8, COLEC11, SLIT1, GPR98, LEFTY1, UMODL1, LHFPL1, GRM7, ADAMTS3, FXYD1, ALPL, WFIKKN2, C21ORF29, CA14, CRLF1, CYTL1, ASTN1, COL28A1, COL2A1, CNTFR, FXYD6, COL9A3, TMEM190, IMPG2, LEFTY2, SCG3, FBN3, SCG5, …	4.00891e-09	4.00891e-09	6.0099e-09
SP_PIR_KEYWORDS	signal	89	4.21801	4.34172e-12	EDN3, IGDCC3, MASP1, FGF17, LTBP4, GRIK4, FSTL4, DLK1, LGR5, SPINK5, APOA1, GPC3, SOSTDC1, CPA2, ITIH2, CPA1, KIRREL2, KIRREL3, IL13RA2, SHBG, COCH, TMEFF1, MATN4, ASTL, SDK2, CYYR1, PTPRT, PCDH8, COLEC11, SLIT1, GPR98, LEFTY1, UMODL1, LHFPL1, GRM7, ADAMTS3, FXYD1, ALPL, WFIKKN2, C21ORF29, CA14, CRLF1, CYTL1, ASTN1, COL28A1, COL2A1, CNTFR, FXYD6, COL9A3, TMEM190, IMPG2, LEFTY2, SCG3, FBN3, SCG5, …	1.27213e-09	1.27213e-09	5.781e-09
GOTERM_CC_FAT	GO:0005576~extracellular region	60	2.8436	2.63955e-09	EDN3, MASP1, FGF9, LTBP4, FGF17, FSTL4, DLK1, SPINK5, APOA1, GPC3, SOSTDC1, CPA2, ITIH2, CPA1, KIRREL3, IL13RA2, COCH, SHBG, MATN4, COLEC11, SLIT1, LEFTY1, UMODL1, ADAMTS3, WFIKKN2, C21ORF29, ENPP3, CRLF1, CYTL1, COL28A1, COL2A1, FXYD6, COL9A3, IMPG2, LEFTY2, SCG3, PRAP1, SCG5, FBN3, FBN2, THBS4, FLRT3, FLRT1, VWA3A, NTF3, PLAC1, LCN10, COL4A6, SERPINI2, WNT2B, NTN3, CEL, PENK, CLEC18C, FREM2, GD…	5.19991e-07	5.19991e-07	3.30021e-06
GOTERM_CC_FAT	GO:0044421~extracellular region part	35	1.65877	2.27522e-07	EDN3, MASP1, FGF9, LTBP4, FGF17, CRLF1, CYTL1, COL28A1, COL2A1, DLK1, FXYD6, APOA1, COL9A3, GPC3, SOSTDC1, LEFTY2, IMPG2, FBN3, FBN2, CPA1, THBS4, IL13RA2, FLRT3, COCH, FLRT1, SLIT1, COL4A6, LEFTY1, NTN3, WNT2B, FREM2, GDF10, BMP7, ADAMTS3, PCSK1N	4.48209e-05	2.24107e-05	0.000284469
SP_PIR_KEYWORDS	Secreted	49	2.32227	2.95829e-07	EDN3, MASP1, FGF9, LTBP4, FGF17, FSTL4, SPINK5, GPC3, APOA1, SOSTDC1, CPA2, ITIH2, CPA1, COCH, SHBG, MATN4, COLEC11, SLIT1, LEFTY1, ADAMTS3, WFIKKN2, C21ORF29, ENPP3, CRLF1, CYTL1, COL28A1, COL2A1, COL9A3, LEFTY2, SCG3, PRAP1, SCG5, FBN3, FBN2, VWA3A, NTF3, PLAC1, LCN10, COL4A6, SERPINI2, WNT2B, NTN3, PENK, CLEC18C, GDF10, PAPPA2, PCSK1N, BMP7, AGR3	8.66743e-05	4.33381e-05	0.000393893
SP_PIR_KEYWORDS	developmental protein	30	1.4218	5.08057e-07	FGF9, BEX1, MYT1, PAX2, GLI1, LHX1, DDX25, LEFTY2, PHC1, ZNF423, INA, TMEFF1, SOX11, PLAC1, SIX3, FZD2, DACH1, SLIT1, LEFTY1, CTNNA2, WNT2B, EYA4, FZD10, EYA1, MSX1, DACH2, FREM2, FYN, IFT81, BMP7	0.00014885	4.9619e-05	0.000676471
UP_SEQ_FEATURE	glycosylation site:N-linked (GlcNAc...)	89	4.21801	7.10404e-07	KCNC1, IGDCC3, MASP1, FGF9, FGF17, LTBP4, GRIK4, FSTL4, TSPAN7, TSPAN8, DLK1, LGR5, GPC3, CLEC4F, SOSTDC1, ITIH2, HTR1D, KIRREL2, SV2C, KIRREL3, IL13RA2, SHBG, COCH, MATN4, CCKBR, SDK2, TMEM132B, PTPRT, PCDH8, SLIT1, LEFTY1, SSTR3, UMODL1, LHFPL1, GRM7, SCN11A, GPR17, ADAMTS3, ALPL, WFIKKN2, GAL3ST3, C21ORF29, PTCHD2, CA14, ENPP3, CRLF1, ASTN1, COL2A1, CNTFR, ITM2C, COL9A3, SLCO1A2, TTYH1, IMPG2,…	0.000754164	0.000377153	0.00113102
SP_PIR_KEYWORDS	glycoprotein	92	4.36019	7.50902e-07	KCNC1, IGDCC3, MASP1, FGF9, FGF17, LTBP4, GRIK4, FSTL4, TSPAN7, TSPAN8, DLK1, LGR5, APOA1, GPC3, CLEC4F, SOSTDC1, ITIH2, HTR1D, KIRREL2, SV2C, KIRREL3, IL13RA2, SHBG, INA, COCH, MATN4, CCKBR, SDK2, TMEM132B, PTPRT, PCDH8, SLIT1, LEFTY1, SSTR3, UMODL1, LHFPL1, GRM7, SCN11A, GPR17, ADAMTS3, ALPL, WFIKKN2, GAL3ST3, C21ORF29, PTCHD2, CA14, ENPP3, CRLF1, ASTN1, COL2A1, CNTFR, ITM2C, COL9A3, SLCO1A2, T…	0.00021999	5.50021e-05	0.000999814
GOTERM_CC_FAT	GO:0031012~extracellular matrix	19	0.900474	1.18012e-06	COCH, FLRT3, FLRT1, FGF9, LTBP4, COL28A1, COL2A1, COL4A6, WNT2B, NTN3, GPC3, COL9A3, FREM2, IMPG2, FBN3, FBN2, ADAMTS3, BMP7, THBS4	0.000232457	7.74917e-05	0.00147549
GOTERM_CC_FAT	GO:0005578~proteinaceous extracellular matrix	18	0.853081	1.85855e-06	COCH, FLRT3, FLRT1, FGF9, LTBP4, COL28A1, COL2A1, COL4A6, WNT2B, NTN3, GPC3, COL9A3, FREM2, IMPG2, FBN3, FBN2, ADAMTS3, THBS4	0.000366069	9.15297e-05	0.00232372
INTERPRO	IPR013032:EGF-like region, conserved site	16	0.758294	8.46719e-06	TMEFF1, MATN4, MASP1, LTBP4, ASTN1, DLK1, SLIT1, NTN3, EPHA7, UMODL1, CLEC18C, IMPG2, FBN3, FBN2, LRP4, THBS4	0.00392952	0.00392952	0.012068
SP_PIR_KEYWORDS	egf-like domain	14	0.663507	1.24428e-05	TMEFF1, MATN4, MASP1, LTBP4, ASTN1, DLK1, SLIT1, UMODL1, CLEC18C, IMPG2, FBN3, FBN2, LRP4, THBS4	0.00363912	0.000728886	0.0165662
GOTERM_BP_FAT	GO:0007389~pattern specification process	14	0.663507	5.56792e-05	DNAH11, FOXJ1, SIX3, TBX1, PCDH8, CXXC4, TCF7L1, GLI1, EYA1, LHX1, SOSTDC1, GATA4, LEFTY2, BMP7	0.0760217	0.0760217	0.09186
UP_SEQ_FEATURE	domain:EGF-like 3	8	0.379147	5.89611e-05	MATN4, LTBP4, ASTN1, FBN3, DLK1, FBN2, SLIT1, LRP4	0.0606983	0.0206565	0.0938297
GOTERM_BP_FAT	GO:0006928~cell motion	19	0.900474	5.92646e-05	DNAH11, EDN3, DNAH9, NTF3, FOXJ1, WASF1, ASTN1, TBX1, SLIT1, SERPINI2, NTN3, CTNNA2, EPHA7, DNALI1, APOA1, FYN, TEKT2, BMP7, THBS4	0.0807142	0.0412061	0.0977725
GOTERM_BP_FAT	GO:0050954~sensory perception of mechanical stimulus	9	0.42654	6.55396e-05	COCH, EYA1, FYN, GRM7, USH1C, SOBP, TBX1, COL2A1, GPR98	0.0888696	0.0305468	0.108119
GOTERM_BP_FAT	GO:0007155~cell adhesion	23	1.09005	0.000142451	FLRT3, FLRT1, C21ORF29, CLDN19, CLDN6, SDK2, ASTN1, NLGN1, COL28A1, EFS, COL2A1, PTPRT, PCDH8, COL4A6, GPR98, CTNNA2, FREM2, CDH18, TRO, PCDHB17, TTYH1, KIRREL2, THBS4	0.183146	0.049316	0.234858
GOTERM_BP_FAT	GO:0022610~biological adhesion	23	1.09005	0.000145387	FLRT3, FLRT1, C21ORF29, CLDN19, CLDN6, SDK2, ASTN1, NLGN1, COL28A1, EFS, COL2A1, PTPRT, PCDH8, COL4A6, GPR98, CTNNA2, FREM2, CDH18, TRO, PCDHB17, TTYH1, KIRREL2, THBS4	0.186545	0.0404519	0.239693
INTERPRO	IPR003961:Fibronectin, type III	11	0.521327	0.000221209	FLRT3, FLRT1, IGDCC3, EPHA7, UMODL1, CRLF1, SDK2, ASTN1, CNTFR, PAPPA2, PTPRT	0.097759	0.0501363	0.314837
GOTERM_BP_FAT	GO:0048598~embryonic morphogenesis	14	0.663507	0.000224808	ESRRB, FGF9, SOBP, TBX1, COL2A1, PCDH8, PAX2, GLI1, EYA1, MSX1, LHX1, GATA4, FBN2, BMP7	0.273316	0.0518196	0.370404
INTERPRO	IPR000742:EGF-like, type 3	11	0.521327	0.000261643	MATN4, TMEFF1, UMODL1, CLEC18C, LTBP4, IMPG2, FBN3, DLK1, FBN2, SLIT1, THBS4	0.114568	0.0397485	0.372285
GOTERM_BP_FAT	GO:0007605~sensory perception of sound	8	0.379147	0.000297959	COCH, EYA1, GRM7, USH1C, SOBP, TBX1, COL2A1, GPR98	0.34503	0.0586612	0.490653
INTERPRO	IPR000152:EGF-type aspartate/asparagine hydroxylation conserved site	8	0.379147	0.000298993	MATN4, MASP1, UMODL1, LTBP4, FBN3, DLK1, SLIT1, LRP4	0.129818	0.0341658	0.425324
GOTERM_BP_FAT	GO:0016337~cell-cell adhesion	13	0.616114	0.000308968	CLDN19, CLDN6, NLGN1, ASTN1, PTPRT, COL2A1, PCDH8, GPR98, CTNNA2, FREM2, TRO, CDH18, PCDHB17	0.355192	0.0533732	0.508739
INTERPRO	IPR006210:EGF-like	11	0.521327	0.000347237	MATN4, TMEFF1, CLEC18C, LTBP4, ASTN1, FBN3, DLK1, FBN2, SLIT1, LRP4, THBS4	0.149128	0.0317827	0.493795
UP_SEQ_FEATURE	domain:Fibronectin type-III 1	9	0.42654	0.000350475	IGDCC3, EPHA7, UMODL1, CRLF1, SDK2, ASTN1, CNTFR, PTPRT, IL13RA2	0.310832	0.0888681	0.556529
GOTERM_BP_FAT	GO:0048562~embryonic organ morphogenesis	9	0.42654	0.000386068	EYA1, FGF9, GATA4, SOBP, TBX1, COL2A1, PAX2, BMP7, GLI1	0.422081	0.0591059	0.635309
GOTERM_BP_FAT	GO:0048568~embryonic organ development	10	0.473934	0.000471053	EYA1, FGF9, ESRRB, GATA4, SOBP, TBX1, COL2A1, PAX2, BMP7, GLI1	0.487806	0.0647162	0.774649
SP_PIR_KEYWORDS	cell adhesion	16	0.758294	0.000520344	FLRT3, FLRT1, SDK2, ASTN1, NLGN1, COL28A1, EFS, PCDH8, COL4A6, CTNNA2, FREM2, CDH18, TRO, TTYH1, PCDHB17, THBS4	0.141441	0.0250965	0.690617
GOTERM_BP_FAT	GO:0048839~inner ear development	7	0.331754	0.000616736	EYA1, FGF9, SOBP, TBX1, COL2A1, PAX2, GPR98	0.583569	0.0765509	1.01308
SMART	SM00060:FN3	11	0.521327	0.000618475	FLRT3, FLRT1, IGDCC3, EPHA7, UMODL1, CRLF1, SDK2, ASTN1, CNTFR, PAPPA2, PTPRT	0.0726993	0.0726993	0.709781
UP_SEQ_FEATURE	topological domain:Extracellular	56	2.65403	0.00067019	IGDCC3, CLDN6, SLC16A12, GRIK4, TSPAN7, TSPAN8, DLK1, LGR5, ATP2B3, CLEC4F, KIRREL2, HTR1D, SV2C, KIRREL3, IL13RA2, TMEFF1, CCKBR, SDK2, TMEM132B, CYYR1, PCDH8, PTPRT, GPR98, SSTR3, UMODL1, GRM7, GPR17, FXYD1, CLDN19, CA14, PTCHD2, ENPP3, FXYD6, SLCO1A2, TMEM190, TTYH1, IMPG2, FLRT3, FLRT1, PTH2R, GJB7, SLC6A13, NLGN1, SLC10A4, FZD2, CACNA2D2, WDR65, FZD10, EPHA7, ABCG5, KREMEN2, SLC7A3, FREM2, C…	0.509329	0.132722	1.06168
SP_PIR_KEYWORDS	disulfide bond	59	2.79621	0.000788925	EDN3, IGDCC3, MASP1, LTBP4, FSTL4, DLK1, SPINK5, SOSTDC1, CPA2, ITIH2, CPA1, KIRREL2, HTR1D, KIRREL3, IL13RA2, COCH, SHBG, TMEFF1, MATN4, CCKBR, SDK2, PTPRT, COLEC11, SLIT1, LEFTY1, SSTR3, UMODL1, GPR17, ADAMTS3, WFIKKN2, CA14, ENPP3, CRLF1, ASTN1, COL28A1, CNTFR, IMPG2, LEFTY2, FBN3, SCG5, FBN2, THBS4, NTF3, NLGN1, FZD2, LCN10, CACNA2D2, COL4A6, MTTP, NTN3, CEL, FZD10, KREMEN2, PENK, CLEC18C, GD…	0.206456	0.0324955	1.04536
GOTERM_BP_FAT	GO:0042472~inner ear morphogenesis	6	0.28436	0.000848738	EYA1, FGF9, SOBP, TBX1, COL2A1, PAX2	0.700524	0.0955938	1.39168
UP_SEQ_FEATURE	disulfide bond	57	2.70142	0.000917797	EDN3, IGDCC3, MASP1, LTBP4, FSTL4, DLK1, SPINK5, SOSTDC1, CPA2, ITIH2, CPA1, KIRREL2, HTR1D, KIRREL3, IL13RA2, COCH, SHBG, TMEFF1, MATN4, CCKBR, SDK2, PTPRT, COLEC11, SLIT1, LEFTY1, SSTR3, UMODL1, GPR17, ADAMTS3, WFIKKN2, CA14, ENPP3, CRLF1, ASTN1, COL28A1, CNTFR, IMPG2, LEFTY2, SCG5, FBN3, FBN2, THBS4, NTF3, NLGN1, FZD2, LCN10, COL4A6, NTN3, CEL, FZD10, KREMEN2, PENK, CLEC18C, GDF10, PAPPA2, BMP…	0.622863	0.150005	1.45125
SMART	SM00181:EGF	11	0.521327	0.000955549	MATN4, TMEFF1, CLEC18C, LTBP4, ASTN1, FBN3, DLK1, FBN2, SLIT1, LRP4, THBS4	0.110088	0.0566485	1.09468
GOTERM_BP_FAT	GO:0007267~cell-cell signaling	19	0.900474	0.00101025	EDN3, NTF3, FGF9, LTBP4, FGF17, GRIK4, SIX3, NLGN1, PCDH8, ATP1A2, FZD2, GLI1, CTNNA2, SSTR3, LHX1, GRM7, SALL1, GATA4, HTR1D	0.761952	0.10453	1.65444
UP_SEQ_FEATURE	domain:EGF-like 1	8	0.379147	0.00107102	LTBP4, IMPG2, ASTN1, FBN3, DLK1, FBN2, SLIT1, THBS4	0.67955	0.150048	1.69159
GOTERM_CC_FAT	GO:0005615~extracellular space	21	0.995261	0.00111342	EDN3, MASP1, FGF9, FGF17, CRLF1, CYTL1, COL2A1, DLK1, FXYD6, SLIT1, LEFTY1, WNT2B, APOA1, GPC3, SOSTDC1, LEFTY2, GDF10, CPA1, BMP7, PCSK1N, IL13RA2	0.197053	0.0429439	1.38323
UP_SEQ_FEATURE	domain:VWFA 1	4	0.189573	0.00111698	COCH, MATN4, VWA3A, COL28A1	0.694834	0.137882	1.76359
GOTERM_BP_FAT	GO:0001657~ureteric bud development	5	0.236967	0.00112651	EYA1, GPC3, LHX1, SALL1, PAX2	0.798213	0.108032	1.84317
UP_SEQ_FEATURE	domain:VWFA 2	4	0.189573	0.00134319	COCH, MATN4, VWA3A, COL28A1	0.760075	0.146665	2.11718
SP_PIR_KEYWORDS	extracellular matrix	11	0.521327	0.00142074	COCH, COL9A3, LTBP4, COL28A1, FBN3, COL2A1, FBN2, ADAMTS3, COL4A6, NTN3, WNT2B	0.340697	0.050739	1.87524
GOTERM_BP_FAT	GO:0043583~ear development	7	0.331754	0.00162084	EYA1, FGF9, SOBP, TBX1, COL2A1, PAX2, GPR98	0.900087	0.142354	2.64187
UP_SEQ_FEATURE	domain:Fibronectin type-III 2	8	0.379147	0.00170256	IGDCC3, EPHA7, UMODL1, CRLF1, SDK2, CNTFR, PTPRT, IL13RA2	0.836289	0.165536	2.67645
GOTERM_BP_FAT	GO:0001822~kidney development	7	0.331754	0.00171026	EYA1, GPC3, LHX1, SALL1, SOX11, PAX2, BMP7	0.91202	0.140939	2.78569
INTERPRO	IPR001881:EGF-like calcium-binding	7	0.331754	0.00171064	MASP1, LTBP4, FBN3, DLK1, SLIT1, LRP4, THBS4	0.548927	0.124262	2.41079
INTERPRO	IPR018097:EGF-like calcium-binding, conserved site	7	0.331754	0.00171064	MASP1, UMODL1, LTBP4, FBN3, SLIT1, LRP4, THBS4	0.548927	0.124262	2.41079
GOTERM_BP_FAT	GO:0042471~ear morphogenesis	6	0.28436	0.00178567	EYA1, FGF9, SOBP, TBX1, COL2A1, PAX2	0.920969	0.13868	2.90683
SP_PIR_KEYWORDS	deafness	7	0.331754	0.00211731	COCH, EDN3, EYA4, EYA1, USH1C, COL2A1, GPR98	0.462608	0.0666762	2.78271
PIR_SUPERFAMILY	PIRSF800009:TGF-beta-like cysteine-knot cytokine	4	0.189573	0.00217251	LEFTY2, GDF10, BMP7, LEFTY1	0.21959	0.21959	2.44307
GOTERM_BP_FAT	GO:0007178~transmembrane receptor protein serine/threonine kinase signaling pathway	7	0.331754	0.00244529	WFIKKN2, MSX1, LEFTY2, GDF10, BAMBI, BMP7, LEFTY1	0.969087	0.175635	3.96038
GOTERM_BP_FAT	GO:0001656~metanephros development	5	0.236967	0.00266298	EYA1, GPC3, LHX1, SALL1, PAX2	0.977325	0.180686	4.30572
KEGG_PATHWAY	hsa05200:Pathways in cancer	11	0.521327	0.00269288	FZD10, FGF9, FGF17, ARNT2, RXRG, FZD2, TCF7L1, COL4A6, GLI1, CTNNA2, WNT2B	0.187493	0.187493	2.80489
KEGG_PATHWAY	hsa05217:Basal cell carcinoma	5	0.236967	0.00296615	FZD10, FZD2, TCF7L1, GLI1, WNT2B	0.204459	0.108069	3.08551
GOTERM_MF_FAT	GO:0030246~carbohydrate binding	13	0.616114	0.00307529	GAL3ST3, FGF9, LTBP4, ENPP3, COLEC11, CEL, GCK, CLEC18C, CLEC4F, IMPG2, BMP7, ADAMTS3, THBS4	0.660775	0.660775	4.12672
INTERPRO	IPR002350:Proteinase inhibitor I1, Kazal	5	0.236967	0.00312868	WFIKKN2, TMEFF1, SLCO1A2, FSTL4, SPINK5	0.767093	0.187923	4.36815
SP_PIR_KEYWORDS	cleavage on pair of basic residues	11	0.521327	0.00333298	EDN3, PENK, NTF3, CDH18, SCG3, GDF10, SCG5, ADAMTS3, PCSK1N, SPINK5, ITM2C	0.62401	0.0931873	4.34789
SMART	SM00179:EGF_CA	7	0.331754	0.00334734	MASP1, LTBP4, FBN3, DLK1, SLIT1, LRP4, THBS4	0.335726	0.127466	3.78692
GOTERM_BP_FAT	GO:0001655~urogenital system development	7	0.331754	0.00339601	EYA1, GPC3, LHX1, SALL1, SOX11, PAX2, BMP7	0.992018	0.214572	5.46
UP_SEQ_FEATURE	domain:TB 1	3	0.14218	0.0034808	LTBP4, FBN3, FBN2	0.975352	0.285835	5.40011
UP_SEQ_FEATURE	domain:TB 2	3	0.14218	0.0034808	LTBP4, FBN3, FBN2	0.975352	0.285835	5.40011
UP_SEQ_FEATURE	domain:TB 4	3	0.14218	0.0034808	LTBP4, FBN3, FBN2	0.975352	0.285835	5.40011
UP_SEQ_FEATURE	domain:TB 3	3	0.14218	0.0034808	LTBP4, FBN3, FBN2	0.975352	0.285835	5.40011
INTERPRO	IPR002212:Matrix fibril-associated	3	0.14218	0.00349	LTBP4, FBN3, FBN2	0.803224	0.183894	4.86102
GOTERM_BP_FAT	GO:0030030~cell projection organization	13	0.616114	0.00363695	DNAH9, NTF3, FOXJ1, PAX2, SLIT1, GPR98, NTN3, CTNNA2, EPHA7, DNAI1, TEKT2, BMP7, THBS4	0.994337	0.218371	5.83655
GOTERM_BP_FAT	GO:0045944~positive regulation of transcription from RNA polymerase II promoter	13	0.616114	0.00388054	NTF3, SOX11, ARNT2, RXRG, SIX3, CYTL1, TBX1, PAX2, TCF7L1, GLI1, PLAGL1, GATA4, BMP7	0.995999	0.221945	6.21579
INTERPRO	IPR002035:von Willebrand factor, type A	6	0.28436	0.00391822	COCH, MATN4, VWA3A, COL28A1, ITIH2, CACNA2D2	0.838871	0.18359	5.44209
GOTERM_MF_FAT	GO:0030247~polysaccharide binding	8	0.379147	0.00484585	CEL, FGF9, ENPP3, LTBP4, IMPG2, ADAMTS3, BMP7, THBS4	0.818232	0.573658	6.43043
GOTERM_MF_FAT	GO:0001871~pattern binding	8	0.379147	0.00484585	CEL, FGF9, ENPP3, LTBP4, IMPG2, ADAMTS3, BMP7, THBS4	0.818232	0.573658	6.43043
SMART	SM00280:KAZAL	5	0.236967	0.0050868	WFIKKN2, TMEFF1, SLCO1A2, FSTL4, SPINK5	0.463224	0.14405	5.70266
SP_PIR_KEYWORDS	wnt signaling pathway	7	0.331754	0.00565343	FZD10, KREMEN2, SOSTDC1, CXXC4, FZD2, TCF7L1, WNT2B	0.810081	0.140164	7.27096
INTERPRO	IPR017878:TGF-beta binding	3	0.14218	0.00587951	LTBP4, FBN3, FBN2	0.935561	0.239823	8.06152
KEGG_PATHWAY	hsa04310:Wnt signaling pathway	7	0.331754	0.00592287	FZD10, PLCB4, CCND2, CXXC4, FZD2, TCF7L1, WNT2B	0.367084	0.141417	6.07519
GOTERM_MF_FAT	GO:0005201~extracellular matrix structural constituent	6	0.28436	0.00607613	COL9A3, IMPG2, FBN3, COL2A1, FBN2, COL4A6	0.882254	0.509866	8.00085
GOTERM_MF_FAT	GO:0005509~calcium ion binding	23	1.09005	0.00608337	MASP1, LTBP4, VIL1, FSTL4, PCDH8, COLEC11, DLK1, SLIT1, CACNA2D2, GPR98, ATP2B3, PLCB4, EFHB, UMODL1, FREM2, CDH18, GRM7, PCDHB17, PLA2G4F, FBN3, FBN2, LRP4, THBS4	0.882555	0.414592	8.01002
UP_SEQ_FEATURE	domain:EGF-like 2	6	0.28436	0.00617286	MATN4, IMPG2, ASTN1, DLK1, FBN2, SLIT1	0.998606	0.42189	9.38783
UP_SEQ_FEATURE	domain:EGF-like 2; calcium-binding	5	0.236967	0.00674528	UMODL1, LTBP4, FBN3, LRP4, THBS4	0.999244	0.424724	10.2152
INTERPRO	IPR006209:EGF	7	0.331754	0.00681842	MATN4, TMEFF1, LTBP4, FBN3, DLK1, SLIT1, LRP4	0.958473	0.251153	9.29146
SMART	SM00327:VWA	6	0.28436	0.0069174	COCH, MATN4, VWA3A, COL28A1, ITIH2, CACNA2D2	0.571239	0.155804	7.68111
GOTERM_BP_FAT	GO:0009798~axis specification	4	0.189573	0.00711349	LHX1, LEFTY2, CXXC4, TCF7L1	0.99996	0.356447	11.1152
UP_SEQ_FEATURE	glycosylation site:O-linked (GalNAc...)	6	0.28436	0.00742841	SHBG, CEL, IMPG2, NLGN1, ITIH2, DLK1	0.999636	0.431982	11.1933
SP_PIR_KEYWORDS	growth factor	7	0.331754	0.00793001	NTF3, FGF9, FGF17, LEFTY2, GDF10, BMP7, LEFTY1	0.902972	0.176668	10.0583
GOTERM_MF_FAT	GO:0004867~serine-type endopeptidase inhibitor activity	6	0.28436	0.00804571	WFIKKN2, COL28A1, ITIH2, PCSK1N, SPINK5, SERPINI2	0.941309	0.432828	10.4642
GOTERM_BP_FAT	GO:0007179~transforming growth factor beta receptor signaling pathway	5	0.236967	0.00812449	WFIKKN2, LEFTY2, GDF10, BAMBI, LEFTY1	0.999991	0.382862	12.5973
SP_PIR_KEYWORDS	differentiation	14	0.663507	0.00846809	INA, FGF9, SOX11, BEX1, MYT1, PAX2, SLIT1, CTNNA2, GLI1, LHX1, DDX25, IFT81, BMP7, ZNF423	0.917232	0.174421	10.7056
GOTERM_BP_FAT	GO:0016055~Wnt receptor signaling pathway	7	0.331754	0.00848582	FZD10, KREMEN2, SOSTDC1, CXXC4, FZD2, TCF7L1, WNT2B	0.999994	0.383719	13.1214
INTERPRO	IPR015615:Transforming growth factor-beta-related	4	0.189573	0.00849871	LEFTY2, GDF10, BMP7, LEFTY1	0.981104	0.281603	11.4545
SP_PIR_KEYWORDS	dynein	4	0.189573	0.00850827	DNAH11, DNALI1, DNAH9, DNAI1	0.918209	0.16375	10.7538
GOTERM_BP_FAT	GO:0009880~embryonic pattern specification	4	0.189573	0.00852443	LHX1, CXXC4, BMP7, TCF7L1	0.999995	0.373471	13.1772
UP_SEQ_FEATURE	domain:EGF-like 13; calcium-binding	3	0.14218	0.00880464	LTBP4, FBN3, FBN2	0.999917	0.465343	13.1335
UP_SEQ_FEATURE	glycosylation site:N-linked (GlcNAc...) (complex)	3	0.14218	0.00880464	CEL, NLGN1, ITIH2	0.999917	0.465343	13.1335
GOTERM_BP_FAT	GO:0035295~tube development	9	0.42654	0.00897894	EYA1, GPC3, FGF9, LHX1, SALL1, GATA4, PAX2, BMP7, GLI1	0.999997	0.377716	13.8318
GOTERM_BP_FAT	GO:0001501~skeletal system development	11	0.521327	0.0100163	ALPL, EYA1, MSX1, FGF9, CYTL1, GDF10, TBX1, COL2A1, DLK1, BMP7, GLI1	0.999999	0.399823	15.3085
GOTERM_BP_FAT	GO:0045165~cell fate commitment	7	0.331754	0.0104203	EYA1, NTF3, SALL1, SIX3, TBX1, PAX2, FOXN4	1	0.40125	15.8771
UP_SEQ_FEATURE	domain:EGF-like 14; calcium-binding	3	0.14218	0.0104743	LTBP4, FBN3, FBN2	0.999986	0.502868	15.4341
UP_SEQ_FEATURE	sequence variant	177	8.38863	0.0105086	EDN3, MASP1, STAR, LTBP4, ARNT2, GRIK4, TSPAN7, FSTL4, C2ORF70, TSPAN8, C1ORF114, CYP2W1, DLK1, TCEAL2, GSTM3, ATP2B3, APOA1, CLEC4F, SOSTDC1, GATA4, CPA2, CPA1, HTR1D, HFM1, INA, COCH, TMEFF1, MATN4, SIX3, TMEM132B, CECR2, PTPRT, COLEC11, NR0B1, TOX3, FOXN4, TNNT3, VCX2, MSX1, SSTR3, MAPK4, C9ORF171, ADAMTS3, DNAH11, GAL3ST3, C21ORF29, ENPP3, CYTL1, ASTN1, BEX1, COL28A1, NKAIN4, PLAGL1, C6ORF118…	0.999987	0.483125	15.4808
GOTERM_BP_FAT	GO:0060429~epithelium development	9	0.42654	0.0107219	GSTM3, EYA1, GPC3, FREM2, PCDH8, FZD2, PAX2, BMP7, SPINK5	1	0.399651	16.2993
GOTERM_MF_FAT	GO:0005496~steroid binding	5	0.236967	0.0108164	SHBG, APOA1, STAR, ESRRB, RXRG	0.978011	0.470702	13.826
GOTERM_MF_FAT	GO:0017127~cholesterol transporter activity	3	0.14218	0.0109105	ABCG5, APOA1, STAR	0.978733	0.423101	13.9381
GOTERM_MF_FAT	GO:0004857~enzyme inhibitor activity	10	0.473934	0.0109392	WFIKKN2, SNCB, UMODL1, COL28A1, ITIH2, SCG5, PCSK1N, PKIA, SPINK5, SERPINI2	0.978949	0.382823	13.9723
GOTERM_CC_FAT	GO:0030286~dynein complex	4	0.189573	0.0110571	DNAH11, DNALI1, DNAH9, DNAI1	0.888125	0.305847	12.9786
GOTERM_CC_FAT	GO:0005858~axonemal dynein complex	3	0.14218	0.0112406	DNAH11, DNALI1, DNAH9	0.892142	0.272495	13.1803
INTERPRO	IPR008957:Fibronectin, type III-like fold	8	0.379147	0.0112674	IGDCC3, EPHA7, UMODL1, CRLF1, SDK2, CNTFR, PTPRT, IL13RA2	0.994852	0.333233	14.9143
GOTERM_BP_FAT	GO:0007423~sensory organ development	9	0.42654	0.0112714	EYA1, FGF9, SIX3, SOBP, TBX1, COL2A1, PAX2, BMP7, GPR98	1	0.405026	17.0634
GOTERM_MF_FAT	GO:0005539~glycosaminoglycan binding	7	0.331754	0.0117053	CEL, FGF9, LTBP4, IMPG2, ADAMTS3, BMP7, THBS4	0.983962	0.368211	14.8796
UP_SEQ_FEATURE	topological domain:Cytoplasmic	60	2.8436	0.0117829	KCNC1, IGDCC3, CLDN6, SLC16A12, GRIK4, TSPAN7, TSPAN8, DLK1, LGR5, ATP2B3, CLEC4F, KIRREL2, HTR1D, SV2C, KIRREL3, IL13RA2, TMEFF1, CCKBR, SDK2, TMEM132B, CYYR1, PCDH8, PTPRT, GPR98, SSTR3, UMODL1, GRM7, GPR17, FXYD1, GAL3ST3, CLDN19, CA14, PTCHD2, ENPP3, FXYD6, SLCO1A2, TMEM190, TTYH1, IMPG2, D4S234E, FLRT3, FLRT1, PTH2R, GJB7, SLC6A13, NLGN1, SLC10A4, ATP1A2, FZD2, CACNA2D2, WDR65, FZD10, EPHA7,…	0.999997	0.503075	17.1971
UP_SEQ_FEATURE	domain:EGF-like 10; calcium-binding	3	0.14218	0.0122719	LTBP4, FBN3, FBN2	0.999998	0.498514	17.8471
INTERPRO	IPR001839:Transforming growth factor beta	4	0.189573	0.0126879	LEFTY2, GDF10, BMP7, LEFTY1	0.997362	0.345653	16.6402
INTERPRO	IPR017948:Transforming growth factor beta, conserved site	4	0.189573	0.0126879	LEFTY2, GDF10, BMP7, LEFTY1	0.997362	0.345653	16.6402
GOTERM_BP_FAT	GO:0021536~diencephalon development	4	0.189573	0.0127268	EYA1, SIX3, NR0B1, GLI1	1	0.433557	19.0556
GOTERM_MF_FAT	GO:0008201~heparin binding	6	0.28436	0.0127343	CEL, FGF9, IMPG2, ADAMTS3, BMP7, THBS4	0.988874	0.362273	16.0843
SP_PIR_KEYWORDS	neurogenesis	7	0.331754	0.0130848	INA, LHX1, SOX11, BEX1, MYT1, SLIT1, ZNF423	0.978914	0.226846	16.0856
GOTERM_BP_FAT	GO:0035270~endocrine system development	5	0.236967	0.013146	EYA1, APOA1, TBX1, NR0B1, GLI1	1	0.434151	19.6209
SP_PIR_KEYWORDS	protease inhibitor	6	0.28436	0.0137996	WFIKKN2, GPC3, COL28A1, ITIH2, SPINK5, SERPINI2	0.982947	0.224669	16.8912
GOTERM_BP_FAT	GO:0051960~regulation of nervous system development	8	0.379147	0.0140073	EYA1, STAR, NTF3, CCND2, LHX1, NLGN1, BMP7, GLI1	1	0.445198	20.7709
UP_SEQ_FEATURE	domain:EGF-like 11; calcium-binding	3	0.14218	0.0141939	LTBP4, FBN3, FBN2	1	0.53191	20.3555
INTERPRO	IPR005834:Haloacid dehalogenase-like hydrolase	4	0.189573	0.0146396	EYA4, EYA1, ATP2B3, ATP1A2	0.998949	0.366934	18.9583
GOTERM_MF_FAT	GO:0015248~sterol transporter activity	3	0.14218	0.0147801	ABCG5, APOA1, STAR	0.994628	0.378201	18.4325
INTERPRO	IPR013091:EGF calcium-binding	5	0.236967	0.0151333	UMODL1, LTBP4, FBN3, LRP4, THBS4	0.999167	0.358004	19.5352
GOTERM_BP_FAT	GO:0010817~regulation of hormone levels	7	0.331754	0.0151905	SHBG, EDN3, APOA1, STAR, LTBP4, SCG5, PCSK1N	1	0.462609	22.3257
GOTERM_BP_FAT	GO:0030900~forebrain development	7	0.331754	0.0156489	EYA1, MSX1, LHX1, FYN, SIX3, NR0B1, GLI1	1	0.463208	22.9204
GOTERM_BP_FAT	GO:0007167~enzyme linked receptor protein signaling pathway	11	0.521327	0.0156845	WFIKKN2, EPHA7, MSX1, FGF9, FGF17, LEFTY2, GDF10, PTPRT, BAMBI, BMP7, LEFTY1	1	0.454862	22.9663
GOTERM_BP_FAT	GO:0003002~regionalization	8	0.379147	0.0158981	LHX1, GATA4, SIX3, TBX1, PCDH8, CXXC4, TCF7L1, GLI1	1	0.450563	23.2418
UP_SEQ_FEATURE	domain:EGF-like 12; calcium-binding	3	0.14218	0.0162366	LTBP4, FBN3, FBN2	1	0.56301	22.9427
GOTERM_BP_FAT	GO:0051216~cartilage development	5	0.236967	0.0166339	MSX1, FGF9, CYTL1, COL2A1, BMP7	1	0.45705	24.1835
GOTERM_BP_FAT	GO:0001763~morphogenesis of a branching structure	5	0.236967	0.0166339	EYA1, EPHA7, GPC3, PAX2, BMP7	1	0.45705	24.1835
GOTERM_MF_FAT	GO:0030414~peptidase inhibitor activity	7	0.331754	0.0174607	WFIKKN2, UMODL1, COL28A1, ITIH2, PCSK1N, SPINK5, SERPINI2	0.997935	0.40264	21.4172
SMART	SM00204:TGFB	4	0.189573	0.0183158	LEFTY2, GDF10, BMP7, LEFTY1	0.895153	0.313312	19.1713
UP_SEQ_FEATURE	domain:EGF-like 9; calcium-binding	3	0.14218	0.0183965	LTBP4, FBN3, FBN2	1	0.591931	25.5926
GOTERM_BP_FAT	GO:0048706~embryonic skeletal system development	5	0.236967	0.0189797	EYA1, FGF9, TBX1, COL2A1, DLK1	1	0.493512	27.1141
SP_PIR_KEYWORDS	calcium	19	0.900474	0.0203971	MASP1, VIL1, FSTL4, PCDH8, COLEC11, CACNA2D2, GPR98, ATP2B3, PLCB4, EFHB, UMODL1, FREM2, CDH18, PCDHB17, PLA2G4F, FBN3, FBN2, LRP4, THBS4	0.997614	0.298956	23.9967
GOTERM_BP_FAT	GO:0048870~cell motility	10	0.473934	0.0210598	DNAH11, EDN3, APOA1, FOXJ1, FYN, ASTN1, TEKT2, TBX1, THBS4, CTNNA2	1	0.521538	29.6233
GOTERM_BP_FAT	GO:0051674~localization of cell	10	0.473934	0.0210598	DNAH11, EDN3, APOA1, FOXJ1, FYN, ASTN1, TEKT2, TBX1, THBS4, CTNNA2	1	0.521538	29.6233
SP_PIR_KEYWORDS	Serine protease inhibitor	5	0.236967	0.0214939	WFIKKN2, COL28A1, ITIH2, SPINK5, SERPINI2	0.998282	0.297905	25.1219
GOTERM_MF_FAT	GO:0008083~growth factor activity	7	0.331754	0.0218419	NTF3, FGF9, FGF17, LEFTY2, GDF10, BMP7, LEFTY1	0.99957	0.449135	26.0784
GOTERM_MF_FAT	GO:0003700~transcription factor activity	22	1.04265	0.0219738	FOXJ1, ESRRB, SOX11, ARNT2, SIX3, RXRG, TBX1, DACH1, NR0B1, MYT1, TCF7L1, GLI1, FOXN4, SALL2, ZNF167, MSX1, LHX1, SALL1, GATA4, CUX2, ZNF423, PEG3	0.99959	0.427108	26.2148
GOTERM_CC_FAT	GO:0005604~basement membrane	5	0.236967	0.022109	FGF9, FREM2, COL28A1, COL2A1, COL4A6	0.987776	0.423364	24.3861
GOTERM_CC_FAT	GO:0044447~axoneme part	3	0.14218	0.0221492	DNAH11, DNALI1, DNAH9	0.987875	0.38754	24.4249
GOTERM_CC_FAT	GO:0044420~extracellular matrix part	6	0.28436	0.0222821	COL9A3, FGF9, FREM2, COL28A1, COL2A1, COL4A6	0.988195	0.358484	24.5532
GOTERM_BP_FAT	GO:0030111~regulation of Wnt receptor signaling pathway	4	0.189573	0.0228116	FGF9, SIX3, CXXC4, TCF7L1	1	0.541678	31.6734
KEGG_PATHWAY	hsa04916:Melanogenesis	5	0.236967	0.0229298	FZD10, PLCB4, FZD2, TCF7L1, WNT2B	0.832396	0.360161	21.7092
GOTERM_BP_FAT	GO:0002062~chondrocyte differentiation	3	0.14218	0.0231807	FGF9, CYTL1, COL2A1	1	0.539073	32.0981
UP_SEQ_FEATURE	metal ion-binding site:Zinc; catalytic	6	0.28436	0.0235779	ASTL, CA14, CPA2, PAPPA2, CPA1, ADAMTS3	1	0.667702	31.6054
GOTERM_BP_FAT	GO:0006836~neurotransmitter transport	5	0.236967	0.0242606	CPLX2, SLC6A13, NLGN1, ATP1A2, SV2C	1	0.547338	33.3266
GOTERM_BP_FAT	GO:0045893~positive regulation of transcription, DNA-dependent	13	0.616114	0.0248405	NTF3, SOX11, ARNT2, RXRG, SIX3, CYTL1, TBX1, PAX2, TCF7L1, GLI1, PLAGL1, GATA4, BMP7	1	0.547856	33.9775
GOTERM_BP_FAT	GO:0050953~sensory perception of light stimulus	8	0.379147	0.0249845	EYA4, CLDN19, IMPG2, SIX3, USH1C, COL2A1, PAX2, GPR98	1	0.542079	34.1383
GOTERM_BP_FAT	GO:0007601~visual perception	8	0.379147	0.0249845	EYA4, CLDN19, IMPG2, SIX3, USH1C, COL2A1, PAX2, GPR98	1	0.542079	34.1383
PIR_SUPERFAMILY	PIRSF037402:TGFb4	2	0.0947867	0.0249923	LEFTY2, LEFTY1	0.944164	0.763703	25.0119
PIR_SUPERFAMILY	PIRSF037402:lefty protein	2	0.0947867	0.0249923	LEFTY2, LEFTY1	0.944164	0.763703	25.0119
INTERPRO	IPR008160:Collagen triple helix repeat	5	0.236967	0.025143	COL9A3, COL28A1, COL2A1, COLEC11, COL4A6	0.999993	0.501687	30.4383
SP_PIR_KEYWORDS	cilium biogenesis/degradation	3	0.14218	0.0256197	DNAH9, DNAI1, TEKT2	0.999502	0.329835	29.2183
UP_SEQ_FEATURE	propeptide:Or 135	2	0.0947867	0.0261963	LEFTY2, LEFTY1	1	0.69107	34.4677
UP_SEQ_FEATURE	region of interest:DACHbox-N	2	0.0947867	0.0261963	DACH2, DACH1	1	0.69107	34.4677
UP_SEQ_FEATURE	region of interest:DACHbox-C	2	0.0947867	0.0261963	DACH2, DACH1	1	0.69107	34.4677
INTERPRO	IPR003942:Transforming growth factor, beta 4	2	0.0947867	0.0262385	LEFTY2, LEFTY1	0.999996	0.496857	31.5443
GOTERM_BP_FAT	GO:0051254~positive regulation of RNA metabolic process	13	0.616114	0.0262796	NTF3, SOX11, ARNT2, RXRG, SIX3, CYTL1, TBX1, PAX2, TCF7L1, GLI1, PLAGL1, GATA4, BMP7	1	0.552732	35.5674
GOTERM_CC_FAT	GO:0005625~soluble fraction	10	0.473934	0.0283978	EDN3, GSTM3, GCK, CYTL1, DLK1, RAB38, CPA1, PCSK1N, PKIA, IL13RA2	0.99657	0.403061	30.246
UP_SEQ_FEATURE	short sequence motif:Cell attachment site	5	0.236967	0.0290892	COL9A3, ENPP3, KIRREL2, COL4A6, THBS4	1	0.71465	37.4994
GOTERM_BP_FAT	GO:0007166~cell surface receptor linked signal transduction	35	1.65877	0.0290925	EDN3, WFIKKN2, FGF9, FGF17, GRIK4, CXXC4, LGR5, TCF7L1, GLI1, APOA1, SOSTDC1, LEFTY2, SCG5, D4S234E, HTR1D, PTH2R, CCKBR, PTPRT, FZD2, GPR98, LEFTY1, WNT2B, FZD10, EPHA7, MSX1, SSTR3, PENK, KREMEN2, FYN, GRM7, GDF10, GPR17, BAMBI, BMP7, PCSK1N	1	0.582479	38.5718
GOTERM_BP_FAT	GO:0007156~homophilic cell adhesion	6	0.28436	0.0300645	FREM2, CDH18, TRO, PCDHB17, PCDH8, PTPRT	1	0.58713	39.579
UP_SEQ_FEATURE	repeat:LRR 7	7	0.331754	0.0301559	FLRT3, FLRT1, LRRC16B, LGR5, LRRC49, SLIT1, TCTE1	1	0.713697	38.5837
INTERPRO	IPR001111:Transforming growth factor beta (TGFb), N-terminal	3	0.14218	0.0309172	LEFTY2, BMP7, LEFTY1	1	0.536339	36.086
GOTERM_BP_FAT	GO:0030182~neuron differentiation	12	0.56872	0.0313357	EDN3, EPHA7, TUBB2B, NTF3, LHX1, PAX2, BMP7, SLIT1, GPR98, CTNNA2, FOXN4, NTN3	1	0.595124	40.8727
GOTERM_BP_FAT	GO:0006357~regulation of transcription from RNA polymerase II promoter	17	0.805687	0.0316862	NTF3, FOXJ1, SOX11, ARNT2, CYTL1, SIX3, RXRG, TBX1, PAX2, NR0B1, PKIA, TCF7L1, GLI1, PLAGL1, MSX1, GATA4, BMP7	1	0.592014	41.2249
GOTERM_BP_FAT	GO:0043009~chordate embryonic development	10	0.473934	0.0320929	EYA1, MSX1, FGF9, ESRRB, GATA4, ARNT2, TBX1, PCDH8, COL2A1, DLK1	1	0.589654	41.6311
GOTERM_CC_FAT	GO:0005929~cilium	6	0.28436	0.0321739	DNAH11, DNAH9, SSTR3, DNAI1, TEKT2, GLI1	0.998408	0.415426	33.5608
GOTERM_BP_FAT	GO:0048729~tissue morphogenesis	7	0.331754	0.0325409	EYA1, GPC3, FREM2, PCDH8, PAX2, BMP7, TCF7L1	1	0.587844	42.0754
GOTERM_BP_FAT	GO:0048732~gland development	6	0.28436	0.0336018	EYA1, APOA1, TBX1, BMP7, NR0B1, GLI1	1	0.592937	43.1149
GOTERM_BP_FAT	GO:0009792~embryonic development ending in birth or egg hatching	10	0.473934	0.0337087	EYA1, MSX1, FGF9, ESRRB, GATA4, ARNT2, TBX1, PCDH8, COL2A1, DLK1	1	0.587411	43.2186
GOTERM_BP_FAT	GO:0060675~ureteric bud morphogenesis	3	0.14218	0.0338151	EYA1, GPC3, PAX2	1	0.582005	43.3217
GOTERM_BP_FAT	GO:0001658~branching involved in ureteric bud morphogenesis	3	0.14218	0.0338151	EYA1, GPC3, PAX2	1	0.582005	43.3217
GOTERM_CC_FAT	GO:0005887~integral to plasma membrane	25	1.18483	0.0341142	FXYD1, KCNC1, ENPP3, GRIK4, TSPAN7, LGR5, GPC3, TRO, HTR1D, SLC28A2, FLRT3, FLRT1, CCKBR, PTH2R, SLC6A13, NLGN1, PCDH8, FZD2, ATP1A2, FZD10, EPHA7, SSTR3, GRM7, SCN11A, GPR17	0.998928	0.409027	35.2071
GOTERM_BP_FAT	GO:0040007~growth	7	0.331754	0.0348173	INA, SHBG, ESRRB, LEFTY2, BMP7, SPINK5, LEFTY1	1	0.586393	44.2844
INTERPRO	IPR013098:Immunoglobulin I-set	6	0.28436	0.0363146	WFIKKN2, IGDCC3, SDK2, FSTL4, KIRREL2, KIRREL3	1	0.576849	40.9768
UP_SEQ_FEATURE	domain:EGF-like 8; calcium-binding	3	0.14218	0.0365204	LTBP4, FBN3, FBN2	1	0.768542	44.6956
GOTERM_BP_FAT	GO:0045941~positive regulation of transcription	14	0.663507	0.0368842	NTF3, SOX11, ARNT2, CYTL1, RXRG, SIX3, TBX1, PAX2, TCF7L1, GLI1, PLAGL1, GATA4, BMP7, ZNF423	1	0.601521	46.2213
SP_PIR_KEYWORDS	collagen	5	0.236967	0.0371992	COL9A3, COL28A1, COL2A1, COLEC11, COL4A6	0.999985	0.426136	39.6345
GOTERM_BP_FAT	GO:0045935~positive regulation of nucleobase, nucleoside, nucleotide and nucleic acid metabolic process	15	0.7109	0.0375644	NTF3, SOX11, ARNT2, CYTL1, SIX3, RXRG, TBX1, PAX2, TCF7L1, GLI1, PLAGL1, EYA1, GATA4, BMP7, ZNF423	1	0.602083	46.8448
OMIM_DISEASE	A Genome-Wide Association Study Identifies Protein Quantitative Trait Loci (pQTLs)	4	0.189573	0.0380015	SHBG, EYA4, KIRREL3, CTNNA2	0.994436	0.994436	36.4668
GOTERM_BP_FAT	GO:0009952~anterior/posterior pattern formation	6	0.28436	0.0383737	LHX1, GATA4, SIX3, TBX1, PCDH8, TCF7L1	1	0.60389	47.5777
UP_SEQ_FEATURE	domain:Calx-beta 4	2	0.0947867	0.039037	FREM2, GPR98	1	0.779155	46.9512
UP_SEQ_FEATURE	domain:TB 6	2	0.0947867	0.039037	FBN3, FBN2	1	0.779155	46.9512
UP_SEQ_FEATURE	domain:TB 5	2	0.0947867	0.039037	FBN3, FBN2	1	0.779155	46.9512
UP_SEQ_FEATURE	domain:EGF-like 41; calcium-binding	2	0.0947867	0.039037	FBN3, FBN2	1	0.779155	46.9512
UP_SEQ_FEATURE	domain:EGF-like 42; calcium-binding	2	0.0947867	0.039037	FBN3, FBN2	1	0.779155	46.9512
UP_SEQ_FEATURE	domain:EGF-like 38; calcium-binding	2	0.0947867	0.039037	FBN3, FBN2	1	0.779155	46.9512
UP_SEQ_FEATURE	domain:EGF-like 35; calcium-binding	2	0.0947867	0.039037	FBN3, FBN2	1	0.779155	46.9512
UP_SEQ_FEATURE	domain:EGF-like 33; calcium-binding	2	0.0947867	0.039037	FBN3, FBN2	1	0.779155	46.9512
UP_SEQ_FEATURE	domain:TB 9	2	0.0947867	0.039037	FBN3, FBN2	1	0.779155	46.9512
UP_SEQ_FEATURE	domain:TB 8	2	0.0947867	0.039037	FBN3, FBN2	1	0.779155	46.9512
UP_SEQ_FEATURE	domain:EGF-like 40; calcium-binding	2	0.0947867	0.039037	FBN3, FBN2	1	0.779155	46.9512
UP_SEQ_FEATURE	domain:EGF-like 43; calcium-binding	2	0.0947867	0.039037	FBN3, FBN2	1	0.779155	46.9512
UP_SEQ_FEATURE	domain:EGF-like 37; calcium-binding	2	0.0947867	0.039037	FBN3, FBN2	1	0.779155	46.9512
UP_SEQ_FEATURE	domain:Calx-beta 5	2	0.0947867	0.039037	FREM2, GPR98	1	0.779155	46.9512
UP_SEQ_FEATURE	domain:EGF-like 44; calcium-binding	2	0.0947867	0.039037	FBN3, FBN2	1	0.779155	46.9512
UP_SEQ_FEATURE	domain:TB 7	2	0.0947867	0.039037	FBN3, FBN2	1	0.779155	46.9512
UP_SEQ_FEATURE	domain:EGF-like 39; calcium-binding	2	0.0947867	0.039037	FBN3, FBN2	1	0.779155	46.9512
UP_SEQ_FEATURE	domain:EGF-like 34; calcium-binding	2	0.0947867	0.039037	FBN3, FBN2	1	0.779155	46.9512
UP_SEQ_FEATURE	domain:EGF-like 36; calcium-binding	2	0.0947867	0.039037	FBN3, FBN2	1	0.779155	46.9512
SP_PIR_KEYWORDS	kartagener syndrome	2	0.0947867	0.0390965	DNAH11, DNAI1	0.999992	0.426753	41.1992
UP_SEQ_FEATURE	domain:EGF-like 4	4	0.189573	0.0411113	MATN4, DLK1, SLIT1, THBS4	1	0.785049	48.7452
GOTERM_CC_FAT	GO:0031226~intrinsic to plasma membrane	25	1.18483	0.0426242	FXYD1, KCNC1, ENPP3, GRIK4, TSPAN7, LGR5, GPC3, TRO, HTR1D, SLC28A2, FLRT3, FLRT1, CCKBR, PTH2R, SLC6A13, NLGN1, PCDH8, FZD2, ATP1A2, FZD10, EPHA7, SSTR3, GRM7, SCN11A, GPR17	0.999812	0.458245	41.9938
UP_SEQ_FEATURE	repeat:1	8	0.379147	0.0426449	VCX3A, VCX2, CEL, APOA1, SNCB, TRO, NEFH, NR0B1	1	0.786211	50.0348
GOTERM_BP_FAT	GO:0050777~negative regulation of immune response	3	0.14218	0.0428016	MASP1, FOXJ1, SPINK5	1	0.638798	51.4227
INTERPRO	IPR017981:GPCR, family 2-like	4	0.189573	0.043039	FZD10, PTH2R, FZD2, GPR98	1	0.622477	46.5833
GOTERM_BP_FAT	GO:0000904~cell morphogenesis involved in differentiation	8	0.379147	0.0431161	EPHA7, NTF3, ESRRB, PAX2, BMP7, SLIT1, CTNNA2, NTN3	1	0.635569	51.6854
GOTERM_BP_FAT	GO:0007409~axonogenesis	7	0.331754	0.0433494	EPHA7, NTF3, PAX2, BMP7, SLIT1, CTNNA2, NTN3	1	0.631713	51.8795
GOTERM_BP_FAT	GO:0048858~cell projection morphogenesis	8	0.379147	0.044314	EPHA7, NTF3, FOXJ1, PAX2, BMP7, SLIT1, CTNNA2, NTN3	1	0.6342	52.6741
GOTERM_BP_FAT	GO:0010628~positive regulation of gene expression	14	0.663507	0.0449804	NTF3, SOX11, ARNT2, CYTL1, RXRG, SIX3, TBX1, PAX2, TCF7L1, GLI1, PLAGL1, GATA4, BMP7, ZNF423	1	0.634114	53.2158
GOTERM_BP_FAT	GO:0002009~morphogenesis of an epithelium	5	0.236967	0.0450098	EYA1, GPC3, FREM2, PCDH8, PAX2	1	0.628744	53.2396
UP_SEQ_FEATURE	repeat:2	8	0.379147	0.0450336	VCX3A, VCX2, CEL, APOA1, SNCB, TRO, NEFH, NR0B1	1	0.793733	51.9832
SP_PIR_KEYWORDS	trimer	3	0.14218	0.0458531	COL2A1, COL4A6, THBS4	0.999999	0.464805	46.4723
GOTERM_MF_FAT	GO:0004866~endopeptidase inhibitor activity	6	0.28436	0.0464645	WFIKKN2, COL28A1, ITIH2, PCSK1N, SPINK5, SERPINI2	1	0.67154	47.8476
GOTERM_BP_FAT	GO:0051173~positive regulation of nitrogen compound metabolic process	15	0.7109	0.046803	NTF3, SOX11, ARNT2, CYTL1, SIX3, RXRG, TBX1, PAX2, TCF7L1, GLI1, PLAGL1, EYA1, GATA4, BMP7, ZNF423	1	0.637926	54.6679
UP_SEQ_FEATURE	repeat:LRR 8	6	0.28436	0.0476469	FLRT3, FLRT1, LRRC16B, LGR5, LRRC49, SLIT1	1	0.802139	54.0329
UP_SEQ_FEATURE	domain:EGF-like 7; calcium-binding	3	0.14218	0.0489641	LTBP4, FBN3, FBN2	1	0.801237	55.0348
INTERPRO	IPR011497:Protease inhibitor, Kazal-type	3	0.14218	0.049089	WFIKKN2, SLCO1A2, SPINK5	1	0.654891	51.2002
PIR_SUPERFAMILY	PIRSF038125:eyes absent protein	2	0.0947867	0.0493665	EYA4, EYA1	0.996885	0.853951	43.7722
UP_SEQ_FEATURE	domain:EGF-like 27; calcium-binding	2	0.0947867	0.0517091	FBN3, FBN2	1	0.809557	57.0571
UP_SEQ_FEATURE	domain:SEA 2	2	0.0947867	0.0517091	UMODL1, IMPG2	1	0.809557	57.0571
UP_SEQ_FEATURE	domain:EGF-like 26; calcium-binding	2	0.0947867	0.0517091	FBN3, FBN2	1	0.809557	57.0571
UP_SEQ_FEATURE	domain:EGF-like 22; calcium-binding	2	0.0947867	0.0517091	FBN3, FBN2	1	0.809557	57.0571
UP_SEQ_FEATURE	domain:SEA 1	2	0.0947867	0.0517091	UMODL1, IMPG2	1	0.809557	57.0571
UP_SEQ_FEATURE	domain:EGF-like 29; calcium-binding	2	0.0947867	0.0517091	FBN3, FBN2	1	0.809557	57.0571
UP_SEQ_FEATURE	domain:Calx-beta 3	2	0.0947867	0.0517091	FREM2, GPR98	1	0.809557	57.0571
UP_SEQ_FEATURE	domain:EGF-like 24; calcium-binding	2	0.0947867	0.0517091	FBN3, FBN2	1	0.809557	57.0571
INTERPRO	IPR006545:EYA	2	0.0947867	0.0517916	EYA4, EYA1	1	0.658764	53.1403
GOTERM_BP_FAT	GO:0042473~outer ear morphogenesis	2	0.0947867	0.0518917	EYA1, TBX1	1	0.671345	58.5011
GOTERM_BP_FAT	GO:0002921~negative regulation of humoral immune response	2	0.0947867	0.0518917	MASP1, FOXJ1	1	0.671345	58.5011
GOTERM_BP_FAT	GO:0010557~positive regulation of macromolecule biosynthetic process	15	0.7109	0.0519771	NTF3, SOX11, ARNT2, CYTL1, RXRG, SIX3, TBX1, PAX2, TCF7L1, GLI1, PLAGL1, GCK, GATA4, BMP7, ZNF423	1	0.666621	58.5629
KEGG_PATHWAY	hsa04520:Adherens junction	4	0.189573	0.052225	FYN, WASF1, TCF7L1, CTNNA2	0.983919	0.562215	43.2159
GOTERM_BP_FAT	GO:0048232~male gamete generation	9	0.42654	0.0524287	VCX3A, SHBG, DNAH9, CCND2, FOXJ1, DDX25, IFT81, NR0B1, GLI1	1	0.664606	58.8874
GOTERM_BP_FAT	GO:0007283~spermatogenesis	9	0.42654	0.0524287	VCX3A, SHBG, DNAH9, CCND2, FOXJ1, DDX25, IFT81, NR0B1, GLI1	1	0.664606	58.8874
GOTERM_BP_FAT	GO:0021983~pituitary gland development	3	0.14218	0.0525665	EYA1, NR0B1, GLI1	1	0.660395	58.986
GOTERM_MF_FAT	GO:0048027~mRNA 5'-UTR binding	2	0.0947867	0.0528423	IGF2BP1, IGF2BP3	1	0.696076	52.4231
GOTERM_MF_FAT	GO:0005319~lipid transporter activity	4	0.189573	0.0531123	ABCG5, APOA1, STAR, MTTP	1	0.675934	52.6084
GOTERM_BP_FAT	GO:0007411~axon guidance	5	0.236967	0.053591	EPHA7, NTF3, BMP7, SLIT1, NTN3	1	0.66254	59.7119
GOTERM_BP_FAT	GO:0032990~cell part morphogenesis	8	0.379147	0.0539063	EPHA7, NTF3, FOXJ1, PAX2, BMP7, SLIT1, CTNNA2, NTN3	1	0.659694	59.9329
GOTERM_BP_FAT	GO:0048754~branching morphogenesis of a tube	4	0.189573	0.0548208	EYA1, GPC3, PAX2, BMP7	1	0.661049	60.5673
INTERPRO	IPR003598:Immunoglobulin subtype 2	7	0.331754	0.0549703	WFIKKN2, IGDCC3, SDK2, FSTL4, CNTFR, KIRREL2, KIRREL3	1	0.665608	55.3302
GOTERM_CC_FAT	GO:0042995~cell projection	16	0.758294	0.0552518	DNAH11, DNAH9, SNCB, WASF1, GRIK4, ATP1A2, GLI1, CTNNA2, EPHA7, DNALI1, SSTR3, DNAI1, GRM7, NEFH, USH1C, TEKT2	0.999986	0.525957	50.8664
UP_SEQ_FEATURE	short sequence motif:WSXWS motif	3	0.14218	0.0556802	CRLF1, CNTFR, IL13RA2	1	0.82419	59.8324
INTERPRO	IPR000301:Tetraspanin, subgroup	3	0.14218	0.0593022	TSPAN7, TSPAN8, TSPAN19	1	0.679246	58.1618
GOTERM_BP_FAT	GO:0048667~cell morphogenesis involved in neuron differentiation	7	0.331754	0.0593958	EPHA7, NTF3, PAX2, BMP7, SLIT1, CTNNA2, NTN3	1	0.686308	63.6022
GOTERM_BP_FAT	GO:0030178~negative regulation of Wnt receptor signaling pathway	3	0.14218	0.0594721	FGF9, SIX3, CXXC4	1	0.681968	63.6508
GOTERM_MF_FAT	GO:0019955~cytokine binding	5	0.236967	0.0597902	LTBP4, CRLF1, CNTFR, GPR17, IL13RA2	1	0.699473	56.9825
UP_SEQ_FEATURE	repeat:LRR 6	7	0.331754	0.0598835	FLRT3, FLRT1, LRRC16B, LGR5, LRRC49, SLIT1, TCTE1	1	0.838244	62.5863
SP_PIR_KEYWORDS	polymorphism	166	7.8673	0.0603602	MASP1, STAR, LTBP4, ARNT2, GRIK4, FSTL4, C2ORF70, TSPAN8, C1ORF114, CYP2W1, DLK1, TCEAL2, GSTM3, ATP2B3, APOA1, CLEC4F, SOSTDC1, CPA2, CPA1, HTR1D, HFM1, INA, COCH, TMEFF1, MATN4, TMEM132B, CECR2, PTPRT, COLEC11, TOX3, FOXN4, VCX2, SSTR3, MAPK4, C9ORF171, ADAMTS3, DNAH11, GAL3ST3, C21ORF29, ENPP3, CYTL1, ASTN1, BEX1, COL28A1, NKAIN4, PLAGL1, C6ORF118, TRO, IMPG2, SLC28A2, ZNF423, ASXL3, VWA3A, NT…	1	0.54757	56.35
BIOCARTA	h_npp1Pathway:Regulators of Bone Mineralization	2	0.0947867	0.061164	ALPL, COL4A6	0.903212	0.903212	43.2614
GOTERM_BP_FAT	GO:0048812~neuron projection morphogenesis	7	0.331754	0.0639257	EPHA7, NTF3, PAX2, BMP7, SLIT1, CTNNA2, NTN3	1	0.704255	66.3898
UP_SEQ_FEATURE	repeat:EAR 6	2	0.0947867	0.0642147	C21ORF29, GPR98	1	0.851174	65.2382
UP_SEQ_FEATURE	domain:EGF-like 30; calcium-binding	2	0.0947867	0.0642147	FBN3, FBN2	1	0.851174	65.2382
UP_SEQ_FEATURE	repeat:EAR 5	2	0.0947867	0.0642147	C21ORF29, GPR98	1	0.851174	65.2382
UP_SEQ_FEATURE	domain:EGF-like 31; calcium-binding	2	0.0947867	0.0642147	FBN3, FBN2	1	0.851174	65.2382
UP_SEQ_FEATURE	domain:EGF-like 25; calcium-binding	2	0.0947867	0.0642147	FBN3, FBN2	1	0.851174	65.2382
UP_SEQ_FEATURE	domain:EGF-like 32; calcium-binding	2	0.0947867	0.0642147	FBN3, FBN2	1	0.851174	65.2382
KEGG_PATHWAY	hsa04512:ECM-receptor interaction	4	0.189573	0.0645036	COL2A1, SV2C, COL4A6, THBS4	0.994108	0.575015	50.5146
UP_SEQ_FEATURE	metal ion-binding site:Magnesium	5	0.236967	0.0675478	ALPL, EYA4, EYA1, ATP2B3, ATP1A2	1	0.858374	67.158
SP_PIR_KEYWORDS	hydroxylation	4	0.189573	0.0676214	COL9A3, MASP1, COL2A1, COL4A6	1	0.574624	60.6337
OMIM_DISEASE	Loci influencing lipid levels and coronary heart disease risk in 16 European population cohorts	3	0.14218	0.0691677	DNAH11, ABCG5, APOA1	0.999933	0.991789	56.7946
GOTERM_BP_FAT	GO:0031327~negative regulation of cellular biosynthetic process	13	0.616114	0.0692376	FOXJ1, SIX3, IGF2BP1, IGF2BP3, PAX2, NR0B1, PKIA, TCF7L1, MSX1, GCK, GRM7, CUX2, ZNF423	1	0.729163	69.403
GOTERM_BP_FAT	GO:0050767~regulation of neurogenesis	6	0.28436	0.0696064	EYA1, STAR, NTF3, CCND2, NLGN1, BMP7	1	0.726603	69.6025
UP_SEQ_FEATURE	domain:EGF-like 4; calcium-binding	3	0.14218	0.0699949	LTBP4, FBN3, FBN2	1	0.861378	68.5036
KEGG_PATHWAY	hsa04350:TGF-beta signaling pathway	4	0.189573	0.0701413	LEFTY2, BMP7, LEFTY1, THBS4	0.996301	0.550648	53.572
INTERPRO	IPR018499:Tetraspanin	3	0.14218	0.0701712	TSPAN7, TSPAN8, TSPAN19	1	0.727793	64.5485
GOTERM_BP_FAT	GO:0031328~positive regulation of cellular biosynthetic process	15	0.7109	0.0705061	NTF3, SOX11, ARNT2, CYTL1, RXRG, SIX3, TBX1, PAX2, TCF7L1, GLI1, PLAGL1, GCK, GATA4, BMP7, ZNF423	1	0.726866	70.084
GOTERM_BP_FAT	GO:0003007~heart morphogenesis	4	0.189573	0.0724118	MSX1, GATA4, TBX1, COL2A1	1	0.732263	71.0805
SP_PIR_KEYWORDS	disease mutation	29	1.37441	0.0725773	DNAH11, ALPL, EDN3, CLDN19, STAR, CRLF1, TSPAN7, COL2A1, PAX2, GPC3, APOA1, DNAI1, GATA4, LEFTY2, NEFH, FBN2, KIRREL3, COCH, SIX3, TBX1, ATP1A2, NR0B1, MTTP, TNNT3, EYA1, ABCG5, MSX1, GCK, FREM2	1	0.586481	63.3304
GOTERM_BP_FAT	GO:0016477~cell migration	8	0.379147	0.0742258	EDN3, APOA1, FOXJ1, FYN, ASTN1, TBX1, THBS4, CTNNA2	1	0.736994	71.9999
UP_SEQ_FEATURE	domain:EGF-like 20; calcium-binding	2	0.0947867	0.076556	FBN3, FBN2	1	0.879316	71.8611
UP_SEQ_FEATURE	repeat:EAR 3	2	0.0947867	0.076556	C21ORF29, GPR98	1	0.879316	71.8611
UP_SEQ_FEATURE	repeat:EAR 1	2	0.0947867	0.076556	C21ORF29, GPR98	1	0.879316	71.8611
UP_SEQ_FEATURE	domain:EGF-like 21; calcium-binding	2	0.0947867	0.076556	FBN3, FBN2	1	0.879316	71.8611
UP_SEQ_FEATURE	repeat:EAR 2	2	0.0947867	0.076556	C21ORF29, GPR98	1	0.879316	71.8611
UP_SEQ_FEATURE	domain:EGF-like 19; calcium-binding	2	0.0947867	0.076556	FBN3, FBN2	1	0.879316	71.8611
UP_SEQ_FEATURE	repeat:EAR 4	2	0.0947867	0.076556	C21ORF29, GPR98	1	0.879316	71.8611
UP_SEQ_FEATURE	domain:EGF-like 23; calcium-binding	2	0.0947867	0.076556	FBN3, FBN2	1	0.879316	71.8611
SP_PIR_KEYWORDS	primary ciliary dyskinesia	2	0.0947867	0.0766702	DNAH11, DNAI1	1	0.592996	65.4276
INTERPRO	IPR005492:EPTP	2	0.0947867	0.0766772	C21ORF29, GPR98	1	0.746889	67.9248
GOTERM_BP_FAT	GO:0021937~Purkinje cell-granule cell precursor cell signaling involved in regulation of granule cell precursor cell proliferation	2	0.0947867	0.0768243	LHX1, GLI1	1	0.745276	73.2692
GOTERM_BP_FAT	GO:0030300~regulation of intestinal cholesterol absorption	2	0.0947867	0.0768243	ABCG5, APOA1	1	0.745276	73.2692
GOTERM_BP_FAT	GO:0009891~positive regulation of biosynthetic process	15	0.7109	0.0773156	NTF3, SOX11, ARNT2, CYTL1, RXRG, SIX3, TBX1, PAX2, TCF7L1, GLI1, PLAGL1, GCK, GATA4, BMP7, ZNF423	1	0.743414	73.503
SP_PIR_KEYWORDS	neuropeptide	3	0.14218	0.0777611	PENK, SCG5, PCSK1N	1	0.584581	65.9675
GOTERM_MF_FAT	GO:0030020~extracellular matrix structural constituent conferring tensile strength	2	0.0947867	0.0782127	COL9A3, COL2A1	1	0.777874	67.1862
GOTERM_BP_FAT	GO:0009890~negative regulation of biosynthetic process	13	0.616114	0.0782664	FOXJ1, SIX3, IGF2BP1, IGF2BP3, PAX2, NR0B1, PKIA, TCF7L1, MSX1, GCK, GRM7, CUX2, ZNF423	1	0.743727	73.9501
GOTERM_BP_FAT	GO:0050877~neurological system process	23	1.09005	0.0783824	COCH, IGDCC3, CLDN19, NTF3, CCKBR, GRIK4, SIX3, NLGN1, SOBP, COL2A1, TBX1, ATP1A2, PAX2, GPR98, CTNNA2, EYA4, EYA1, PENK, FYN, GRM7, IMPG2, USH1C, HTR1D	1	0.740178	74.0042
UP_SEQ_FEATURE	domain:Ig-like C2-type 4	4	0.189573	0.0790803	IGDCC3, SDK2, KIRREL2, KIRREL3	1	0.881626	73.0611
GOTERM_CC_FAT	GO:0005883~neurofilament	2	0.0947867	0.0794009	INA, NEFH	1	0.638907	64.4552
GOTERM_BP_FAT	GO:0007276~gamete generation	10	0.473934	0.079479	VCX3A, SHBG, DNAH9, CCND2, FOXJ1, DDX25, LEFTY2, IFT81, NR0B1, GLI1	1	0.7412	74.51
UP_SEQ_FEATURE	compositionally biased region:Glu-rich	8	0.379147	0.0822331	VCX3A, C2ORF39, TCEAL5, MYT1, CASC1, ARID3C, PEG3, CCDC108	1	0.885801	74.4925
GOTERM_CC_FAT	GO:0005581~collagen	3	0.14218	0.0826649	COL9A3, COL2A1, COL4A6	1	0.63207	65.9992
GOTERM_BP_FAT	GO:0019953~sexual reproduction	11	0.521327	0.0831559	VCX3A, SHBG, DNALI1, DNAH9, CCND2, FOXJ1, DDX25, LEFTY2, IFT81, NR0B1, GLI1	1	0.753631	76.1395
UP_SEQ_FEATURE	compositionally biased region:Poly-Gly	8	0.379147	0.0853206	SALL2, TMEFF1, DACH2, SALL1, SOX11, SIX3, DACH1, FZD2	1	0.889482	75.8249
UP_SEQ_FEATURE	domain:EGF-like 5; calcium-binding	3	0.14218	0.0853558	LTBP4, FBN3, FBN2	1	0.883917	75.8397
UP_SEQ_FEATURE	repeat:LRR 5	7	0.331754	0.0854336	FLRT3, FLRT1, LRRC16B, LGR5, LRRC49, SLIT1, TCTE1	1	0.878471	75.8724
SP_PIR_KEYWORDS	neurotransmitter transport	3	0.14218	0.0855816	CPLX2, SLC6A13, SV2C	1	0.607888	69.6157
GOTERM_MF_FAT	GO:0003777~microtubule motor activity	4	0.189573	0.0855977	DNAH11, KIF1A, DNALI1, DNAH9	1	0.79205	70.6061
GOTERM_BP_FAT	GO:0030301~cholesterol transport	3	0.14218	0.0858131	CEL, ABCG5, APOA1	1	0.761048	77.2556
GOTERM_BP_FAT	GO:0015918~sterol transport	3	0.14218	0.0858131	CEL, ABCG5, APOA1	1	0.761048	77.2556
SP_PIR_KEYWORDS	microtubule	7	0.331754	0.0864829	DNAH11, KIF1A, DNAH9, DNAI1, TUBB2B, TEKT2, LRRC49	1	0.599038	70.0121
GOTERM_MF_FAT	GO:0005198~structural molecule activity	14	0.663507	0.086957	INA, CLDN19, C21ORF29, TUBB2B, CLDN6, COL2A1, COL4A6, CTNNA2, COL9A3, IMPG2, FBN3, FBN2, THBS4, CCDC108	1	0.781405	71.1983
GOTERM_BP_FAT	GO:0035239~tube morphogenesis	5	0.236967	0.0880627	EYA1, GPC3, GATA4, PAX2, BMP7	1	0.766473	78.1619
UP_SEQ_FEATURE	repeat:3; approximate	2	0.0947867	0.0887352	SNCB, TRO	1	0.882965	77.2224
UP_SEQ_FEATURE	domain:Calx-beta 2	2	0.0947867	0.0887352	FREM2, GPR98	1	0.882965	77.2224
UP_SEQ_FEATURE	domain:EGF-like 18; calcium-binding	2	0.0947867	0.0887352	FBN3, FBN2	1	0.882965	77.2224
UP_SEQ_FEATURE	domain:Calx-beta 1	2	0.0947867	0.0887352	FREM2, GPR98	1	0.882965	77.2224
UP_SEQ_FEATURE	domain:KH 4	2	0.0947867	0.0887352	IGF2BP1, IGF2BP3	1	0.882965	77.2224
INTERPRO	IPR003380:Transforming protein Ski	2	0.0947867	0.088875	DACH2, DACH1	1	0.78684	73.4633
INTERPRO	IPR009039:EAR	2	0.0947867	0.088875	C21ORF29, GPR98	1	0.78684	73.4633
INTERPRO	IPR000272:Ion-transport regulator, FXYD region	2	0.0947867	0.088875	FXYD1, FXYD6	1	0.78684	73.4633
GOTERM_MF_FAT	GO:0043167~ion binding	67	3.17536	0.0891706	KCNC1, MASP1, ZMAT4, LTBP4, SOBP, FSTL4, CYP2W1, ZBBX, DLK1, GLI1, ATP2B3, PLCB4, GATA4, CPA2, CPA1, PHC1, ZCCHC12, ASTL, VIL1, RXRG, PCDH8, COLEC11, SLIT1, GPR98, ZNF334, EYA4, EYA1, UMODL1, GRM7, SCN11A, ADAMTS3, PEG3, ALPL, FXYD1, GAL3ST3, CLDN19, CA14, ENPP3, CXXC4, MYT1, LIN28B, PLAGL1, ZNF167, LHX1, TTYH1, PCDHB17, FBN3, FBN2, ZNF423, THBS4, ASXL3, ESRRB, SLC10A4, ATP1A2, CACNA2D2, SALL2, E…	1	0.774661	72.1392
GOTERM_BP_FAT	GO:0055092~sterol homeostasis	3	0.14218	0.0898202	ABCG5, APOA1, MTTP	1	0.769747	78.8463
GOTERM_BP_FAT	GO:0042632~cholesterol homeostasis	3	0.14218	0.0898202	ABCG5, APOA1, MTTP	1	0.769747	78.8463
GOTERM_MF_FAT	GO:0051393~alpha-actinin binding	2	0.0947867	0.0906434	NRAP, PTPRT	1	0.765443	72.7493
UP_SEQ_FEATURE	repeat:7	5	0.236967	0.0913555	VCX3A, CEL, APOA1, TRO, NEFH	1	0.885216	78.243
SMART	SM00408:IGc2	7	0.331754	0.092143	WFIKKN2, IGDCC3, SDK2, FSTL4, CNTFR, KIRREL2, KIRREL3	0.999992	0.814517	67.1431
UP_SEQ_FEATURE	repeat:4	6	0.28436	0.0935063	VCX3A, CEL, APOA1, SNCB, TRO, NEFH	1	0.886055	79.0487
PIR_SUPERFAMILY	PIRSF001128:carboxypeptidase	2	0.0947867	0.0963209	CPA2, CPA1	0.99999	0.944229	68.3943
UP_SEQ_FEATURE	compositionally biased region:Poly-Pro	10	0.473934	0.0970052	SALL2, ATP2B3, IGDCC3, LRRC16B, WASF1, SP5, CECR2, CYYR1, PAPPA2, TBX1	1	0.890467	80.2997
UP_SEQ_FEATURE	domain:Kazal-like	3	0.14218	0.0974751	WFIKKN2, SLCO1A2, FSTL4	1	0.886772	80.4623
SP_PIR_KEYWORDS	motor protein	5	0.236967	0.0977682	DNAH11, KIF1A, DNALI1, DNAH9, DNAI1	1	0.633894	74.5865
GOTERM_BP_FAT	GO:0042127~regulation of cell proliferation	16	0.758294	0.0987939	EDN3, CCKBR, FGF9, FOXJ1, FGF17, ARNT2, CNTFR, GLI1, SSTR3, GPC3, MSX1, CCND2, LHX1, GATA4, BMP7, FABP6	1	0.79922	82.0377

## Sheet: Differentiated
Category	Term	Count	%	PValue	Genes	Bonferroni	Benjamini	FDR
GOTERM_CC_FAT	GO:0005576~extracellular region	48	2.41085	1.83156e-06	FAM3B, NDP, STRC, CLU, OBP2B, CABP4, CXCL11, C17ORF99, PRRG4, LRG1, FOLR1, WISP3, IMPG2, MSLN, KLK12, KLK11, PRSS33, MUC15, DEFB1, AMY2A, MUC13, VNN3, MUC1, KLK7, CRISP3, VWA3A, KLK8, CHI3L1, C10ORF99, PIGR, SERPINI2, LCN2, MUCL1, SCGB2A1, SCGB1D1, LYG2, UMODL1, SPINLW1, SCGB1D2, THSD4, IL5RA, AGR3, SST, AMY1A, SCGB2A2, CHL1, MUC16, DMBT1	0.000311317	0.000311317	0.00223445
SP_PIR_KEYWORDS	microsome	11	0.552486	2.00453e-06	CYP4A11, CYP3A5, CYP2J2, CYP4Z1, UGT2B11, OAS1, CYP4F3, UGT2B10, UGT2B28, UGT2B7, CYP4B1	0.000488986	0.000488986	0.00259409
GOTERM_CC_FAT	GO:0005792~microsome	14	0.703164	4.93814e-06	CYP3A5, CYP2J2, OAS3, OAS1, CYP4B1, CYP4A11, CYP4Z1, UGT2B11, CYP4F3, UGT2B10, DIO1, UGT2B28, UGT2B7, ACSL5	0.000839133	0.000419655	0.00602428
GOTERM_CC_FAT	GO:0042598~vesicular fraction	14	0.703164	6.77933e-06	CYP3A5, CYP2J2, OAS3, OAS1, CYP4B1, CYP4A11, CYP4Z1, UGT2B11, CYP4F3, UGT2B10, DIO1, UGT2B28, UGT2B7, ACSL5	0.00115183	0.00038409	0.00827036
UP_SEQ_FEATURE	signal peptide	74	3.71673	6.90742e-06	ALPPL2, VTCN1, FAM3B, STRC, OBP2B, KIAA1324, GRIN3B, CXCL11, TMEM146, C17ORF99, WISP3, KLK12, KLK11, PRSS33, CHRNA6, MUC15, AMY2A, MUC13, VNN3, CRISP3, CDHR3, CHODL, C10ORF99, CDHR4, PKHD1L1, PIGR, LRRC26, SCGB2A1, SCGB1D1, UMODL1, SCGB1D2, UGT2B11, ERN2, CD164L2, UGT2B10, SCGB2A2, CHL1, AMY1A, KIR2DL4, FXYD3, NDP, CLU, PRRG4, TMEM190, LRG1, FOLR1, IMPG2, MSLN, PRSS16, HTR3A, UGT2B28, DEFB1, LY75…	0.005284	0.005284	0.0105437
KEGG_PATHWAY	hsa00500:Starch and sucrose metabolism	6	0.301356	7.01647e-06	UGT2B11, UGT2B10, UGT2B28, AMY2A, AMY1A, UGT2B7	0.000357777	0.000357777	0.0067875
SP_PIR_KEYWORDS	signal	74	3.71673	7.35916e-06	ALPPL2, VTCN1, FAM3B, STRC, OBP2B, KIAA1324, GRIN3B, CXCL11, TMEM146, C17ORF99, WISP3, KLK12, KLK11, PRSS33, CHRNA6, MUC15, AMY2A, MUC13, VNN3, CRISP3, CDHR3, CHODL, C10ORF99, CDHR4, PKHD1L1, PIGR, LRRC26, SCGB2A1, SCGB1D1, UMODL1, SCGB1D2, UGT2B11, ERN2, CD164L2, UGT2B10, SCGB2A2, CHL1, AMY1A, KIR2DL4, FXYD3, NDP, CLU, PRRG4, TMEM190, LRG1, FOLR1, IMPG2, MSLN, PRSS16, HTR3A, UGT2B28, DEFB1, LY75…	0.00179403	0.000897418	0.00952329
KEGG_PATHWAY	hsa00983:Drug metabolism	6	0.301356	7.90188e-06	CYP3A5, UGT2B11, UPP2, UGT2B10, UGT2B28, UGT2B7	0.000402916	0.000201478	0.00764399
PIR_SUPERFAMILY	PIRSF002537:uteroglobin	4	0.200904	1.24592e-05	SCGB2A1, SCGB1D1, SCGB1D2, SCGB2A2	0.00105847	0.00105847	0.0134037
UP_SEQ_FEATURE	sequence variant	197	9.89453	1.9774e-05	RARRES3, CYP3A5, RP1, ALPPL2, STAR, STRC, GRIN3B, MAGEC1, TMEM146, USP53, CHRNA6, MUC15, MUC13, VNN3, DEPDC6, NWD1, CRISP3, LRRC6, CCDC135, CDHR3, SPAG1, CDHR4, PKHD1L1, SPAG8, SCGB1D2, C1ORF87, RAB17, CD164L2, NEK5, RTP4, C15ORF26, OAS3, XK, OAS1, RIBC2, IMPG2, RSPH6A, SLC28A2, SLC28A1, TCF23, C9ORF24, AGBL2, VWA3A, VWA3B, CXORF22, CHI3L1, CDC20B, GPR152, CYP4B1, SERPINI2, ABCG8, MUCL1, CLGN, AB…	0.0150524	0.00755472	0.0301809
KEGG_PATHWAY	hsa00830:Retinol metabolism	6	0.301356	2.46326e-05	CYP4A11, CYP3A5, UGT2B11, UGT2B10, UGT2B28, UGT2B7	0.00125549	0.000418671	0.0238269
SP_PIR_KEYWORDS	polymorphism	191	9.59317	3.15504e-05	RARRES3, RP1, CYP3A5, ALPPL2, STAR, SLC44A4, STRC, OBP2B, KIAA1324, TSPAN8, GRIN3B, HOXD1, CXCL11, MAGEC1, TMEM146, USP53, OPLAH, C2ORF73, CHRNA6, NQO1, MUC15, LONRF2, MUC13, LRRC50, TP53AIP1, VNN3, NWD1, DEPDC6, CRISP3, LRRC6, SPAG1, HAL, CCDC135, CDHR3, CDHR4, PKHD1L1, SPAG8, SCGB1D2, TRIM31, RAB17, C1ORF87, SPDEF, CD164L2, CCDC11, NEK5, KIR2DL4, COBL, IFIH1, FXYD3, CCDC19, RTP4, C15ORF26, CLU,…	0.00766887	0.00256285	0.0408227
INTERPRO	IPR006038:Uteroglobin-like superfamily	4	0.200904	5.42177e-05	SCGB2A1, SCGB1D1, SCGB1D2, SCGB2A2	0.0201269	0.0201269	0.0748866
INTERPRO	IPR000082:SEA	5	0.25113	0.000115135	MUC1, UMODL1, IMPG2, MUC13, MUC16	0.0422592	0.0213577	0.158965
INTERPRO	IPR016126:Secretoglobin	4	0.200904	0.000127876	SCGB2A1, SCGB1D1, SCGB1D2, SCGB2A2	0.0468248	0.0158584	0.176542
SMART	SM00200:SEA	5	0.25113	0.000139987	MUC1, UMODL1, IMPG2, MUC13, MUC16	0.0130735	0.0130735	0.153457
KEGG_PATHWAY	hsa00053:Ascorbate and aldarate metabolism	4	0.200904	0.000174254	UGT2B11, UGT2B10, UGT2B28, UGT2B7	0.00884834	0.00221946	0.168445
KEGG_PATHWAY	hsa00040:Pentose and glucuronate interconversions	4	0.200904	0.00020815	UGT2B11, UGT2B10, UGT2B28, UGT2B7	0.0105606	0.0021211	0.201182
KEGG_PATHWAY	hsa00140:Steroid hormone biosynthesis	5	0.25113	0.000222966	CYP3A5, UGT2B11, UGT2B10, UGT2B28, UGT2B7	0.0113081	0.00189363	0.215488
PIR_SUPERFAMILY	PIRSF000050:cytochrome P450 CYP4B1	4	0.200904	0.000259305	CYP4A11, CYP4Z1, CYP4F3, CYP4B1	0.0218026	0.0109614	0.278627
INTERPRO	IPR002401:Cytochrome P450, E-class, group I	6	0.301356	0.000268353	CYP4A11, CYP3A5, CYP2J2, CYP4Z1, CYP4F3, CYP4B1	0.0957469	0.0248476	0.370147
PIR_SUPERFAMILY	PIRSF005678:glucuronosyltransferase	4	0.200904	0.00033444	UGT2B11, UGT2B10, UGT2B28, UGT2B7	0.0280318	0.00943262	0.359228
INTERPRO	IPR002213:UDP-glucuronosyl/UDP-glucosyltransferase	4	0.200904	0.000420509	UGT2B11, UGT2B10, UGT2B28, UGT2B7	0.145914	0.0310524	0.579454
INTERPRO	IPR017973:Cytochrome P450, C-terminal region	6	0.301356	0.00050299	CYP4A11, CYP3A5, CYP2J2, CYP4Z1, CYP4F3, CYP4B1	0.171939	0.0309556	0.692746
GOTERM_CC_FAT	GO:0005624~membrane fraction	22	1.10497	0.000586646	CYP3A5, CYP2J2, SLC15A2, OAS3, OAS1, ATP6V1B1, CYP4B1, CYP4A11, SLC23A1, ABCG5, FOLR1, CYP4Z1, UGT2B11, CYP4F3, UGT2B10, DIO1, SLC28A2, SLC28A1, UGT2B28, PRSS21, UGT2B7, ACSL5	0.0949446	0.0246313	0.713352
KEGG_PATHWAY	hsa00980:Metabolism of xenobiotics by cytochrome P450	5	0.25113	0.000623626	CYP3A5, UGT2B11, UGT2B10, UGT2B28, UGT2B7	0.0313141	0.00453467	0.601665
KEGG_PATHWAY	hsa00982:Drug metabolism	5	0.25113	0.000706709	CYP3A5, UGT2B11, UGT2B10, UGT2B28, UGT2B7	0.0354127	0.00449672	0.681576
INTERPRO	IPR001128:Cytochrome P450	6	0.301356	0.000747112	CYP4A11, CYP3A5, CYP2J2, CYP4Z1, CYP4F3, CYP4B1	0.244422	0.0392478	1.02736
INTERPRO	IPR017972:Cytochrome P450, conserved site	6	0.301356	0.000804986	CYP4A11, CYP3A5, CYP2J2, CYP4Z1, CYP4F3, CYP4B1	0.260656	0.0370453	1.10653
GOTERM_CC_FAT	GO:0005626~insoluble fraction	22	1.10497	0.000936946	CYP3A5, CYP2J2, SLC15A2, OAS3, OAS1, ATP6V1B1, CYP4B1, CYP4A11, SLC23A1, ABCG5, FOLR1, CYP4Z1, UGT2B11, CYP4F3, UGT2B10, DIO1, SLC28A2, SLC28A1, UGT2B28, PRSS21, UGT2B7, ACSL5	0.147307	0.0313686	1.13708
GOTERM_CC_FAT	GO:0000267~cell fraction	26	1.30588	0.000963493	CYP3A5, CYP2J2, CCDC19, SLC15A2, OAS3, OAS1, ATP6V1B1, SLC23A1, WISP3, FOLR1, KLK12, SLC28A2, SLC28A1, UGT2B28, ACSL5, HAL, CYP4B1, CYP4A11, ABCG5, CYP4Z1, UGT2B11, CYP4F3, UGT2B10, DIO1, UGT2B7, PRSS21	0.15115	0.0269425	1.16912
UP_SEQ_FEATURE	domain:SEA 2	3	0.150678	0.00110293	UMODL1, IMPG2, MUC16	0.57105	0.245831	1.67045
UP_SEQ_FEATURE	domain:SEA 1	3	0.150678	0.00110293	UMODL1, IMPG2, MUC16	0.57105	0.245831	1.67045
KEGG_PATHWAY	hsa00860:Porphyrin and chlorophyll metabolism	4	0.200904	0.00129954	UGT2B11, UGT2B10, UGT2B28, UGT2B7	0.0641685	0.00734179	1.25011
COG_ONTOLOGY	Secondary metabolites biosynthesis, transport, and catabolism	6	0.301356	0.00134781	CYP4A11, CYP3A5, CYP2J2, CYP4Z1, CYP4F3, CYP4B1	0.0213484	0.0213484	0.953201
INTERPRO	IPR001314:Peptidase S1A, chymotrypsin	7	0.351582	0.00143458	KLK7, KLK8, KLK12, KLK11, PRSS33, TMPRSS3, PRSS21	0.416291	0.0580631	1.96404
GOTERM_MF_FAT	GO:0015020~glucuronosyltransferase activity	4	0.200904	0.00149651	UGT2B11, UGT2B10, UGT2B28, UGT2B7	0.376094	0.376094	1.99599
INTERPRO	IPR018114:Peptidase S1/S6, chymotrypsin/Hap, active site	7	0.351582	0.0015069	KLK7, KLK8, KLK12, KLK11, PRSS33, TMPRSS3, PRSS21	0.431931	0.054982	2.06209
SP_PIR_KEYWORDS	Secreted	39	1.95881	0.00168585	FAM3B, NDP, CLU, OBP2B, CXCL11, C17ORF99, LRG1, WISP3, FOLR1, MSLN, KLK12, KLK11, PRSS33, MUC15, DEFB1, AMY2A, MUC13, MUC1, KLK7, CRISP3, VWA3A, KLK8, CHI3L1, C10ORF99, PIGR, SERPINI2, LCN2, MUCL1, SCGB1D1, LYG2, SPINLW1, SCGB1D2, THSD4, AGR3, SST, AMY1A, CHL1, MUC16, DMBT1	0.337474	0.0978042	2.15989
KEGG_PATHWAY	hsa00150:Androgen and estrogen metabolism	4	0.200904	0.00181724	UGT2B11, UGT2B10, UGT2B28, UGT2B7	0.0885908	0.00923344	1.7442
INTERPRO	IPR006039:Uteroglobin-like family	3	0.150678	0.00200257	SCGB1D1, SCGB1D2, SCGB2A2	0.528444	0.0660552	2.73172
INTERPRO	IPR007858:Dpy-30, conserved site	3	0.150678	0.00200257	NME5, DYDC1, AK7	0.528444	0.0660552	2.73172
SP_PIR_KEYWORDS	cilium biogenesis/degradation	4	0.200904	0.00210492	DNAH9, DNAI1, TEKT2, AK7	0.401987	0.0977184	2.69007
GOTERM_MF_FAT	GO:0070330~aromatase activity	4	0.200904	0.00218439	CYP3A5, CYP2J2, CYP4Z1, CYP4B1	0.49784	0.291367	2.90102
SMART	SM00096:UTG	3	0.150678	0.00222925	SCGB1D1, SCGB1D2, SCGB2A2	0.18924	0.0995781	2.41847
INTERPRO	IPR001254:Peptidase S1 and S6, chymotrypsin/Hap	7	0.351582	0.00249863	KLK7, KLK8, KLK12, KLK11, PRSS33, TMPRSS3, PRSS21	0.608652	0.0752019	3.39762
INTERPRO	IPR019734:Tetratricopeptide repeat	7	0.351582	0.00260844	IFIT3, TTC29, SPAG1, LRP2BP, TTC16, LONRF2, TTC18	0.62448	0.0725735	3.54445
GOTERM_MF_FAT	GO:0008236~serine-type peptidase activity	8	0.401808	0.00268087	KLK7, KLK8, KLK12, KLK11, PRSS16, PRSS33, TMPRSS3, PRSS21	0.570704	0.245628	3.54942
SP_PIR_KEYWORDS	Serine protease	8	0.401808	0.00275529	KLK7, KLK8, KLK12, KLK11, PRSS16, PRSS33, TMPRSS3, PRSS21	0.489936	0.106137	3.50763
GOTERM_BP_FAT	GO:0007586~digestion	6	0.301356	0.00284707	ABCG8, ABCG5, SLC5A1, HTR3A, SST, AMY1A	0.911386	0.911386	4.31547
GOTERM_MF_FAT	GO:0017171~serine hydrolase activity	8	0.401808	0.0028534	KLK7, KLK8, KLK12, KLK11, PRSS16, PRSS33, TMPRSS3, PRSS21	0.593473	0.201505	3.7738
INTERPRO	IPR013026:Tetratricopeptide region	7	0.351582	0.00308426	IFIT3, TTC29, SPAG1, LRP2BP, TTC16, LONRF2, TTC18	0.686007	0.079411	4.1783
SMART	SM00028:TPR	7	0.351582	0.00318371	IFIT3, TTC29, SPAG1, LRP2BP, TTC16, LONRF2, TTC18	0.258994	0.0950861	3.43759
SMART	SM00020:Tryp_SPc	7	0.351582	0.00318371	KLK7, KLK8, KLK12, KLK11, PRSS33, TMPRSS3, PRSS21	0.258994	0.0950861	3.43759
UP_SEQ_FEATURE	domain:Peptidase S1	7	0.351582	0.00341075	KLK7, KLK8, KLK12, KLK11, PRSS33, TMPRSS3, PRSS21	0.927235	0.480625	5.08177
GOTERM_MF_FAT	GO:0016712~oxidoreductase activity, acting on paired donors, with incorporation or reduction of molecular oxygen, reduced flavin or flavoprotein as one donor, and incorporation of one atom of oxygen	4	0.200904	0.00371163	CYP3A5, CYP2J2, CYP4Z1, CYP4B1	0.690049	0.20885	4.88281
UP_SEQ_FEATURE	repeat:TPR 5	6	0.301356	0.00390024	IFIT3, TTC29, SPAG1, TTC16, LONRF2, TTC18	0.95008	0.450895	5.79094
SP_PIR_KEYWORDS	Monooxygenase	6	0.301356	0.00438315	CYP4A11, CYP3A5, CYP2J2, CYP4Z1, CYP4F3, CYP4B1	0.657622	0.141973	5.52627
UP_SEQ_FEATURE	binding site:Heme (covalent; via 1 link)	3	0.150678	0.00496351	CYP4A11, CYP4F3, CYP4B1	0.977995	0.470638	7.3144
GOTERM_CC_FAT	GO:0016324~apical plasma membrane	7	0.351582	0.00509557	ABCG8, MUC1, SLC23A1, ABCG5, SLC5A1, SLC22A4, ATP6V1B1	0.580403	0.116678	6.04216
GOTERM_MF_FAT	GO:0004252~serine-type endopeptidase activity	7	0.351582	0.00561013	KLK7, KLK8, KLK12, KLK11, PRSS33, TMPRSS3, PRSS21	0.830036	0.255737	7.29415
GOTERM_MF_FAT	GO:0017127~cholesterol transporter activity	3	0.150678	0.00671149	ABCG8, ABCG5, STAR	0.880118	0.261427	8.66695
INTERPRO	IPR013781:Glycoside hydrolase, subgroup, catalytic core	4	0.200904	0.00674969	OVGP1, CHI3L1, AMY2A, AMY1A	0.921111	0.155756	8.93318
GOTERM_MF_FAT	GO:0009055~electron carrier activity	8	0.401808	0.00863392	CYP4A11, CYP3A5, CYP2J2, CYP4Z1, CYP4F3, NQO1, BBOX1, CYP4B1	0.934878	0.289252	11.0182
GOTERM_MF_FAT	GO:0020037~heme binding	6	0.301356	0.00884132	CYP4A11, CYP3A5, CYP2J2, CYP4Z1, CYP4F3, CYP4B1	0.939032	0.267156	11.2685
GOTERM_MF_FAT	GO:0015248~sterol transporter activity	3	0.150678	0.00912788	ABCG8, ABCG5, STAR	0.94434	0.250874	11.6132
GOTERM_MF_FAT	GO:0015932~nucleobase, nucleoside, nucleotide and nucleic acid transmembrane transporter activity	3	0.150678	0.00912788	SLC23A1, SLC28A2, SLC28A1	0.94434	0.250874	11.6132
GOTERM_BP_FAT	GO:0019953~sexual reproduction	12	0.602712	0.00981286	NME5, OVGP1, DNAH9, CLGN, STRA8, FOXJ1, MAK, MYCBPAP, SPAG1, DNAJB13, CCNA1, WT1	0.999771	0.98487	14.1507
GOTERM_MF_FAT	GO:0019825~oxygen binding	4	0.200904	0.0102215	CYP4A11, CYP3A5, CYP4F3, CYP4B1	0.960693	0.254882	12.9175
INTERPRO	IPR011990:Tetratricopeptide-like helical	7	0.351582	0.0107365	IFIT3, TTC29, SPAG1, LRP2BP, TTC16, LONRF2, TTC18	0.982542	0.223531	13.8559
UP_SEQ_FEATURE	repeat:TPR 4	6	0.301356	0.0108027	IFIT3, TTC29, SPAG1, TTC16, LONRF2, TTC18	0.999759	0.69581	15.2785
UP_SEQ_FEATURE	metal ion-binding site:Iron (heme axial ligand)	6	0.301356	0.0112596	CYP4A11, CYP3A5, CYP2J2, CYP4Z1, CYP4F3, CYP4B1	0.999831	0.662314	15.8739
GOTERM_MF_FAT	GO:0046906~tetrapyrrole binding	6	0.301356	0.0114604	CYP4A11, CYP3A5, CYP2J2, CYP4Z1, CYP4F3, CYP4B1	0.973507	0.261086	14.3735
GOTERM_BP_FAT	GO:0050892~intestinal absorption	3	0.150678	0.0122454	ABCG8, ABCG5, SLC5A1	0.999972	0.969528	17.3565
GOTERM_MF_FAT	GO:0070011~peptidase activity, acting on L-amino acid peptides	13	0.652938	0.0126068	AGBL2, KLK7, KLK8, CAPN8, TMPRSS3, USP18, THSD4, KLK12, KLK11, PRSS16, PRSS33, LONRF2, PRSS21	0.981618	0.264655	15.7007
UP_SEQ_FEATURE	repeat:TPR 6	5	0.25113	0.0141639	IFIT3, SPAG1, TTC16, LONRF2, TTC18	0.999982	0.7035	19.568
GOTERM_MF_FAT	GO:0015293~symporter activity	6	0.301356	0.0145651	SLC23A1, SLC15A2, SLC5A1, SLC22A4, SLC28A2, SLC28A1	0.990164	0.281165	17.9238
GOTERM_MF_FAT	GO:0015370~solute:sodium symporter activity	4	0.200904	0.0171017	SLC23A1, SLC5A1, SLC28A2, SLC28A1	0.995633	0.303886	20.7229
GOTERM_MF_FAT	GO:0008233~peptidase activity	13	0.652938	0.0173463	AGBL2, KLK7, KLK8, CAPN8, TMPRSS3, USP18, THSD4, KLK12, KLK11, PRSS16, PRSS33, LONRF2, PRSS21	0.995962	0.291426	20.9881
GOTERM_MF_FAT	GO:0015294~solute:cation symporter activity	5	0.25113	0.0176173	SLC23A1, SLC15A2, SLC5A1, SLC28A2, SLC28A1	0.996298	0.280608	21.281
UP_SEQ_FEATURE	active site:Charge relay system	8	0.401808	0.018808	KLK7, KLK8, KLK12, KLK11, PRSS16, PRSS33, TMPRSS3, PRSS21	1	0.766906	25.1617
GOTERM_BP_FAT	GO:0006805~xenobiotic metabolic process	3	0.150678	0.0188583	UGT2B11, NQO1, UGT2B28	1	0.982502	25.5146
UP_SEQ_FEATURE	splice variant	120	6.02712	0.0196127	VTCN1, SLC44A4, OBP2B, KIAA1324, DNAJB13, C1ORF194, TMEM146, C2ORF73, MUC15, CCNA1, LONRF2, LRRC50, VNN3, TP53AIP1, NWD1, LRRC6, BCL2L14, CDHR3, CCDC135, CHODL, CDHR4, SPAG8, TRIM31, C1ORF87, CD164L2, SCGB2A2, KIR2DL4, COBL, FXYD3, IFIH1, C15ORF26, CLU, ATHL1, OAS1, AKAP14, WT1, GOLSYN, MSLN, SLC28A1, UGT2B28, C9ORF24, MUC1, AGBL2, VWA3A, VWA3B, YSK4, CXORF22, GOLGA6L9, CDC20B, CASC1, CYP4B1, ABC…	1	0.748705	26.0931
GOTERM_CC_FAT	GO:0045177~apical part of cell	7	0.351582	0.0199018	ABCG8, MUC1, SLC23A1, ABCG5, SLC5A1, SLC22A4, ATP6V1B1	0.967203	0.347653	21.7489
GOTERM_BP_FAT	GO:0007605~sensory perception of sound	5	0.25113	0.0199096	STRC, NDP, MYCBPAP, TMC1, ATP6V1B1	1	0.967247	26.7399
OMIM_DISEASE	Sitosterolemia	2	0.100452	0.0205984	ABCG8, ABCG5	0.781155	0.781155	19.5272
GOTERM_BP_FAT	GO:0006026~aminoglycan catabolic process	3	0.150678	0.0206997	OVGP1, LYG2, CHI3L1	1	0.948348	27.6484
GOTERM_BP_FAT	GO:0045796~negative regulation of intestinal cholesterol absorption	2	0.100452	0.0211766	ABCG8, ABCG5	1	0.925657	28.1917
GOTERM_BP_FAT	GO:0010949~negative regulation of intestinal phytosterol absorption	2	0.100452	0.0211766	ABCG8, ABCG5	1	0.925657	28.1917
GOTERM_BP_FAT	GO:0060457~negative regulation of digestive system process	2	0.100452	0.0211766	ABCG8, ABCG5	1	0.925657	28.1917
PIR_SUPERFAMILY	PIRSF030203:mesothelin	2	0.100452	0.0217853	MSLN, MSLNL	0.846217	0.37378	21.0987
SP_PIR_KEYWORDS	tpr repeat	7	0.351582	0.0232699	IFIT3, TTC29, SPAG1, LRP2BP, TTC16, LONRF2, TTC18	0.996801	0.512332	26.2657
SP_PIR_KEYWORDS	glycosidase	5	0.25113	0.0233714	LYG2, ATHL1, AMY2A, CCNO, AMY1A	0.996881	0.473312	26.3648
INTERPRO	IPR010335:Pre-pro-megakaryocyte potentiating factor precursor	2	0.100452	0.0233931	MSLN, MSLNL	0.99986	0.40676	27.8962
INTERPRO	IPR003627:Mammaglobin/Prostatein	2	0.100452	0.0233931	SCGB2A1, SCGB2A2	0.99986	0.40676	27.8962
SP_PIR_KEYWORDS	alternative splicing	120	6.02712	0.0234401	VTCN1, SLC44A4, OBP2B, KIAA1324, DNAJB13, C1ORF194, TMEM146, C2ORF73, MUC15, CCNA1, LONRF2, LRRC50, VNN3, TP53AIP1, NWD1, LRRC6, BCL2L14, CDHR3, CCDC135, CHODL, CDHR4, SPAG8, TRIM31, C1ORF87, CD164L2, SCGB2A2, KIR2DL4, COBL, FXYD3, IFIH1, C15ORF26, CLU, ATHL1, OAS1, AKAP14, WT1, GOLSYN, MSLN, SLC28A1, UGT2B28, C9ORF24, MUC1, AGBL2, VWA3A, VWA3B, YSK4, CXORF22, GOLGA6L9, CDC20B, CASC1, CYP4B1, ABC…	0.996934	0.4394	26.4318
GOTERM_BP_FAT	GO:0050954~sensory perception of mechanical stimulus	5	0.25113	0.0242062	STRC, NDP, MYCBPAP, TMC1, ATP6V1B1	1	0.925989	31.5544
BIOCARTA	h_nuclearRsPathway:Nuclear Receptors in Lipid Metabolism and Toxicity	3	0.150678	0.0242074	CYP4A11, ABCG5, CYP4B1	0.324353	0.324353	15.972
GOTERM_BP_FAT	GO:0009410~response to xenobiotic stimulus	3	0.150678	0.024596	UGT2B11, NQO1, UGT2B28	1	0.904822	31.9764
INTERPRO	IPR019781:WD40 repeat, subgroup	8	0.401808	0.0248348	NWD1, WDR38, WDR49, DNAI1, WDR16, WDR63, CDC20B, WDR69	0.99992	0.407808	29.353
SP_PIR_KEYWORDS	heme	6	0.301356	0.0257796	CYP4A11, CYP3A5, CYP2J2, CYP4Z1, CYP4F3, CYP4B1	0.998293	0.439731	28.6803
GOTERM_BP_FAT	GO:0051180~vitamin transport	3	0.150678	0.0266476	SLC23A1, FOLR1, SLC22A4	1	0.899316	34.1566
UP_SEQ_FEATURE	repeat:TPR 8	4	0.200904	0.0280038	IFIT3, SPAG1, TTC16, TTC18	1	0.837236	35.1816
GOTERM_MF_FAT	GO:0005496~steroid binding	4	0.200904	0.0294622	SCGB2A1, STAR, ESR1, SCGB2A2	0.999919	0.407459	33.1415
INTERPRO	IPR001440:Tetratricopeptide TPR-1	5	0.25113	0.030415	IFIT3, TTC29, SPAG1, TTC16, TTC18	0.999991	0.45644	34.7385
GOTERM_MF_FAT	GO:0004556~alpha-amylase activity	2	0.100452	0.0311	AMY2A, AMY1A	0.999952	0.407731	34.6446
GOTERM_MF_FAT	GO:0016160~amylase activity	2	0.100452	0.0311	AMY2A, AMY1A	0.999952	0.407731	34.6446
GOTERM_MF_FAT	GO:0005415~nucleoside:sodium symporter activity	2	0.100452	0.0311	SLC28A2, SLC28A1	0.999952	0.407731	34.6446
SP_PIR_KEYWORDS	electron transfer	4	0.200904	0.0312117	CYP4A11, CYP3A5, CYP4F3, CYP4B1	0.999564	0.475208	33.6587
PIR_SUPERFAMILY	PIRSF005981:tektin A1	2	0.100452	0.0325014	TEKT1, TEKT2	0.939705	0.429763	29.9165
INTERPRO	IPR008276:Concentrative nucleoside transporter	2	0.100452	0.0348847	SLC28A2, SLC28A1	0.999998	0.486122	38.7747
INTERPRO	IPR011657:Na dependent nucleoside transporter, C-terminal	2	0.100452	0.0348847	SLC28A2, SLC28A1	0.999998	0.486122	38.7747
INTERPRO	IPR011642:Nucleoside recognition	2	0.100452	0.0348847	SLC28A2, SLC28A1	0.999998	0.486122	38.7747
INTERPRO	IPR002668:Na dependent nucleoside transporter	2	0.100452	0.0348847	SLC28A2, SLC28A1	0.999998	0.486122	38.7747
INTERPRO	IPR018270:Concentrative nucleoside transporter, metazoan/bacterial	2	0.100452	0.0348847	SLC28A2, SLC28A1	0.999998	0.486122	38.7747
INTERPRO	IPR006046:Glycoside hydrolase family 13	2	0.100452	0.0348847	AMY2A, AMY1A	0.999998	0.486122	38.7747
GOTERM_BP_FAT	GO:0000272~polysaccharide catabolic process	3	0.150678	0.0355043	OVGP1, LYG2, CHI3L1	1	0.938788	42.8403
UP_SEQ_FEATURE	glycosylation site:O-linked (GalNAc...)	5	0.25113	0.0377861	MUC1, MUCL1, LRG1, IMPG2, PKHD1L1	1	0.896955	44.4556
UP_SEQ_FEATURE	lipid moiety-binding region:GPI-anchor amidated serine	4	0.200904	0.0378476	FOLR1, MSLN, PRSS21, VNN3	1	0.879218	44.5098
INTERPRO	IPR001680:WD40 repeat	8	0.401808	0.0381933	NWD1, WDR38, WDR49, DNAI1, WDR16, WDR63, CDC20B, WDR69	1	0.501119	41.6119
UP_SEQ_FEATURE	repeat:TPR 3	6	0.301356	0.041633	IFIT3, TTC29, SPAG1, TTC16, LONRF2, TTC18	1	0.886326	47.7504
UP_SEQ_FEATURE	repeat:WD 5	8	0.401808	0.0420079	NWD1, WDR38, WDR49, DNAI1, WDR16, WDR63, CDC20B, WDR69	1	0.872198	48.0616
PIR_SUPERFAMILY	PIRSF023976:PIRSF023976	2	0.100452	0.0431016	RARRES3, HRASLS2	0.976363	0.464287	37.7498
PIR_SUPERFAMILY	PIRSF002514:lipocalin	2	0.100452	0.0431016	LCN2, OBP2B	0.976363	0.464287	37.7498
GOTERM_MF_FAT	GO:0004175~endopeptidase activity	9	0.452034	0.0435639	KLK7, KLK8, CAPN8, THSD4, KLK12, KLK11, PRSS33, TMPRSS3, PRSS21	0.999999	0.504171	45.0987
INTERPRO	IPR019775:WD40 repeat, conserved site	8	0.401808	0.0458414	NWD1, WDR38, WDR49, DNAI1, WDR16, WDR63, CDC20B, WDR69	1	0.55061	47.7102
INTERPRO	IPR006117:2-5-oligoadenylate synthetase, conserved site	2	0.100452	0.0462417	OAS3, OAS1	1	0.537879	48.0124
INTERPRO	IPR006048:Alpha-amylase, C-terminal all beta	2	0.100452	0.0462417	AMY2A, AMY1A	1	0.537879	48.0124
INTERPRO	IPR018952:2'-5'-oligoadenylate synthetase 1, domain 2/C-terminal	2	0.100452	0.0462417	OAS3, OAS1	1	0.537879	48.0124
INTERPRO	IPR006589:Glycosyl hydrolase, family 13, subfamily, catalytic region	2	0.100452	0.0462417	AMY2A, AMY1A	1	0.537879	48.0124
GOTERM_BP_FAT	GO:0007283~spermatogenesis	8	0.401808	0.0465981	NME5, DNAH9, STRA8, FOXJ1, MAK, MYCBPAP, DNAJB13, CCNA1	1	0.965955	52.2083
GOTERM_BP_FAT	GO:0048232~male gamete generation	8	0.401808	0.0465981	NME5, DNAH9, STRA8, FOXJ1, MAK, MYCBPAP, DNAJB13, CCNA1	1	0.965955	52.2083
UP_SEQ_FEATURE	repeat:TPR 7	4	0.200904	0.0472222	IFIT3, SPAG1, TTC16, TTC18	1	0.887241	52.2135
SMART	SM00320:WD40	8	0.401808	0.0479196	NWD1, WDR38, WDR49, DNAI1, WDR16, WDR63, CDC20B, WDR69	0.990107	0.684623	41.6485
SMART	SM00642:Aamy	2	0.100452	0.0488714	AMY2A, AMY1A	0.990995	0.61015	42.2852
SMART	SM00632:Aamy_C	2	0.100452	0.0488714	AMY2A, AMY1A	0.990995	0.61015	42.2852
SP_PIR_KEYWORDS	deafness	5	0.25113	0.0489823	STRC, NDP, TMC1, ATP6V1B1, TMPRSS3	0.999995	0.610402	47.7926
UP_SEQ_FEATURE	repeat:WD 8	4	0.200904	0.0492219	NWD1, WDR49, WDR16, WDR69	1	0.883606	53.7217
GOTERM_BP_FAT	GO:0022600~digestive system process	3	0.150678	0.0505701	ABCG8, ABCG5, SLC5A1	1	0.966394	55.1977
INTERPRO	IPR019782:WD40 repeat 2	7	0.351582	0.0512353	NWD1, WDR38, WDR49, DNAI1, WDR16, CDC20B, WDR69	1	0.560355	51.6497
GOTERM_BP_FAT	GO:0009566~fertilization	4	0.200904	0.0520192	OVGP1, CLGN, STRA8, SPAG1	1	0.96097	56.2442
GOTERM_BP_FAT	GO:0006577~betaine metabolic process	2	0.100452	0.0521094	SLC22A4, BBOX1	1	0.951809	56.3085
GOTERM_BP_FAT	GO:0009437~carnitine metabolic process	2	0.100452	0.0521094	SLC22A4, BBOX1	1	0.951809	56.3085
KEGG_PATHWAY	hsa00590:Arachidonic acid metabolism	3	0.150678	0.053384	CYP4A11, CYP2J2, CYP4F3	0.939065	0.224587	41.1825
SP_PIR_KEYWORDS	chromoprotein	4	0.200904	0.0535059	CYP4A11, CYP3A5, CYP4F3, CYP4B1	0.999999	0.616497	50.9166
UP_SEQ_FEATURE	repeat:WD 7	6	0.301356	0.0558606	NWD1, WDR38, WDR49, WDR16, CDC20B, WDR69	1	0.901769	58.4162
UP_SEQ_FEATURE	repeat:TPR 1	6	0.301356	0.0571583	IFIT3, TTC29, SPAG1, TTC16, LONRF2, TTC18	1	0.895353	59.2801
UP_SEQ_FEATURE	repeat:TPR 2	6	0.301356	0.0571583	IFIT3, TTC29, SPAG1, TTC16, LONRF2, TTC18	1	0.895353	59.2801
INTERPRO	IPR013525:ABC-2 type transporter	2	0.100452	0.0574657	ABCG8, ABCG5	1	0.588417	55.8568
INTERPRO	IPR006116:2-5-oligoadenylate synthetase, ubiquitin-like region	2	0.100452	0.0574657	OAS3, OAS1	1	0.588417	55.8568
UP_SEQ_FEATURE	repeat:WD 4	8	0.401808	0.0580935	NWD1, WDR38, WDR49, DNAI1, WDR16, WDR63, CDC20B, WDR69	1	0.887626	59.8924
GOTERM_BP_FAT	GO:0030301~cholesterol transport	3	0.150678	0.0588181	ABCG8, ABCG5, CLU	1	0.96006	60.8556
GOTERM_BP_FAT	GO:0015918~sterol transport	3	0.150678	0.0588181	ABCG8, ABCG5, CLU	1	0.96006	60.8556
GOTERM_BP_FAT	GO:0045087~innate immune response	5	0.25113	0.0598562	CRISP3, IFIH1, CLU, DEFB1, DMBT1	1	0.954321	61.5182
GOTERM_BP_FAT	GO:0007276~gamete generation	9	0.452034	0.0604013	NME5, DNAH9, STRA8, FOXJ1, MAK, MYCBPAP, DNAJB13, CCNA1, WT1	1	0.947243	61.8621
GOTERM_BP_FAT	GO:0030300~regulation of intestinal cholesterol absorption	2	0.100452	0.062203	ABCG8, ABCG5	1	0.943476	62.978
GOTERM_BP_FAT	GO:0015851~nucleobase transport	2	0.100452	0.062203	SLC23A1, SLC28A1	1	0.943476	62.978
INTERPRO	IPR017986:WD40 repeat, region	7	0.351582	0.0624402	NWD1, WDR38, WDR49, DNAI1, WDR16, CDC20B, WDR69	1	0.605416	58.9692
GOTERM_CC_FAT	GO:0005783~endoplasmic reticulum	18	0.904068	0.0637461	CYP3A5, CYP2J2, OAS1, TMPRSS3, GJB1, CYP4B1, CYP4A11, CLGN, LRG1, CYP4Z1, UGT2B11, ERN2, CYP4F3, UGT2B10, DIO1, UGT2B28, UGT2B7, ACSL5	0.999986	0.711824	55.228
GOTERM_BP_FAT	GO:0006955~immune response	13	0.652938	0.0642817	LY75, CRISP3, IFIH1, FOXJ1, VTCN1, CLU, OAS3, IFI44L, OAS1, CXCL11, SKAP1, DEFB1, DMBT1	1	0.940616	64.2275
INTERPRO	IPR015943:WD40/YVTN repeat-like	8	0.401808	0.0646652	NWD1, WDR38, WDR49, DNAI1, WDR16, WDR63, CDC20B, WDR69	1	0.604847	60.2944
UP_SEQ_FEATURE	domain:ABC transmembrane type-2	2	0.100452	0.066693	ABCG8, ABCG5	1	0.909854	65.1324
SP_PIR_KEYWORDS	endoplasmic reticulum	16	0.803616	0.0673327	CYP3A5, CYP2J2, OAS1, TMPRSS3, CYP4B1, CYP4A11, CLGN, CYP4Z1, UGT2B11, ERN2, CYP4F3, UGT2B10, DIO1, UGT2B28, UGT2B7, ACSL5	1	0.678223	59.4281
GOTERM_BP_FAT	GO:0006767~water-soluble vitamin metabolic process	3	0.150678	0.0674935	FOLR1, SLC22A4, BBOX1	1	0.940895	66.0808
GOTERM_CC_FAT	GO:0005929~cilium	5	0.25113	0.0678794	DNAH9, DNAI1, TEKT2, LRRC50, SNTN	0.999994	0.697291	57.5806
INTERPRO	IPR006047:Glycosyl hydrolase, family 13, catalytic region	2	0.100452	0.0685584	AMY2A, AMY1A	1	0.613717	62.518
INTERPRO	IPR007053:NC	2	0.100452	0.0685584	RARRES3, HRASLS2	1	0.613717	62.518
GOTERM_MF_FAT	GO:0015205~nucleobase transmembrane transporter activity	2	0.100452	0.071078	SLC23A1, SLC28A1	1	0.669106	62.9385
GOTERM_BP_FAT	GO:0032375~negative regulation of cholesterol transport	2	0.100452	0.0721899	ABCG8, ABCG5	1	0.944698	68.6297
GOTERM_BP_FAT	GO:0006032~chitin catabolic process	2	0.100452	0.0721899	OVGP1, CHI3L1	1	0.944698	68.6297
GOTERM_BP_FAT	GO:0015858~nucleoside transport	2	0.100452	0.0721899	SLC28A2, SLC28A1	1	0.944698	68.6297
GOTERM_BP_FAT	GO:0032372~negative regulation of sterol transport	2	0.100452	0.0721899	ABCG8, ABCG5	1	0.944698	68.6297
GOTERM_BP_FAT	GO:0006030~chitin metabolic process	2	0.100452	0.0721899	OVGP1, CHI3L1	1	0.944698	68.6297
UP_SEQ_FEATURE	repeat:WD 3	8	0.401808	0.0736844	NWD1, WDR38, WDR49, DNAI1, WDR16, WDR63, CDC20B, WDR69	1	0.92211	68.9134
INTERPRO	IPR011583:Chitinase II	2	0.100452	0.0795211	OVGP1, CHI3L1	1	0.657499	68.1742
INTERPRO	IPR001223:Glycoside hydrolase, family 18, catalytic domain	2	0.100452	0.0795211	OVGP1, CHI3L1	1	0.657499	68.1742
INTERPRO	IPR013780:Glycosyl hydrolase, family 13, all-beta	2	0.100452	0.0795211	AMY2A, AMY1A	1	0.657499	68.1742
SP_PIR_KEYWORDS	fatty acid oxidation	2	0.100452	0.0795854	CYP4A11, CYP4F3	1	0.717676	65.81
GOTERM_MF_FAT	GO:0005337~nucleoside transmembrane transporter activity	2	0.100452	0.080814	SLC28A2, SLC28A1	1	0.700771	67.8396
GOTERM_MF_FAT	GO:0004568~chitinase activity	2	0.100452	0.080814	OVGP1, CHI3L1	1	0.700771	67.8396
GOTERM_BP_FAT	GO:0030299~intestinal cholesterol absorption	2	0.100452	0.0820712	ABCG8, ABCG5	1	0.957777	73.419
UP_SEQ_FEATURE	repeat:WD 2	8	0.401808	0.0839206	NWD1, WDR38, WDR49, DNAI1, WDR16, WDR63, CDC20B, WDR69	1	0.939264	73.7635
UP_SEQ_FEATURE	repeat:WD 1	8	0.401808	0.0839206	NWD1, WDR38, WDR49, DNAI1, WDR16, WDR63, CDC20B, WDR69	1	0.939264	73.7635
SMART	SM00636:Glyco_18	2	0.100452	0.0839644	OVGP1, CHI3L1	0.999737	0.746899	61.7895
SP_PIR_KEYWORDS	wd repeat	8	0.401808	0.0862753	NWD1, WDR38, WDR49, DNAI1, WDR16, WDR63, CDC20B, WDR69	1	0.726104	68.89
GOTERM_CC_FAT	GO:0031224~intrinsic to membrane	75	3.76695	0.0866879	ALPPL2, VTCN1, SLC15A2, SLC44A4, SLC5A1, KIAA1324, GRIN3B, TSPAN8, RNF183, TMEM146, SLC23A1, CTAGE4, SLC22A4, MS4A8B, CHRNA6, MUC15, MUC13, CCDC108, VNN3, CDHR3, CHODL, CDHR4, PKHD1L1, PIGR, LDLRAD1, LRRC26, ST6GALNAC1, UMODL1, UGT2B11, ERN2, CD164L2, UGT2B10, TMEM88B, GRAMD1C, CHL1, KIR2DL4, FXYD3, RTP4, OSTBETA, XK, C9ORF135, CLDN10, PRRG4, TMEM190, GOLSYN, FOLR1, IMPG2, MSLN, HTR3A, SLC28A2, S…	1	0.753743	66.9204
GOTERM_BP_FAT	GO:0051327~M phase of meiotic cell cycle	4	0.200904	0.0867514	STRA8, RSPH1, MNS1, CCNA1	1	0.959803	75.4403
GOTERM_BP_FAT	GO:0007126~meiosis	4	0.200904	0.0867514	STRA8, RSPH1, MNS1, CCNA1	1	0.959803	75.4403
INTERPRO	IPR012496:TMC	2	0.100452	0.0903555	TMC5, TMC1	1	0.693877	72.9772
INTERPRO	IPR001579:Glycoside hydrolase, chitinase active site	2	0.100452	0.0903555	OVGP1, CHI3L1	1	0.693877	72.9772
GOTERM_BP_FAT	GO:0051321~meiotic cell cycle	4	0.200904	0.0908634	STRA8, RSPH1, MNS1, CCNA1	1	0.960791	77.0966
SP_PIR_KEYWORDS	metalloprotein	5	0.25113	0.0914912	CYP4A11, CYP3A5, ALPPL2, CYP4F3, CYP4B1	1	0.727649	71.1115
SP_PIR_KEYWORDS	tumor	2	0.100452	0.092222	SLC23A1, EHF	1	0.711351	71.4108
SP_PIR_KEYWORDS	gpi-anchor	5	0.25113	0.0956366	ALPPL2, FOLR1, MSLN, PRSS21, VNN3	1	0.706651	72.7717
UP_SEQ_FEATURE	repeat:LRR 5	7	0.351582	0.0989422	C1ORF92, LRG1, LRGUK, LRRC50, LRRC26, MUC16, TCTE1	1	0.959092	79.6157

## Sheet: Mesenchyma
Category	Term	Count	%	PValue	Genes	Bonferroni	Benjamini	FDR
SP_PIR_KEYWORDS	signal	137	5.82979	1.30263e-42	ASPN, F2RL2, CTHRC1, ASAM, GDF6, POSTN, FSTL1, CXCL12, MMP2, MEGF10, OLFML1, OGN, SERPINE1, LOX, PDGFD, NEGR1, COL10A1, PI15, MATN3, PDPN, OLFML2B, LHFP, MOXD1, PCOLCE2, NCAM2, SERPINF1, LSAMP, PLA2G2A, MFAP2, MFAP4, ADAMTS5, ITGA11, GREM1, TIMP3, SORCS2, ITGBL1, BCHE, KAL1, LRFN5, LAMB1, FN1, BMP4, CACNA2D1, EFEMP1, CCDC80, ECM2, SFRP5, NTRK3, OMD, PENK, CXCL14, SFRP1, FREM2, APCDD1L, SFRP2, ITG…	3.80369e-40	3.80369e-40	1.73353e-39
UP_SEQ_FEATURE	signal peptide	137	5.82979	2.69536e-42	ASPN, F2RL2, CTHRC1, ASAM, GDF6, POSTN, FSTL1, CXCL12, MMP2, MEGF10, OLFML1, OGN, SERPINE1, LOX, PDGFD, NEGR1, COL10A1, PI15, MATN3, PDPN, OLFML2B, LHFP, MOXD1, PCOLCE2, NCAM2, SERPINF1, LSAMP, PLA2G2A, MFAP2, MFAP4, ADAMTS5, ITGA11, GREM1, TIMP3, SORCS2, ITGBL1, BCHE, KAL1, LRFN5, LAMB1, FN1, BMP4, CACNA2D1, EFEMP1, CCDC80, ECM2, SFRP5, NTRK3, OMD, PENK, CXCL14, SFRP1, FREM2, APCDD1L, SFRP2, ITG…	2.91637e-39	2.91637e-39	4.30135e-39
SP_PIR_KEYWORDS	Secreted	92	3.91489	2.68416e-34	ASPN, CTHRC1, AEBP1, FGF7, GDF6, F13A1, ARSI, LRRC17, POSTN, FSTL1, CXCL12, MMP2, OLFML1, OGN, GPC3, SCRG1, SERPINE1, SEMA3D, PDGFD, HHIP, LOX, COL11A1, PI15, COL10A1, GHR, MATN3, OLFML2B, CILP, MMP13, PCOLCE2, INHBA, SERPINF1, SERPINB2, MFAP2, VCAN, ADAM12, EPYC, MFAP4, ADAMTS5, ENOX1, DHH, TNC, LUM, ADAMTS16, SPOCK1, DCN, GREM1, TIMP3, PCOLCE, ITGBL1, CCL26, COL9A3, COL6A6, BCHE, CRISPLD2, CCL2…	7.83775e-32	3.91888e-32	3.57206e-31
GOTERM_CC_FAT	GO:0044421~extracellular region part	76	3.23404	3.95187e-34	ASPN, CTHRC1, FGF7, GDF6, POSTN, FSTL1, CXCL12, MMP2, OGN, GPC3, SCRG1, LOX, COL11A1, COL10A1, GHR, MATN3, CILP, MMP13, INHBA, CTSK, SERPINF1, SERPINB2, PLA2G2A, MFAP2, VCAN, EPYC, MFAP4, ADAMTS5, ENOX1, DHH, LUM, ADAMTS16, TNC, SPOCK1, DCN, KIT, GREM1, TIMP3, CCL26, VCAM1, COL9A3, COL6A6, BCHE, CCL21, CRISPLD2, SMOC1, COMP, KAL1, ACAN, COL6A2, TNN, FBN2, LAMB1, FN1, SCG2, DPT, BMP4, FBN1, EFEMP1…	7.82471e-32	7.82471e-32	4.94511e-31
GOTERM_CC_FAT	GO:0005578~proteinaceous extracellular matrix	46	1.95745	1.30986e-30	ASPN, CTHRC1, LUM, TNC, ADAMTS16, SPOCK1, POSTN, DCN, TIMP3, MMP2, OGN, COL9A3, GPC3, COL6A6, KAL1, SMOC1, COMP, ACAN, COL6A2, TNN, FBN2, LOX, LAMB1, COL11A1, DPT, COL10A1, FN1, BMP4, MATN3, FBN1, EFEMP1, CCDC80, CILP, NID2, SPARC, ECM2, MMP13, COL5A2, COL5A1, OMD, FREM2, MFAP2, VCAN, MFAP4, EPYC, ADAMTS5	2.59353e-28	1.29677e-28	1.63908e-27
GOTERM_CC_FAT	GO:0005576~extracellular region	101	4.29787	2.23203e-30	F2RL2, ASPN, CTHRC1, F13A1, GDF6, POSTN, FSTL1, MMP2, CXCL12, OLFML1, OGN, SERPINE1, PDGFD, LOX, COL10A1, PI15, MATN3, OLFML2B, PCOLCE2, SERPINF1, PLA2G2A, MFAP2, MFAP4, ADAMTS5, GREM1, TIMP3, ITGBL1, BCHE, KAL1, LAMB1, FN1, BMP4, EFEMP1, CCDC80, ECM2, SFRP5, OMD, SFRP1, PENK, CXCL14, SFRP2, FREM2, SFRP4, PAPPA2, IGFL2, AEBP1, FGF7, ARSI, GPC3, SCRG1, SEMA3D, HHIP, COL11A1, GHR, CILP, MMP13, INHB…	4.41941e-28	1.47314e-28	2.79301e-27
SP_PIR_KEYWORDS	extracellular matrix	39	1.65957	2.49044e-30	ASPN, CTHRC1, LUM, TNC, ADAMTS16, SPOCK1, POSTN, DCN, TIMP3, MMP2, OGN, COL9A3, COL6A6, COMP, SMOC1, ACAN, COL6A2, FBN2, LAMB1, COL11A1, DPT, COL10A1, FN1, BMP4, FBN1, CCDC80, CILP, NID2, SPARC, ECM2, MMP13, COL5A2, COL5A1, OMD, VCAN, MFAP2, MFAP4, EPYC, ADAMTS5	7.27209e-28	2.42403e-28	3.31426e-27
GOTERM_CC_FAT	GO:0031012~extracellular matrix	47	2	2.96337e-30	ASPN, CTHRC1, LUM, TNC, ADAMTS16, SPOCK1, POSTN, DCN, TIMP3, MMP2, OGN, COL9A3, GPC3, COL6A6, CRISPLD2, KAL1, SMOC1, COMP, ACAN, COL6A2, TNN, FBN2, LOX, LAMB1, COL11A1, FN1, COL10A1, DPT, BMP4, MATN3, FBN1, EFEMP1, CCDC80, CILP, NID2, SPARC, ECM2, MMP13, COL5A2, COL5A1, OMD, FREM2, MFAP2, VCAN, MFAP4, EPYC, ADAMTS5	5.86747e-28	1.46687e-28	3.70816e-27
SP_PIR_KEYWORDS	glycoprotein	139	5.91489	3.56613e-30	ASPN, F2RL2, CTHRC1, ADCY2, ASAM, SCN3A, GDF6, F13A1, LPAR4, POSTN, FSTL1, MMP2, MEGF10, OLFML1, GLT8D2, OGN, AGTR1, FAP, SERPINE1, LOX, PDGFD, NEGR1, ODZ3, COL10A1, PI15, PDPN, OLFML2B, COLEC12, MOXD1, PCOLCE2, NCAM2, CD36, SERPINF1, LSAMP, MFAP2, MFAP4, FAM38B, ADAMTS5, ABCA8, ITGA11, GREM1, SORCS2, ABCA6, ITGBL1, BCHE, KAL1, LRFN5, LAMB1, FN1, BMP4, CACNA2D1, EFEMP1, ECM2, NTRK3, OMD, SFRP1, F…	1.04131e-27	2.60328e-28	4.74579e-27
UP_SEQ_FEATURE	glycosylation site:N-linked (GlcNAc...)	127	5.40426	1.76554e-24	ASPN, F2RL2, CTHRC1, ADCY2, ASAM, SCN3A, GDF6, F13A1, LPAR4, POSTN, FSTL1, MMP2, MEGF10, OLFML1, GLT8D2, OGN, AGTR1, FAP, SERPINE1, LOX, PDGFD, NEGR1, ODZ3, PI15, OLFML2B, COLEC12, MOXD1, PCOLCE2, NCAM2, CD36, SERPINF1, LSAMP, MFAP4, FAM38B, ADAMTS5, ABCA8, ITGA11, GREM1, SORCS2, ABCA6, ITGBL1, BCHE, KAL1, LRFN5, LAMB1, FN1, BMP4, CACNA2D1, EFEMP1, ECM2, NTRK3, OMD, SFRP1, FREM2, APCDD1L, ITGA8, …	1.91031e-21	9.55156e-22	2.81751e-21
UP_SEQ_FEATURE	disulfide bond	98	4.17021	2.35958e-21	F2RL2, ASPN, ASAM, GDF6, LPAR4, POSTN, FSTL1, MEGF10, MMP2, CXCL12, OLFML1, OGN, AGTR1, FAP, PDGFD, NEGR1, ODZ3, MATN3, OLFML2B, COLEC12, MOXD1, PCOLCE2, NCAM2, CD36, LSAMP, PLA2G2A, MFAP2, ADAMTS5, ITGA11, GREM1, TIMP3, BCHE, LAMB1, FN1, BMP4, EFEMP1, SFRP5, NTRK3, OMD, SFRP1, PENK, CXCL14, SFRP2, ITGA8, SFRP4, PAPPA2, IGDCC3, CORIN, INSRR, EDNRA, SRPX, SEMA3D, HHIP, KIRREL2, GHR, CILP, MMP13, I…	2.55307e-18	8.51022e-19	3.76551e-18
SP_PIR_KEYWORDS	disulfide bond	99	4.21277	5.61459e-21	F2RL2, ASPN, ASAM, GDF6, LPAR4, POSTN, FSTL1, MEGF10, MMP2, CXCL12, OLFML1, OGN, AGTR1, FAP, PDGFD, NEGR1, ODZ3, MATN3, OLFML2B, COLEC12, MOXD1, PCOLCE2, NCAM2, CD36, LSAMP, PLA2G2A, MFAP2, ADAMTS5, ITGA11, GREM1, TIMP3, BCHE, LAMB1, FN1, BMP4, CACNA2D1, EFEMP1, SFRP5, NTRK3, OMD, SFRP1, PENK, CXCL14, SFRP2, ITGA8, SFRP4, PAPPA2, IGDCC3, CORIN, INSRR, EDNRA, SRPX, SEMA3D, HHIP, KIRREL2, GHR, CILP…	1.63946e-18	3.27892e-19	7.47186e-18
GOTERM_BP_FAT	GO:0007155~cell adhesion	45	1.91489	3.27752e-17	AEBP1, TNC, ITGA11, SPOCK1, POSTN, MEGF10, CXCL12, ITGBL1, VCAM1, SRPX, COL6A6, FAT3, KAL1, COMP, ACAN, COL6A2, TNN, LAMB1, KIRREL2, COL11A1, NEGR1, THBS2, DPT, FN1, SVEP1, PDPN, PCDH9, NID2, AJAP1, ECM2, COL5A1, CCL11, NCAM2, OMD, CD36, HAS1, FREM2, ITGA8, LSAMP, VCAN, TGFB1I1, ADAM12, MFAP4, NTM, CDH11	5.13915e-14	5.13915e-14	5.47492e-14
GOTERM_BP_FAT	GO:0022610~biological adhesion	45	1.91489	3.45613e-17	AEBP1, TNC, ITGA11, SPOCK1, POSTN, MEGF10, CXCL12, ITGBL1, VCAM1, SRPX, COL6A6, FAT3, KAL1, COMP, ACAN, COL6A2, TNN, LAMB1, KIRREL2, COL11A1, NEGR1, THBS2, DPT, FN1, SVEP1, PDPN, PCDH9, NID2, AJAP1, ECM2, COL5A1, CCL11, NCAM2, OMD, CD36, HAS1, FREM2, ITGA8, LSAMP, VCAN, TGFB1I1, ADAM12, MFAP4, NTM, CDH11	5.41921e-14	2.7096e-14	5.77327e-14
GOTERM_CC_FAT	GO:0044420~extracellular matrix part	21	0.893617	1.24562e-15	LUM, TNC, FBN1, CILP, CCDC80, SPARC, NID2, TIMP3, COL5A2, COL5A1, COL9A3, FREM2, SMOC1, ACAN, MFAP2, LOX, LAMB1, MFAP4, COL11A1, FN1, COL10A1	2.41807e-13	4.84057e-14	1.53211e-12
GOTERM_BP_FAT	GO:0001501~skeletal system development	29	1.23404	1.18641e-14	AEBP1, ARSE, PRRX1, POSTN, MMP2, HOXA4, HOXA5, COMP, HOXA7, ACAN, HOXA9, COL11A1, GHR, COL10A1, TWIST1, BMP4, MATN3, FBN1, IGF2, SPARC, COL5A2, MMP13, SHOX2, INHBA, CTSK, DLX6, FOXC2, IGFBP4, CDH11	1.86269e-11	6.20892e-12	1.98397e-11
SP_PIR_KEYWORDS	cell adhesion	30	1.2766	2.11256e-13	TNC, ITGA11, POSTN, MEGF10, VCAM1, SRPX, COL6A6, FAT3, KAL1, COMP, COL6A2, LAMB1, NEGR1, THBS2, DPT, FN1, SVEP1, PCDH9, AJAP1, NID2, NCAM2, OMD, CD36, FREM2, LSAMP, ITGA8, ADAM12, MFAP4, NTM, CDH11	6.16924e-11	1.02821e-11	2.81164e-10
KEGG_PATHWAY	hsa04512:ECM-receptor interaction	16	0.680851	1.74928e-12	TNC, ITGA11, COL5A2, COL5A1, SDC2, CD36, COL6A6, ITGA8, COMP, COL6A2, TNN, SV2B, LAMB1, COL11A1, THBS2, FN1	1.41691e-10	1.41691e-10	1.86425e-09
GOTERM_CC_FAT	GO:0005615~extracellular space	39	1.65957	5.18142e-12	DHH, FGF7, GDF6, FSTL1, KIT, GREM1, MMP2, CXCL12, CCL26, VCAM1, GPC3, BCHE, CCL21, SCRG1, KAL1, TNN, LOX, SCG2, GHR, FN1, BMP4, FBN1, CILP, IGF2, MMP13, CCL11, SFRP5, DKK2, INHBA, CTSK, SERPINF1, SFRP1, SULF2, CXCL14, SFRP4, PLA2G2A, SERPINB2, IGFBP4, ENOX1	1.02592e-09	1.70987e-10	6.48367e-09
GOTERM_BP_FAT	GO:0030198~extracellular matrix organization	16	0.680851	2.02282e-11	LUM, CCDC80, POSTN, DCN, ECM2, COL5A2, COL5A1, CRISPLD2, SMOC1, ITGA8, COL6A2, ACAN, FOXC2, LOX, COL11A1, DPT	3.17179e-08	7.92948e-09	3.37902e-08
GOTERM_MF_FAT	GO:0005201~extracellular matrix structural constituent	14	0.595745	1.41944e-10	MATN3, LUM, FBN1, COL5A2, COL5A1, COL9A3, KAL1, COMP, ACAN, COL6A2, FBN2, LAMB1, COL11A1, FN1	4.7977e-08	4.7977e-08	1.93126e-07
SP_PIR_KEYWORDS	developmental protein	35	1.48936	4.80375e-10	DHH, CORIN, BEX1, PRRX1, HOXA4, FAT3, HOXA5, SHISA3, HOXA7, SEMA3D, HOXA9, TWIST2, PITX2, TWIST1, BMP4, PDPN, SOX11, ZNF521, SNAI2, SFRP5, SHOX2, DKK2, NTRK3, FMN2, DACT1, DKK1, SFRP1, ID1, DLX6, SFRP2, FREM2, ITGA8, SFRP4, FOXC2, GAP43	1.40269e-07	2.00385e-08	6.39279e-07
GOTERM_MF_FAT	GO:0005539~glycosaminoglycan binding	16	0.680851	7.74751e-10	BMP4, FGF7, CCDC80, POSTN, FSTL1, DCN, ECM2, COL5A1, PCOLCE2, CRISPLD2, COMP, ACAN, VCAN, EPYC, THBS2, FN1	2.61866e-07	1.30933e-07	1.05411e-06
GOTERM_BP_FAT	GO:0043062~extracellular structure organization	17	0.723404	1.5102e-09	TNC, LUM, CCDC80, POSTN, DCN, ECM2, COL5A2, COL5A1, CRISPLD2, SMOC1, ITGA8, COL6A2, ACAN, FOXC2, LOX, COL11A1, DPT	2.36799e-06	4.73599e-07	2.52271e-06
GOTERM_MF_FAT	GO:0001871~pattern binding	16	0.680851	2.94845e-09	BMP4, FGF7, CCDC80, POSTN, FSTL1, DCN, ECM2, COL5A1, PCOLCE2, CRISPLD2, COMP, ACAN, VCAN, EPYC, THBS2, FN1	9.96576e-07	3.32192e-07	4.01162e-06
GOTERM_MF_FAT	GO:0030247~polysaccharide binding	16	0.680851	2.94845e-09	BMP4, FGF7, CCDC80, POSTN, FSTL1, DCN, ECM2, COL5A1, PCOLCE2, CRISPLD2, COMP, ACAN, VCAN, EPYC, THBS2, FN1	9.96576e-07	3.32192e-07	4.01162e-06
SP_PIR_KEYWORDS	egf-like domain	18	0.765957	8.19165e-09	MATN3, SVEP1, TNC, FBN1, EFEMP1, NID2, MEGF10, ITGBL1, FAT3, COMP, ACAN, VCAN, TNN, FBN2, HHIP, ADAM12, THBS2, ODZ3	2.39196e-06	2.98995e-07	1.09014e-05
UP_SEQ_FEATURE	short sequence motif:Cell attachment site	12	0.510638	1.86701e-08	COL9A3, SVEP1, COL6A6, ITGA8, COMP, COL6A2, MFAP4, KIRREL2, ECM2, COL5A2, THBS2, FN1	2.02008e-05	5.05024e-06	2.97944e-05
INTERPRO	IPR013032:EGF-like region, conserved site	20	0.851064	1.95246e-08	MATN3, SVEP1, TNC, FBN1, EFEMP1, NID2, MEGF10, ITGBL1, FAT3, COMP, ACAN, TNN, VCAN, FBN2, HHIP, LAMB1, ADAM12, THBS2, ODZ3, FN1	8.25887e-06	8.25887e-06	2.74545e-05
GOTERM_CC_FAT	GO:0005604~basement membrane	12	0.510638	3.09327e-08	FREM2, TNC, SMOC1, FBN1, CCDC80, ACAN, NID2, SPARC, LAMB1, TIMP3, COL5A1, FN1	6.12466e-06	8.74953e-07	3.87071e-05
SP_PIR_KEYWORDS	collagen	12	0.510638	3.94509e-08	CTHRC1, COL9A3, CD36, COL6A6, COL6A2, COLEC12, COL5A2, COL11A1, MMP13, COL5A1, PCOLCE2, COL10A1	1.15196e-05	1.27996e-06	5.2501e-05
UP_SEQ_FEATURE	domain:EGF-like 1	13	0.553191	5.33601e-08	MATN3, SVEP1, FBN1, NID2, MEGF10, FAT3, COMP, VCAN, TNN, FBN2, HHIP, THBS2, ODZ3	5.77339e-05	1.15471e-05	8.5154e-05
GOTERM_BP_FAT	GO:0007389~pattern specification process	19	0.808511	5.47166e-08	BMP4, CYP26A1, GREM1, CXCL12, TCF7L1, EDNRA, ALDH1A2, BARX1, HOXA4, SFRP1, HOXA5, SFRP2, HOXA7, CYP26B1, HOXA9, FOXC2, HHIP, TBX18, PITX2	8.5792e-05	1.42992e-05	9.14011e-05
INTERPRO	IPR000742:EGF-like, type 3	16	0.680851	6.50034e-08	MATN3, SVEP1, TNC, FBN1, EFEMP1, NID2, MEGF10, FAT3, COMP, ACAN, VCAN, FBN2, HHIP, ADAM12, THBS2, ODZ3	2.7496e-05	1.37481e-05	9.14045e-05
GOTERM_MF_FAT	GO:0005509~calcium ion binding	35	1.48936	8.5392e-08	ARSE, MYL3, F13A1, ARSI, ITGA11, SPOCK1, FSTL1, MMP2, NECAB2, CALB2, FAT3, COMP, SMOC1, FBN2, THBS2, SCG2, COL10A1, CACNA2D1, SVEP1, MEX3B, FBN1, EFEMP1, PCDH9, COLEC12, NID2, SPARC, MMP13, SULF2, PPEF1, FREM2, ITGA8, PLA2G2A, VCAN, MFAP4, CDH11	2.88621e-05	7.2156e-06	0.000116183
GOTERM_BP_FAT	GO:0048598~embryonic morphogenesis	20	0.851064	8.94455e-08	BMP4, PRRX1, GREM1, MMP13, ALDH1A2, DKK1, HOXA4, HOXA5, DLX6, ALDH1A3, ITGA8, HOXA7, CYP26B1, HOXA9, FOXC2, FBN2, TGFB1I1, TBX18, COL11A1, TWIST1	0.000140241	2.00356e-05	0.000149414
GOTERM_BP_FAT	GO:0030199~collagen fibril organization	8	0.340426	1.33746e-07	LUM, ACAN, FOXC2, LOX, COL5A2, COL11A1, COL5A1, DPT	0.000209692	2.62139e-05	0.000223415
GOTERM_MF_FAT	GO:0008201~heparin binding	12	0.510638	1.57878e-07	BMP4, FGF7, CRISPLD2, COMP, CCDC80, FSTL1, POSTN, ECM2, THBS2, COL5A1, PCOLCE2, FN1	5.33615e-05	1.06725e-05	0.000214807
SP_PIR_KEYWORDS	calcium	31	1.31915	1.75155e-07	ARSE, F13A1, ARSI, ITGA11, MMP2, NECAB2, CALB2, FAT3, COMP, SMOC1, FBN2, THBS2, SCG2, COL10A1, CACNA2D1, SVEP1, FBN1, EFEMP1, PCDH9, COLEC12, NID2, SPARC, MMP13, SULF2, PPEF1, FREM2, ITGA8, PLA2G2A, VCAN, MFAP4, CDH11	5.11439e-05	5.1145e-06	0.000233094
UP_SEQ_FEATURE	domain:NTR	7	0.297872	2.81634e-07	SFRP5, SFRP1, SFRP2, SFRP4, TIMP3, PCOLCE, PCOLCE2	0.000304682	5.07868e-05	0.000449442
GOTERM_BP_FAT	GO:0048729~tissue morphogenesis	15	0.638298	3.10451e-07	BMP4, FGF7, MYL3, GREM1, TCF7L1, ALDH1A2, GPC3, FREM2, HOXA5, ALDH1A3, FOXC2, TGFB1I1, COL11A1, TBX18, TWIST1	0.000486669	5.4086e-05	0.00051859
SP_PIR_KEYWORDS	proteoglycan	9	0.382979	4.25396e-07	OMD, GPC3, LUM, ACAN, SPOCK1, VCAN, DCN, EPYC, SDC2	0.000124208	1.12923e-05	0.000566113
GOTERM_MF_FAT	GO:0005518~collagen binding	8	0.340426	4.82935e-07	COMP, LUM, ITGA11, DCN, NID2, SPARC, ECM2, FN1	0.000163219	2.7205e-05	0.000657072
INTERPRO	IPR001134:Netrin domain	7	0.297872	4.85544e-07	SFRP5, SFRP1, SFRP2, SFRP4, TIMP3, PCOLCE, PCOLCE2	0.000205364	6.84594e-05	0.000682746
GOTERM_BP_FAT	GO:0001655~urogenital system development	12	0.510638	4.92172e-07	BMP4, AGTR1, ALDH1A2, GPC3, SFRP1, SALL1, ALDH1A3, ITGA8, SOX11, FBN1, FOXC2, GREM1	0.000771428	7.71696e-05	0.000822144
INTERPRO	IPR006210:EGF-like	15	0.638298	6.46563e-07	MATN3, SVEP1, TNC, FBN1, NID2, MEGF10, ITGBL1, FAT3, COMP, ACAN, VCAN, FBN2, HHIP, THBS2, ODZ3	0.000273459	6.83717e-05	0.000909161
GOTERM_BP_FAT	GO:0003002~regionalization	15	0.638298	9.29298e-07	BMP4, CYP26A1, GREM1, TCF7L1, ALDH1A2, BARX1, SFRP1, HOXA4, SFRP2, HOXA5, HOXA7, CYP26B1, HOXA9, HHIP, TBX18	0.00145608	0.000132459	0.00155233
GOTERM_BP_FAT	GO:0001822~kidney development	11	0.468085	1.12932e-06	BMP4, AGTR1, ALDH1A2, GPC3, SALL1, ALDH1A3, ITGA8, SOX11, FBN1, FOXC2, GREM1	0.0017692	0.000147553	0.00188644
INTERPRO	IPR013111:EGF, extracellular	9	0.382979	2.0662e-06	SVEP1, TNC, FBN1, TNN, HHIP, ADAM12, MEGF10, ODZ3, ITGBL1	0.000873623	0.000174786	0.00290535
UP_SEQ_FEATURE	domain:EGF-like 2	10	0.425532	2.11191e-06	MATN3, FAT3, TNC, FBN1, TNN, NID2, HHIP, FBN2, MEGF10, ODZ3	0.00228248	0.000326388	0.00337021
GOTERM_BP_FAT	GO:0048736~appendage development	11	0.468085	2.16554e-06	ALDH1A2, DKK1, DLX6, COMP, CYP26B1, PRRX1, HOXA9, FBN2, GREM1, MMP13, TWIST1	0.00338981	0.000261163	0.00361735
GOTERM_BP_FAT	GO:0060173~limb development	11	0.468085	2.16554e-06	ALDH1A2, DKK1, DLX6, COMP, CYP26B1, PRRX1, HOXA9, FBN2, GREM1, MMP13, TWIST1	0.00338981	0.000261163	0.00361735
INTERPRO	IPR018933:Netrin module, non-TIMP type	6	0.255319	2.38176e-06	SFRP5, SFRP1, SFRP2, SFRP4, PCOLCE, PCOLCE2	0.00100698	0.0001679	0.00334906
INTERPRO	IPR013098:Immunoglobulin I-set	12	0.510638	2.85499e-06	VCAM1, NTRK3, NCAM2, IGDCC3, PTPRD, ALPK2, LSAMP, LRRN1, LRFN5, KIRREL2, NEGR1, NTM	0.00120693	0.000172508	0.00401447
GOTERM_BP_FAT	GO:0035295~tube development	15	0.638298	3.43903e-06	BMP4, FGF7, PDPN, GREM1, CXCL12, EDNRA, ALDH1A2, GPC3, CRISPLD2, HOXA5, SALL1, FOXC2, HHIP, LOX, TWIST1	0.00537789	0.000385097	0.00574455
GOTERM_BP_FAT	GO:0030326~embryonic limb morphogenesis	10	0.425532	4.16678e-06	ALDH1A2, DKK1, DLX6, CYP26B1, PRRX1, HOXA9, FBN2, GREM1, MMP13, TWIST1	0.00651222	0.000435473	0.00696015
GOTERM_BP_FAT	GO:0035113~embryonic appendage morphogenesis	10	0.425532	4.16678e-06	ALDH1A2, DKK1, DLX6, CYP26B1, PRRX1, HOXA9, FBN2, GREM1, MMP13, TWIST1	0.00651222	0.000435473	0.00696015
INTERPRO	IPR003598:Immunoglobulin subtype 2	14	0.595745	4.63039e-06	IGDCC3, PTPRD, ASAM, ALPK2, CILP, KIT, VCAM1, NCAM2, LSAMP, LRRN1, KIRREL2, LRFN5, NEGR1, NTM	0.00195674	0.000244802	0.00651082
UP_SEQ_FEATURE	domain:EGF-like 3	9	0.382979	5.72232e-06	MATN3, FAT3, TNC, FBN1, TNN, FBN2, THBS2, MEGF10, ODZ3	0.00617244	0.000773647	0.00913151
INTERPRO	IPR000372:Leucine-rich repeat, cysteine-rich flanking region, N-terminal	10	0.425532	7.97322e-06	ASPN, NTRK3, OGN, OMD, LUM, LRRN1, DCN, LRRC15, LRFN5, EPYC	0.00336701	0.000374673	0.011211
SMART	SM00643:C345C	6	0.255319	1.08744e-05	SFRP5, SFRP1, SFRP2, SFRP4, PCOLCE, PCOLCE2	0.00119548	0.00119548	0.0122855
INTERPRO	IPR003961:Fibronectin, type III	13	0.553191	1.12732e-05	PTPRD, IGDCC3, TNC, INSRR, NCAM2, ELFN2, KAL1, LRRN1, PAPPA2, TNN, LRFN5, FN1, GHR	0.00475724	0.000476746	0.0158507
SP_PIR_KEYWORDS	Immunoglobulin domain	20	0.851064	1.20173e-05	IGDCC3, PTPRD, ASAM, IGLON5, ALPK2, CILP, KIT, MXRA8, NTRK3, VCAM1, NCAM2, LSAMP, ACAN, LRRN1, SEMA3D, VCAN, KIRREL2, LRFN5, NEGR1, NTM	0.00350293	0.00029238	0.0159914
GOTERM_BP_FAT	GO:0035108~limb morphogenesis	10	0.425532	1.21299e-05	ALDH1A2, DKK1, DLX6, CYP26B1, PRRX1, HOXA9, FBN2, GREM1, MMP13, TWIST1	0.0188401	0.00118803	0.0202605
GOTERM_BP_FAT	GO:0035107~appendage morphogenesis	10	0.425532	1.21299e-05	ALDH1A2, DKK1, DLX6, CYP26B1, PRRX1, HOXA9, FBN2, GREM1, MMP13, TWIST1	0.0188401	0.00118803	0.0202605
KEGG_PATHWAY	hsa04510:Focal adhesion	14	0.595745	1.36503e-05	TNC, ITGA11, COL5A2, COL5A1, COL6A6, ITGA8, COMP, COL6A2, TNN, PDGFD, LAMB1, COL11A1, THBS2, FN1	0.00110507	0.000552687	0.0145466
GOTERM_BP_FAT	GO:0002009~morphogenesis of an epithelium	10	0.425532	1.42777e-05	BMP4, ALDH1A2, GPC3, HOXA5, FREM2, ALDH1A3, TGFB1I1, GREM1, TBX18, TWIST1	0.0221388	0.00131605	0.0238474
GOTERM_CC_FAT	GO:0005581~collagen	7	0.297872	1.4713e-05	COL9A3, LUM, LOX, COL5A2, COL11A1, COL5A1, COL10A1	0.00290896	0.000364083	0.0184093
GOTERM_BP_FAT	GO:0032101~regulation of response to external stimulus	12	0.510638	1.81541e-05	EDNRA, NTRK3, AGTR1, SERPINF1, PDPN, SERPINE1, PLA2G2A, FABP4, IGF2, GREM1, CXCL12, SCG2	0.0280646	0.00158019	0.0303212
INTERPRO	IPR008160:Collagen triple helix repeat	9	0.382979	1.82197e-05	CTHRC1, COL9A3, COL6A6, COL6A2, COLEC12, COL5A2, COL11A1, COL5A1, COL10A1	0.00767737	0.00070039	0.0256166
SMART	SM00181:EGF	15	0.638298	2.1678e-05	MATN3, SVEP1, TNC, FBN1, NID2, MEGF10, ITGBL1, FAT3, COMP, ACAN, VCAN, FBN2, HHIP, THBS2, ODZ3	0.00238177	0.00119159	0.0244896
SP_PIR_KEYWORDS	sulfation	7	0.297872	2.62971e-05	OMD, LUM, MFAP2, COL5A1, DPT, FN1, SCG2	0.00764943	0.000590506	0.0349903
GOTERM_MF_FAT	GO:0030246~carbohydrate binding	17	0.723404	2.92252e-05	BMP4, FGF7, CCDC80, POSTN, FSTL1, COLEC12, DCN, ECM2, COL5A1, PCOLCE2, CRISPLD2, COMP, ACAN, VCAN, EPYC, THBS2, FN1	0.00982964	0.00141019	0.039756
UP_SEQ_FEATURE	domain:Ig-like C2-type 3	10	0.425532	3.07663e-05	VCAM1, NCAM2, IGDCC3, PTPRD, IGLON5, LSAMP, KIT, KIRREL2, NEGR1, NTM	0.0327417	0.00369202	0.0490868
GOTERM_BP_FAT	GO:0009952~anterior/posterior pattern formation	11	0.468085	3.3304e-05	ALDH1A2, BARX1, HOXA4, SFRP1, HOXA5, SFRP2, HOXA7, HOXA9, CYP26A1, TBX18, TCF7L1	0.0508815	0.00274473	0.0556181
INTERPRO	IPR001611:Leucine-rich repeat	13	0.553191	3.51547e-05	ASPN, LUM, LRRC17, DCN, ECM2, LRRC15, NTRK3, ELFN2, OGN, OMD, LRRN1, EPYC, LRFN5	0.0147607	0.00123846	0.0494214
UP_SEQ_FEATURE	domain:Ig-like C2-type 1	12	0.510638	3.9868e-05	VCAM1, NTRK3, NCAM2, IGDCC3, PTPRD, ASAM, IGLON5, LSAMP, KIT, KIRREL2, NEGR1, NTM	0.0422209	0.00430452	0.063604
UP_SEQ_FEATURE	domain:Ig-like C2-type 2	12	0.510638	4.18051e-05	VCAM1, NTRK3, NCAM2, IGDCC3, PTPRD, ASAM, IGLON5, LSAMP, KIT, KIRREL2, NEGR1, NTM	0.0442263	0.00410375	0.0666933
SP_PIR_KEYWORDS	cleavage on pair of basic residues	14	0.595745	5.34419e-05	BMP4, ADAMTS16, GDF6, CILP, IGF2, INSRR, INHBA, PENK, ITGA8, PDGFD, ADAM12, ADAMTS5, CDH11, SCG2	0.0154843	0.00111405	0.0710967
KEGG_PATHWAY	hsa04350:TGF-beta signaling pathway	9	0.382979	6.16921e-05	BMP4, INHBA, ID1, COMP, GDF6, DCN, ID3, THBS2, PITX2	0.00498475	0.00166435	0.0657277
INTERPRO	IPR015526:Frizzled related	5	0.212766	6.83284e-05	SFRP5, SFRP1, CORIN, SFRP2, SFRP4	0.0284902	0.00222091	0.0960372
GOTERM_BP_FAT	GO:0060348~bone development	10	0.425532	6.86431e-05	BMP4, CTSK, FOXC2, IGF2, SPARC, COL5A2, MMP13, MMP2, CDH11, GHR	0.102046	0.00536734	0.114603
GOTERM_BP_FAT	GO:0009611~response to wounding	21	0.893617	7.58594e-05	F2RL2, FGF7, PDPN, F13A1, TNC, IGF2, TIMP3, COL5A1, CCL26, CCL11, CD36, CCL21, SERPINE1, SERPINB2, VCAN, ID3, LOX, GAP43, IGFBP4, FN1, SCG2	0.11215	0.00564837	0.126644
SMART	SM00013:LRRNT	10	0.425532	8.93711e-05	ASPN, NTRK3, OGN, OMD, LUM, LRRN1, DCN, LRRC15, LRFN5, EPYC	0.00978309	0.00327172	0.100927
GOTERM_BP_FAT	GO:0042060~wound healing	12	0.510638	9.72522e-05	F2RL2, FGF7, CD36, F13A1, SERPINE1, SERPINB2, IGF2, LOX, TIMP3, COL5A1, GAP43, FN1	0.14144	0.0069078	0.162331
GOTERM_BP_FAT	GO:0060429~epithelium development	13	0.553191	0.000106713	BMP4, GREM1, ALDH1A2, BARX1, GPC3, FREM2, DLX6, HOXA5, ALDH1A3, TGFB1I1, ID3, TBX18, TWIST1	0.154083	0.00724901	0.178109
SMART	SM00408:IGc2	14	0.595745	0.000112738	IGDCC3, PTPRD, ASAM, ALPK2, CILP, KIT, VCAM1, NCAM2, LSAMP, LRRN1, KIRREL2, LRFN5, NEGR1, NTM	0.0123253	0.00309567	0.127301
UP_SEQ_FEATURE	region of interest:Nonhelical region	4	0.170213	0.000115186	COL6A6, COL6A2, COL11A1, COL5A1	0.117184	0.0103328	0.183659
GOTERM_BP_FAT	GO:0060541~respiratory system development	9	0.382979	0.00016026	BMP4, ALDH1A2, FGF7, PDPN, HOXA5, CRISPLD2, ALDH1A3, HHIP, LOX	0.222217	0.0104165	0.267368
INTERPRO	IPR007110:Immunoglobulin-like	19	0.808511	0.000169895	IGDCC3, PTPRD, ASAM, ALPK2, CILP, KIT, MXRA8, NTRK3, VCAM1, NCAM2, LSAMP, ACAN, LRRN1, SEMA3D, VCAN, KIRREL2, LRFN5, NEGR1, NTM	0.0693495	0.00512052	0.238632
SP_PIR_KEYWORDS	wnt signaling pathway	9	0.382979	0.000185537	DKK2, SFRP5, DACT1, DKK1, SFRP1, SFRP2, SFRP4, TGFB1I1, TCF7L1	0.0527402	0.00360561	0.24663
SP_PIR_KEYWORDS	heparin-binding	7	0.297872	0.000189082	COMP, FSTL1, POSTN, THBS2, COL5A1, PCOLCE2, FN1	0.0537205	0.00344513	0.251337
UP_SEQ_FEATURE	region of interest:Triple-helical region	5	0.212766	0.00020176	COL6A6, COL6A2, COL11A1, COL5A1, COL10A1	0.196137	0.0166541	0.321492
GOTERM_BP_FAT	GO:0048705~skeletal system morphogenesis	9	0.382979	0.000206183	HOXA4, HOXA5, HOXA7, PRRX1, ACAN, FOXC2, COL11A1, MMP2, GHR	0.276264	0.0128498	0.34386
INTERPRO	IPR008957:Fibronectin, type III-like fold	11	0.468085	0.000211955	NCAM2, IGDCC3, PTPRD, TNC, F13A1, KAL1, TNN, LRFN5, GHR, INSRR, FN1	0.085764	0.00595994	0.297629
SMART	SM00060:FN3	13	0.553191	0.000213599	PTPRD, IGDCC3, TNC, INSRR, NCAM2, ELFN2, KAL1, LRRN1, PAPPA2, TNN, LRFN5, FN1, GHR	0.0232245	0.00468866	0.241064
UP_SEQ_FEATURE	repeat:LRR 5	12	0.510638	0.000226453	ASPN, ELFN2, OGN, OMD, LUM, LRRN1, LRRC17, DCN, LRRC15, LRFN5, ECM2, EPYC	0.217335	0.0173513	0.360771
GOTERM_BP_FAT	GO:0001503~ossification	9	0.382979	0.00024729	BMP4, CTSK, FOXC2, IGF2, SPARC, COL5A2, MMP13, MMP2, CDH11	0.321451	0.0148047	0.412284
GOTERM_BP_FAT	GO:0007507~heart development	12	0.510638	0.000275174	SHOX2, EDNRA, BMP4, ALDH1A2, MYL3, ID1, PLN, FBN1, FOXC2, ID3, COL11A1, COL5A1	0.350487	0.0158557	0.458672
UP_SEQ_FEATURE	repeat:LRR 1	14	0.595745	0.000278995	ASPN, ASXL3, LUM, LRRC17, DCN, ECM2, LRRC15, NTRK3, ELFN2, OGN, OMD, LRRN1, EPYC, LRFN5	0.260599	0.0199264	0.444303
UP_SEQ_FEATURE	repeat:LRR 2	14	0.595745	0.00028902	ASPN, ASXL3, LUM, LRRC17, DCN, ECM2, LRRC15, NTRK3, ELFN2, OGN, OMD, LRRN1, EPYC, LRFN5	0.268578	0.019358	0.460234
SP_PIR_KEYWORDS	leucine-rich repeat	14	0.595745	0.000297474	ASPN, ASXL3, LUM, LRRC17, DCN, ECM2, LRRC15, NTRK3, ELFN2, OGN, OMD, LRRN1, EPYC, LRFN5	0.0832087	0.00509729	0.395153
GOTERM_BP_FAT	GO:0032103~positive regulation of response to external stimulus	7	0.297872	0.000302442	EDNRA, NTRK3, AGTR1, PLA2G2A, FABP4, CXCL12, SCG2	0.37768	0.0167966	0.504014
SP_PIR_KEYWORDS	hydroxylation	7	0.297872	0.000307441	COL9A3, COL6A6, COL6A2, COL5A2, COL11A1, COL5A1, COL10A1	0.0858737	0.00497572	0.408367
SP_PIR_KEYWORDS	trimer	5	0.212766	0.00032254	COL6A2, COL5A2, THBS2, COL11A1, COL5A1	0.0898965	0.00494546	0.428383
GOTERM_BP_FAT	GO:0048754~branching morphogenesis of a tube	7	0.297872	0.000329275	EDNRA, BMP4, GPC3, HOXA5, FOXC2, GREM1, CXCL12	0.403328	0.0176489	0.548616
INTERPRO	IPR006209:EGF	9	0.382979	0.000340453	MATN3, SVEP1, FAT3, TNC, FBN1, ACAN, VCAN, NID2, THBS2	0.134143	0.00896185	0.477665
GOTERM_BP_FAT	GO:0001656~metanephros development	6	0.255319	0.000397271	BMP4, GPC3, SALL1, ITGA8, FOXC2, GREM1	0.463691	0.020554	0.661554
UP_SEQ_FEATURE	repeat:LRR 6	11	0.468085	0.000434929	ASPN, OGN, OMD, LUM, LRRN1, LRRC17, DCN, LRRC15, LRFN5, ECM2, EPYC	0.375432	0.0273082	0.691823
INTERPRO	IPR013151:Immunoglobulin	11	0.468085	0.000446388	VCAM1, NTRK3, NCAM2, IGDCC3, PTPRD, ASAM, LSAMP, CILP, KIT, NEGR1, NTM	0.172101	0.0110482	0.625863
UP_SEQ_FEATURE	repeat:LRR 4	12	0.510638	0.000473341	ASPN, ELFN2, OGN, OMD, LUM, LRRN1, LRRC17, DCN, LRRC15, LRFN5, ECM2, EPYC	0.40087	0.0280586	0.752707
GOTERM_BP_FAT	GO:0035239~tube morphogenesis	9	0.382979	0.000484343	EDNRA, BMP4, GPC3, PDPN, HOXA5, FOXC2, GREM1, CXCL12, TWIST1	0.532162	0.0242065	0.805999
GOTERM_BP_FAT	GO:0031589~cell-substrate adhesion	8	0.340426	0.000515244	ITGA8, ITGA11, TNN, NID2, LAMB1, ECM2, FN1, ITGBL1	0.5543	0.0249372	0.857213
UP_SEQ_FEATURE	repeat:LRR 7	10	0.425532	0.000522141	ASPN, OGN, OMD, LUM, LRRN1, DCN, LRRC15, LRFN5, ECM2, EPYC	0.431699	0.0293044	0.830007
GOTERM_BP_FAT	GO:0030324~lung development	8	0.340426	0.00054783	BMP4, ALDH1A2, FGF7, PDPN, HOXA5, CRISPLD2, HHIP, LOX	0.576513	0.0257013	0.911194
INTERPRO	IPR013783:Immunoglobulin-like fold	19	0.808511	0.000560017	IGDCC3, PTPRD, ASAM, ALPK2, F13A1, CILP, KIT, MXRA8, NTRK3, VCAM1, NCAM2, LSAMP, ACAN, LRRN1, VCAN, KIRREL2, LRFN5, NEGR1, NTM	0.210972	0.0130778	0.784595
UP_SEQ_FEATURE	repeat:LRR 3	13	0.553191	0.000561118	ASPN, ASXL3, LUM, LRRC17, DCN, ECM2, LRRC15, ELFN2, OGN, OMD, LRRN1, EPYC, LRFN5	0.45518	0.0299086	0.891705
GOTERM_BP_FAT	GO:0042573~retinoic acid metabolic process	4	0.170213	0.000580724	ALDH1A2, ALDH1A3, CYP26B1, CYP26A1	0.597813	0.0264337	0.965657
SP_PIR_KEYWORDS	triple helix	5	0.212766	0.000645399	COL6A2, COL5A2, COL11A1, COL5A1, COL10A1	0.171814	0.00938158	0.855489
SP_PIR_KEYWORDS	hydroxylysine	5	0.212766	0.000645399	COL6A2, COL5A2, COL11A1, COL5A1, COL10A1	0.171814	0.00938158	0.855489
GOTERM_BP_FAT	GO:0030323~respiratory tube development	8	0.340426	0.000655534	BMP4, ALDH1A2, FGF7, PDPN, HOXA5, CRISPLD2, HHIP, LOX	0.642355	0.0289502	1.08942
GOTERM_BP_FAT	GO:0016055~Wnt receptor signaling pathway	9	0.382979	0.000658273	DKK2, SFRP5, DACT1, DKK1, SFRP1, SFRP2, SFRP4, TGFB1I1, TCF7L1	0.643889	0.0282735	1.09394
GOTERM_BP_FAT	GO:0048562~embryonic organ morphogenesis	9	0.382979	0.000658273	HOXA4, HOXA5, DLX6, ALDH1A3, ITGA8, HOXA7, PRRX1, FOXC2, COL11A1	0.643889	0.0282735	1.09394
GOTERM_BP_FAT	GO:0001763~morphogenesis of a branching structure	7	0.297872	0.000663898	EDNRA, BMP4, GPC3, HOXA5, FOXC2, GREM1, CXCL12	0.647018	0.0277519	1.10324
GOTERM_BP_FAT	GO:0051216~cartilage development	7	0.297872	0.000663898	BMP4, HOXA5, PRRX1, ACAN, COL11A1, MMP13, GHR	0.647018	0.0277519	1.10324
PIR_SUPERFAMILY	PIRSF038705:secreted frizzled-related protein	3	0.12766	0.000687249	SFRP5, SFRP1, SFRP2	0.0923854	0.0923854	0.808888
GOTERM_CC_FAT	GO:0005583~fibrillar collagen	4	0.170213	0.00073726	LUM, COL5A2, COL11A1, COL5A1	0.135869	0.0160948	0.918653
GOTERM_BP_FAT	GO:0048706~embryonic skeletal system development	7	0.297872	0.000820104	HOXA4, HOXA5, HOXA7, PRRX1, FOXC2, HOXA9, COL11A1	0.723751	0.0332873	1.36115
GOTERM_BP_FAT	GO:0048568~embryonic organ development	10	0.425532	0.000839692	ALDH1A2, HOXA4, HOXA5, DLX6, ALDH1A3, ITGA8, HOXA7, PRRX1, FOXC2, COL11A1	0.732113	0.0332101	1.39345
UP_SEQ_FEATURE	domain:EGF-like 4; calcium-binding	5	0.212766	0.000842192	SVEP1, FAT3, FBN1, EFEMP1, FBN2	0.598134	0.0424824	1.33557
GOTERM_BP_FAT	GO:0010648~negative regulation of cell communication	12	0.510638	0.000908969	DKK2, BARX1, BMPER, DKK1, BCHE, CYP26B1, CILP, CYP26A1, TGFB1I1, RGS17, HHIP, GREM1	0.759711	0.0350199	1.50759
UP_SEQ_FEATURE	domain:EGF-like 4	6	0.255319	0.000924293	MATN3, TNC, COMP, NID2, MEGF10, ODZ3	0.632322	0.0444607	1.46487
GOTERM_BP_FAT	GO:0043009~chordate embryonic development	14	0.595745	0.000990966	BMP4, PRRX1, EDNRA, ALDH1A2, SFRP1, HOXA4, SFRP2, HOXA5, HOXA7, HOXA9, FOXC2, COL11A1, TBX18, TWIST1	0.788727	0.0372073	1.64254
INTERPRO	IPR016060:Complement control module	6	0.255319	0.00103708	SRPX, SVEP1, ACAN, PAPPA2, VCAN, FN1	0.355264	0.022836	1.44846
GOTERM_BP_FAT	GO:0009792~embryonic development ending in birth or egg hatching	14	0.595745	0.00106986	BMP4, PRRX1, EDNRA, ALDH1A2, SFRP1, HOXA4, SFRP2, HOXA5, HOXA7, HOXA9, FOXC2, COL11A1, TBX18, TWIST1	0.813335	0.0391749	1.77221
GOTERM_CC_FAT	GO:0009986~cell surface	15	0.638298	0.00110717	DHH, CORIN, KIT, GREM1, VCAM1, ELFN2, GPC3, CD36, SRPX, SULF2, FREM2, KAL1, TNN, HHIP, GHR	0.196953	0.0216953	1.37665
SP_PIR_KEYWORDS	hydroxyproline	5	0.212766	0.00127518	COL6A2, COL5A2, COL11A1, COL5A1, COL10A1	0.311052	0.0175859	1.68374
UP_SEQ_FEATURE	domain:EGF-like 5; calcium-binding	5	0.212766	0.00130526	SVEP1, FBN1, EFEMP1, NID2, FBN2	0.756641	0.0595947	2.06278
GOTERM_BP_FAT	GO:0048704~embryonic skeletal system morphogenesis	6	0.255319	0.00131797	HOXA4, HOXA5, HOXA7, PRRX1, FOXC2, COL11A1	0.873555	0.0469536	2.17896
GOTERM_BP_FAT	GO:0007167~enzyme linked receptor protein signaling pathway	14	0.595745	0.00132133	BMP4, PTPRD, FGF7, GDF6, FSTL1, IGF2, KIT, INSRR, NTRK3, ID1, FOXC2, TGFB1I1, BAMBI, GHR	0.87422	0.0460258	2.18446
GOTERM_BP_FAT	GO:0009968~negative regulation of signal transduction	11	0.468085	0.00133193	DKK2, BARX1, BMPER, DKK1, CYP26B1, CILP, CYP26A1, TGFB1I1, RGS17, HHIP, GREM1	0.876296	0.0453795	2.2018
SP_PIR_KEYWORDS	dwarfism	5	0.212766	0.00141092	MATN3, COL9A3, COMP, IGF2, GHR	0.337861	0.0185655	1.86143
INTERPRO	IPR000716:Thyroglobulin type-1	4	0.170213	0.0014557	SMOC1, SPOCK1, NID2, IGFBP4	0.460013	0.0303407	2.02759
GOTERM_MF_FAT	GO:0005125~cytokine activity	10	0.425532	0.0014702	CCL11, BMP4, INHBA, CXCL14, CCL21, GDF6, GREM1, CXCL12, CCL26, SCG2	0.391825	0.0602689	1.9819
PIR_SUPERFAMILY	PIRSF001630:serpin	5	0.212766	0.00150209	SERPINF1, SERPINE1, SERPINB2, SERPINB4, SERPINB3	0.190998	0.100555	1.76019
GOTERM_BP_FAT	GO:0001657~ureteric bud development	5	0.212766	0.00151619	BMP4, GPC3, SALL1, FOXC2, GREM1	0.907375	0.0504068	2.50279
UP_SEQ_FEATURE	domain:VWFC	4	0.170213	0.0015247	FSTL1, ECM2, COL5A2, THBS2	0.808139	0.0664783	2.40563
UP_SEQ_FEATURE	domain:Fibronectin type-III 2	8	0.340426	0.00155432	NCAM2, IGDCC3, PTPRD, TNC, KAL1, TNN, INSRR, FN1	0.8142	0.0651072	2.45182
SP_PIR_KEYWORDS	growth factor	8	0.340426	0.00156696	BMP4, INHBA, OGN, FGF7, GDF6, IGF2, PDGFD, CXCL12	0.367396	0.0197122	2.0653
UP_SEQ_FEATURE	domain:Fibronectin type-III 1	8	0.340426	0.00162429	NCAM2, IGDCC3, PTPRD, TNC, KAL1, TNN, INSRR, FN1	0.827768	0.0654129	2.56085
GOTERM_MF_FAT	GO:0008083~growth factor activity	9	0.382979	0.00168986	BMP4, INHBA, OGN, FGF7, DKK1, GDF6, IGF2, PDGFD, CXCL12	0.43541	0.0615421	2.27486
GOTERM_BP_FAT	GO:0007160~cell-matrix adhesion	7	0.297872	0.0017448	ITGA8, ITGA11, TNN, NID2, ECM2, FN1, ITGBL1	0.935316	0.0565958	2.87501
INTERPRO	IPR003599:Immunoglobulin subtype	13	0.553191	0.00188729	ASAM, ALPK2, MXRA8, KIT, NTRK3, VCAM1, LSAMP, SEMA3D, ACAN, VCAN, KIRREL2, NEGR1, NTM	0.550256	0.0373365	2.62135
INTERPRO	IPR018097:EGF-like calcium-binding, conserved site	7	0.297872	0.00195939	SVEP1, FAT3, COMP, FBN1, EFEMP1, VCAN, NID2	0.563792	0.0370085	2.72022
INTERPRO	IPR000215:Protease inhibitor I4, serpin	5	0.212766	0.00205544	SERPINF1, SERPINE1, SERPINB2, SERPINB4, SERPINB3	0.581193	0.0371341	2.85178
INTERPRO	IPR001007:von Willebrand factor, type C	5	0.212766	0.00205544	BMPER, FSTL1, ECM2, COL5A2, THBS2	0.581193	0.0371341	2.85178
GOTERM_BP_FAT	GO:0016477~cell migration	12	0.510638	0.00213583	VCAM1, CTHRC1, ID1, ITGA11, VCAN, TNN, KIT, CXCL12, COL5A1, FN1, TWIST1, SCG2	0.965006	0.0674618	3.50858
UP_SEQ_FEATURE	repeat:LRR 11	7	0.297872	0.00214333	ASPN, OMD, LUM, LRRN1, DCN, LRRC15, ECM2	0.90188	0.0823911	3.36612
UP_SEQ_FEATURE	short sequence motif:Cysteine switch	5	0.212766	0.00229531	ADAMTS16, ADAM12, MMP13, MMP2, ADAMTS5	0.916789	0.0849706	3.60072
UP_SEQ_FEATURE	domain:EGF-like 6	5	0.212766	0.00229531	TNC, FBN1, FBN2, MEGF10, ODZ3	0.916789	0.0849706	3.60072
GOTERM_CC_FAT	GO:0001527~microfibril	3	0.12766	0.00233837	FBN1, MFAP2, MFAP4	0.370947	0.0412644	2.88701
INTERPRO	IPR000024:Frizzled cysteine-rich domain	4	0.170213	0.00236835	SFRP1, CORIN, SFRP2, SFRP4	0.633223	0.0409305	3.27924
SP_PIR_KEYWORDS	collagen binding	3	0.12766	0.00240008	DCN, SPARC, FN1	0.504241	0.0288128	3.14725
SP_PIR_KEYWORDS	protease inhibitor	7	0.297872	0.00264288	GPC3, KAL1, SERPINE1, SERPINB2, SERPINB4, SERPINB3, PI15	0.538255	0.0304369	3.46049
SP_PIR_KEYWORDS	differentiation	15	0.638298	0.00271339	BMP4, SOX11, BEX1, ZNF521, NTRK3, SFRP5, SFRP1, SFRP2, ITGA8, SFRP4, SEMA3D, TGFB1I1, TWIST2, GAP43, TWIST1	0.54769	0.030054	3.55128
UP_SEQ_FEATURE	metal ion-binding site:Calcium	6	0.255319	0.00274821	ARSE, SULF2, F13A1, ARSI, PLA2G2A, COL10A1	0.949088	0.0975824	4.2967
INTERPRO	IPR013091:EGF calcium-binding	6	0.255319	0.00294159	SVEP1, COMP, FBN1, EFEMP1, NID2, THBS2	0.712383	0.0486231	4.05778
UP_SEQ_FEATURE	domain:FZ	4	0.170213	0.00315467	SFRP5, SFRP1, SFRP2, SFRP4	0.967247	0.107705	4.91729
GOTERM_BP_FAT	GO:0001944~vasculature development	11	0.468085	0.00337505	EDNRA, BMP4, PDPN, ID1, PRRX1, FOXC2, LOX, CXCL12, MMP2, COL5A1, SCG2	0.995014	0.102538	5.49087
UP_SEQ_FEATURE	DNA-binding region:Homeobox	9	0.382979	0.00346327	SHOX2, BARX1, HOXA4, HOXA5, DLX6, HOXA7, PRRX1, HOXA9, PITX2	0.976571	0.114045	5.38595
GOTERM_BP_FAT	GO:0050678~regulation of epithelial cell proliferation	6	0.255319	0.00348843	EDNRA, FGF7, DLX6, PLA2G2A, LAMB1, TBX18	0.995828	0.103797	5.67031
SMART	SM00211:TY	4	0.170213	0.00355581	SMOC1, SPOCK1, NID2, IGFBP4	0.324185	0.0632192	3.94469
GOTERM_MF_FAT	GO:0008009~chemokine activity	5	0.212766	0.00355858	CCL11, CXCL14, CCL21, CXCL12, CCL26	0.700291	0.113518	4.73463
UP_SEQ_FEATURE	domain:Fibronectin type-III 8	4	0.170213	0.0035711	PTPRD, TNC, TNN, FN1	0.979159	0.113934	5.54919
UP_SEQ_FEATURE	domain:Fibronectin type-III 7	4	0.170213	0.0035711	PTPRD, TNC, TNN, FN1	0.979159	0.113934	5.54919
GOTERM_MF_FAT	GO:0008237~metallopeptidase activity	9	0.382979	0.00373308	AEBP1, FAP, ADAMTS16, PAPPA2, ADAM12, MMP13, MMP2, ADAMTS5, XPNPEP2	0.717519	0.108564	4.96137
UP_SEQ_FEATURE	domain:EGF-like 8	4	0.170213	0.00401956	SVEP1, TNC, MEGF10, ODZ3	0.987195	0.12371	6.22528
GOTERM_MF_FAT	GO:0004857~enzyme inhibitor activity	11	0.468085	0.00411683	SERPINF1, PLN, KAL1, SERPINE1, SERPINB2, SERPINB4, SERPINB3, PKIA, TIMP3, PI15, TWIST1	0.752008	0.1097	5.45824
GOTERM_BP_FAT	GO:0001523~retinoid metabolic process	4	0.170213	0.0041627	ALDH1A2, ALDH1A3, CYP26B1, CYP26A1	0.998557	0.120366	6.73086
GOTERM_BP_FAT	GO:0016101~diterpenoid metabolic process	4	0.170213	0.0041627	ALDH1A2, ALDH1A3, CYP26B1, CYP26A1	0.998557	0.120366	6.73086
GOTERM_BP_FAT	GO:0006776~vitamin A metabolic process	4	0.170213	0.0041627	ALDH1A2, ALDH1A3, CYP26B1, CYP26A1	0.998557	0.120366	6.73086
GOTERM_BP_FAT	GO:0009954~proximal/distal pattern formation	4	0.170213	0.0041627	ALDH1A2, CYP26B1, HOXA9, GREM1	0.998557	0.120366	6.73086
UP_SEQ_FEATURE	repeat:LRR 10	7	0.297872	0.00424155	ASPN, OMD, LUM, LRRN1, DCN, LRRC15, ECM2	0.989939	0.126518	6.55827
INTERPRO	IPR002035:von Willebrand factor, type A	6	0.255319	0.00439059	MATN3, CACNA2D1, SVEP1, COL6A6, COL6A2, ITGA11	0.844531	0.0690863	5.99989
SP_PIR_KEYWORDS	fibroblast	3	0.12766	0.00440442	CCL11, DCN, MMP2	0.724435	0.0466166	5.70511
UP_SEQ_FEATURE	propeptide:C-terminal propeptide	3	0.12766	0.00445936	COL5A2, COL11A1, COL5A1	0.99206	0.129046	6.88393
GOTERM_MF_FAT	GO:0042379~chemokine receptor binding	5	0.212766	0.0044759	CCL11, CXCL14, CCL21, CXCL12, CCL26	0.780466	0.11009	5.92097
SP_PIR_KEYWORDS	disease mutation	34	1.44681	0.00448506	DHH, ARSE, MYL3, F13A1, KIT, TIMP3, MMP2, AGTR1, GPC3, BCHE, KAL1, COMP, COL6A2, FBN2, COL11A1, PITX2, GHR, COL10A1, TWIST1, FN1, BMP4, MATN3, FBN1, EFEMP1, IGF2, SNAI2, MMP13, COL5A2, COL5A1, CTSK, CD36, FREM2, PLN, FOXC2	0.730876	0.0457962	5.8067
UP_SEQ_FEATURE	domain:Fibronectin type-III 3	6	0.255319	0.00450961	PTPRD, TNC, KAL1, TNN, INSRR, FN1	0.992482	0.127022	6.9589
UP_SEQ_FEATURE	compositionally biased region:Cys-rich	8	0.340426	0.00464386	ASPN, OGN, OMD, ADAMTS16, LUM, DCN, ADAM12, ADAMTS5	0.993503	0.12726	7.15893
GOTERM_BP_FAT	GO:0050727~regulation of inflammatory response	6	0.255319	0.00467406	EDNRA, AGTR1, SERPINF1, PLA2G2A, FABP4, IGF2	0.999355	0.131746	7.52766
GOTERM_BP_FAT	GO:0051674~localization of cell	12	0.510638	0.00479942	VCAM1, CTHRC1, ID1, ITGA11, VCAN, TNN, KIT, CXCL12, COL5A1, FN1, TWIST1, SCG2	0.999471	0.132667	7.72202
GOTERM_BP_FAT	GO:0048870~cell motility	12	0.510638	0.00479942	VCAM1, CTHRC1, ID1, ITGA11, VCAN, TNN, KIT, CXCL12, COL5A1, FN1, TWIST1, SCG2	0.999471	0.132667	7.72202
GOTERM_BP_FAT	GO:0040007~growth	9	0.382979	0.00490474	BMP4, INHBA, HOXA5, GDF6, SERPINE1, FOXC2, TNN, TIMP3, GAP43	0.999551	0.133046	7.88502
GOTERM_BP_FAT	GO:0007166~cell surface receptor linked signal transduction	41	1.74468	0.00493447	F2RL2, MCHR1, FGF7, ADCY2, GDF6, ITGA11, LPAR4, FSTL1, KIT, GPR88, CXCL12, SORCS2, TCF7L1, INSRR, ITGBL1, EDNRA, AGTR1, CCL21, HHIP, GHR, BMP4, PTPRD, IGF2, GEM, SFRP5, DKK2, NTRK3, INHBA, DACT1, DKK1, SFRP1, PENK, ID1, SFRP2, ITGA8, SFRP4, FOXC2, GFRA1, TGFB1I1, BAMBI, GAP43	0.999572	0.131533	7.93099
GOTERM_MF_FAT	GO:0030414~peptidase inhibitor activity	8	0.340426	0.00513311	SERPINF1, KAL1, SERPINE1, SERPINB2, SERPINB4, SERPINB3, TIMP3, PI15	0.824385	0.116838	6.7625
GOTERM_BP_FAT	GO:0006721~terpenoid metabolic process	4	0.170213	0.00529376	ALDH1A2, ALDH1A3, CYP26B1, CYP26A1	0.999757	0.138103	8.48473
GOTERM_BP_FAT	GO:0019748~secondary metabolic process	6	0.255319	0.00550928	ALDH1A2, TDO2, BCHE, ALDH1A3, CYP26B1, CYP26A1	0.999827	0.140988	8.81539
UP_SEQ_FEATURE	sequence variant	176	7.48936	0.00565641	F2RL2, IGF2AS, ADCY2, ASAM, SCN3A, GDF6, F13A1, ADH1B, POSTN, MMP2, MEGF10, OLFML1, GLT8D2, AGTR1, PTGIS, SERPINE1, LOX, PDGFD, ODZ3, PITX2, COL10A1, TWIST1, MATN3, PDPN, OLFML2B, COLEC12, AJAP1, GEM, BASP1, NUDT11, PPARGC1A, MOXD1, PCOLCE2, NCAM2, CD36, SERPINF1, TAGLN, HAS1, MAPK4, PLA2G2A, TGFB1I1, FAM38B, FILIP1L, ADAMTS5, ABCA8, MYL3, ITGA11, BEX1, NKAIN4, TIMP3, SORCS2, ABCA6, ITGBL1, HOXA4…	0.99784	0.149147	8.65471
GOTERM_MF_FAT	GO:0050840~extracellular matrix binding	4	0.170213	0.00581902	SMOC1, DCN, SPARC, COL11A1	0.860902	0.123225	7.63332
GOTERM_BP_FAT	GO:0045597~positive regulation of cell differentiation	10	0.425532	0.00583215	NTRK3, BMP4, AGTR1, INHBA, CD36, SERPINF1, PLA2G2A, IGF2, TGFB1I1, KIT	0.999896	0.146262	9.30864
GOTERM_BP_FAT	GO:0007423~sensory organ development	10	0.425532	0.00583215	BMP4, ALDH1A2, DLX6, ALDH1A3, ITGA8, PRRX1, FOXC2, COL5A2, COL11A1, COL5A1	0.999896	0.146262	9.30864
SP_PIR_KEYWORDS	sushi	5	0.212766	0.00586136	SRPX, SVEP1, ACAN, PAPPA2, VCAN	0.820315	0.0574737	7.52502
SMART	SM00214:VWC	5	0.212766	0.00628331	BMPER, FSTL1, ECM2, COL5A2, THBS2	0.500099	0.0943019	6.87378
SMART	SM00093:SERPIN	5	0.212766	0.00628331	SERPINF1, SERPINE1, SERPINB2, SERPINB4, SERPINB3	0.500099	0.0943019	6.87378
GOTERM_CC_FAT	GO:0043205~fibril	3	0.12766	0.00634863	FBN1, MFAP2, MFAP4	0.71664	0.0997532	7.66028
UP_SEQ_FEATURE	domain:EGF-like 2; calcium-binding	5	0.212766	0.0063803	SVEP1, COMP, EFEMP1, VCAN, THBS2	0.999018	0.162706	9.71019
GOTERM_BP_FAT	GO:0060485~mesenchyme development	5	0.212766	0.00649031	EDNRA, ALDH1A2, HOXA5, FOXC2, CYP26A1	0.999963	0.158905	10.3064
GOTERM_BP_FAT	GO:0048545~response to steroid hormone stimulus	9	0.382979	0.00650748	BMP4, DHH, ALDH1A2, BCHE, FABP4, LOX, MMP13, TIMP3, GHR	0.999964	0.156856	10.3323
GOTERM_BP_FAT	GO:0016337~cell-cell adhesion	11	0.468085	0.00653388	VCAM1, NCAM2, FAT3, PDPN, FREM2, ITGA8, COL6A2, ACAN, PCDH9, COL11A1, CDH11	0.999966	0.155072	10.3721
UP_SEQ_FEATURE	repeat:LRR 12	6	0.255319	0.00664645	ASPN, OMD, LUM, DCN, LRRC15, ECM2	0.999265	0.165053	10.0954
INTERPRO	IPR000483:Cysteine-rich flanking region, C-terminal	6	0.255319	0.00692139	NTRK3, ELFN2, LRRN1, LRRC17, LRRC15, LRFN5	0.947025	0.103101	9.3046
UP_SEQ_FEATURE	glycosylation site:O-linked (GalNAc...)	6	0.255319	0.00695582	ASPN, CCL11, PDPN, IGF2, EPYC, FN1	0.999475	0.168237	10.5412
INTERPRO	IPR000436:Sushi/SCR/CCP	5	0.212766	0.00698076	SRPX, SVEP1, ACAN, PAPPA2, VCAN	0.948347	0.100422	9.38081
SP_PIR_KEYWORDS	extracellular protein	4	0.170213	0.00729182	FGF7, PLA2G2A, LOX, FBN2	0.881993	0.0687558	9.2802
GOTERM_BP_FAT	GO:0010811~positive regulation of cell-substrate adhesion	4	0.170213	0.00730675	CD36, SMOC1, CCDC80, ECM2	0.99999	0.169285	11.5297
UP_SEQ_FEATURE	domain:Fibronectin type-III 6	4	0.170213	0.00741976	PTPRD, TNC, TNN, FN1	0.999683	0.174577	11.2058
GOTERM_BP_FAT	GO:0008037~cell recognition	5	0.212766	0.00790965	NCAM2, COLEC12, VCAN, GAP43, NTM	0.999996	0.179339	12.423
UP_SEQ_FEATURE	repeat:LRR 9	7	0.297872	0.00841292	ASPN, OMD, LUM, LRRN1, DCN, LRRC15, ECM2	0.999893	0.191511	12.6131
GOTERM_BP_FAT	GO:0009612~response to mechanical stimulus	5	0.212766	0.00842453	BMP4, TRPA1, COL11A1, MMP13, TIMP3	0.999998	0.187204	13.1791
UP_SEQ_FEATURE	domain:Fibrillar collagen NC1	3	0.12766	0.00853752	COL5A2, COL11A1, COL5A1	0.999906	0.190102	12.7881
UP_SEQ_FEATURE	domain:Fibronectin type-III 4	5	0.212766	0.00856965	PTPRD, TNC, KAL1, TNN, FN1	0.99991	0.186932	12.8332
GOTERM_BP_FAT	GO:0006928~cell motion	15	0.638298	0.00858917	CTHRC1, ITGA11, SPOCK1, KIT, CXCL12, COL5A1, VCAM1, ID1, KAL1, VCAN, TNN, GAP43, TWIST1, FN1, SCG2	0.999999	0.187868	13.4196
GOTERM_MF_FAT	GO:0004867~serine-type endopeptidase inhibitor activity	6	0.255319	0.00862472	SERPINF1, KAL1, SERPINE1, SERPINB2, SERPINB4, SERPINB3	0.946485	0.167221	11.1176
GOTERM_MF_FAT	GO:0005178~integrin binding	5	0.212766	0.00865113	VCAM1, TNN, ECM2, ADAMTS5, COL5A1	0.946965	0.158655	11.1498
GOTERM_BP_FAT	GO:0001568~blood vessel development	10	0.425532	0.00886242	EDNRA, BMP4, ID1, PRRX1, FOXC2, LOX, CXCL12, MMP2, COL5A1, SCG2	0.999999	0.190621	13.8174
GOTERM_BP_FAT	GO:0050729~positive regulation of inflammatory response	4	0.170213	0.00886785	EDNRA, AGTR1, PLA2G2A, FABP4	0.999999	0.188166	13.8253
SP_PIR_KEYWORDS	cytokine	8	0.340426	0.00920635	CCL11, BMP4, CXCL14, CCL21, GDF6, GREM1, CXCL12, CCL26	0.932842	0.0834324	11.5811
GOTERM_BP_FAT	GO:0042127~regulation of cell proliferation	21	0.893617	0.00923201	BMP4, FGF7, PRRX1, IGF2, KIT, SPARC, EDNRA, VCAM1, AGTR1, ALDH1A2, GPC3, DLX6, BNC1, SERPINE1, PLA2G2A, FABP4, TGFB1I1, LAMB1, TBX18, DPT, SCG2	1	0.192545	14.3527
INTERPRO	IPR000885:Fibrillar collagen, C-terminal	3	0.12766	0.00929686	COL5A2, COL11A1, COL5A1	0.980764	0.127367	12.308
GOTERM_BP_FAT	GO:0016331~morphogenesis of embryonic epithelium	5	0.212766	0.00951903	ALDH1A2, ALDH1A3, TGFB1I1, TBX18, TWIST1	1	0.195354	14.7662
PIR_SUPERFAMILY	PIRSF002612:homeotic protein Hox A5/D4	3	0.12766	0.00961105	HOXA4, HOXA5, HOXA7	0.743778	0.364856	10.7824
INTERPRO	IPR001881:EGF-like calcium-binding	6	0.255319	0.0099032	FAT3, COMP, FBN1, EFEMP1, VCAN, NID2	0.985153	0.13093	13.0597
INTERPRO	IPR006025:Peptidase M, neutral zinc metallopeptidases, zinc-binding site	6	0.255319	0.0099032	ADAMTS16, PAPPA2, ADAM12, MMP13, MMP2, ADAMTS5	0.985153	0.13093	13.0597
INTERPRO	IPR000152:EGF-type aspartate/asparagine hydroxylation conserved site	6	0.255319	0.0103292	SVEP1, FAT3, FBN1, EFEMP1, VCAN, NID2	0.987624	0.132098	13.5841
SP_PIR_KEYWORDS	calcium binding	6	0.255319	0.0107717	FBN1, SPARC, LAMB1, THBS2, CALB2, CDH11	0.957676	0.0940987	13.4222
INTERPRO	IPR002403:Cytochrome P450, E-class, group IV	3	0.12766	0.0110572	PTGIS, CYP26B1, CYP26A1	0.990934	0.136686	14.4737
INTERPRO	IPR017995:Homeobox protein, antennapedia type	3	0.12766	0.0110572	HOXA4, HOXA5, HOXA7	0.990934	0.136686	14.4737
GOTERM_CC_FAT	GO:0031091~platelet alpha granule	5	0.212766	0.011144	CD36, F13A1, SPARC, THBS2, FN1	0.891271	0.156912	13.0843
GOTERM_MF_FAT	GO:0004065~arylsulfatase activity	3	0.12766	0.0112715	ARSE, SULF2, ARSI	0.978321	0.191727	14.2924
GOTERM_BP_FAT	GO:0014033~neural crest cell differentiation	4	0.170213	0.0115494	EDNRA, ALDH1A2, FOXC2, CYP26A1	1	0.229112	17.6383
GOTERM_BP_FAT	GO:0014032~neural crest cell development	4	0.170213	0.0115494	EDNRA, ALDH1A2, FOXC2, CYP26A1	1	0.229112	17.6383
GOTERM_BP_FAT	GO:0006775~fat-soluble vitamin metabolic process	4	0.170213	0.0115494	ALDH1A2, ALDH1A3, CYP26B1, CYP26A1	1	0.229112	17.6383
UP_SEQ_FEATURE	domain:EGF-like 3; calcium-binding	4	0.170213	0.0121168	SVEP1, COMP, EFEMP1, NID2	0.999998	0.2493	17.6792
GOTERM_MF_FAT	GO:0043394~proteoglycan binding	3	0.12766	0.0132018	GPC3, COMP, COL5A1	0.988801	0.210548	16.5412
UP_SEQ_FEATURE	repeat:LRR 8	7	0.297872	0.013254	ASPN, OMD, LUM, LRRN1, DCN, LRRC15, ECM2	0.999999	0.264471	19.1785
GOTERM_BP_FAT	GO:0040017~positive regulation of locomotion	6	0.255319	0.0133654	PDPN, IGF2, KIT, LAMB1, CXCL12, SCG2	1	0.257074	20.1298
SP_PIR_KEYWORDS	Homeobox	9	0.382979	0.013481	SHOX2, BARX1, HOXA4, HOXA5, DLX6, HOXA7, PRRX1, HOXA9, PITX2	0.980998	0.113167	16.5252
GOTERM_MF_FAT	GO:0005198~structural molecule activity	17	0.723404	0.0136597	MATN3, TUBB2B, MYL3, LUM, FBN1, COL5A2, COL5A1, COL9A3, KAL1, COMP, COL6A2, ACAN, FBN2, LAMB1, THBS2, COL11A1, FN1	0.990427	0.207403	17.0667
SP_PIR_KEYWORDS	metalloprotease	7	0.297872	0.0136827	ADAMTS16, PAPPA2, ADAM12, MMP13, MMP2, ADAMTS5, XPNPEP2	0.982099	0.111589	16.7519
SP_PIR_KEYWORDS	basement membrane	4	0.170213	0.0137502	SMOC1, NID2, SPARC, LAMB1	0.982454	0.10909	16.8278
UP_SEQ_FEATURE	short sequence motif:OAR	3	0.12766	0.0137689	SHOX2, PRRX1, PITX2	1	0.268407	19.8489
INTERPRO	IPR017970:Homeobox, conserved site	9	0.382979	0.0139493	SHOX2, BARX1, HOXA4, HOXA5, DLX6, HOXA7, PRRX1, HOXA9, PITX2	0.997373	0.164783	17.9244
GOTERM_MF_FAT	GO:0004222~metalloendopeptidase activity	6	0.255319	0.0141571	FAP, ADAMTS16, ADAM12, MMP13, MMP2, ADAMTS5	0.991928	0.205061	17.6339
GOTERM_BP_FAT	GO:0048384~retinoic acid receptor signaling pathway	3	0.12766	0.0143832	ALDH1A2, CYP26B1, CYP26A1	1	0.270583	21.4951
GOTERM_BP_FAT	GO:0010744~positive regulation of foam cell differentiation	3	0.12766	0.0143832	AGTR1, CD36, PLA2G2A	1	0.270583	21.4951
SP_PIR_KEYWORDS	polymorphism	167	7.10638	0.0145205	ASPN, F2RL2, IGF2AS, ADCY2, ASAM, SCN3A, GDF6, F13A1, ADH1B, POSTN, MMP2, MEGF10, OLFML1, GLT8D2, AGTR1, PTGIS, SERPINE1, LOX, PDGFD, ODZ3, COL10A1, TWIST1, MATN3, PDPN, OLFML2B, COLEC12, AJAP1, GEM, BASP1, NUDT11, PPARGC1A, MOXD1, PCOLCE2, NCAM2, CD36, SERPINF1, TAGLN, HAS1, MAPK4, PLA2G2A, TGFB1I1, FAM38B, FILIP1L, ADAMTS5, ABCA8, ITGA11, BEX1, NKAIN4, SORCS2, ABCA6, ITGBL1, HOXA4, BCHE, KAL1, …	0.986033	0.111873	17.6881
GOTERM_MF_FAT	GO:0019838~growth factor binding	6	0.255319	0.0147047	NTRK3, CD36, IGF2, COL5A1, IGFBP4, GHR	0.99331	0.203554	18.2542
GOTERM_MF_FAT	GO:0004866~endopeptidase inhibitor activity	7	0.297872	0.0148267	SERPINF1, KAL1, SERPINE1, SERPINB2, SERPINB4, SERPINB3, TIMP3	0.993584	0.197095	18.3918
INTERPRO	IPR003654:Paired-like homeodomain protein, OAR	3	0.12766	0.0149765	SHOX2, PRRX1, PITX2	0.99831	0.171166	19.1185
UP_SEQ_FEATURE	domain:Kazal-like	4	0.170213	0.0149767	SMOC1, SPOCK1, FSTL1, SPARC	1	0.283381	21.401
INTERPRO	IPR001356:Homeobox	9	0.382979	0.0150617	SHOX2, BARX1, HOXA4, HOXA5, DLX6, HOXA7, PRRX1, HOXA9, PITX2	0.998371	0.167578	19.2168
KEGG_PATHWAY	hsa05414:Dilated cardiomyopathy	6	0.255319	0.0151218	CACNA2D1, ADCY2, MYL3, ITGA8, PLN, ITGA11	0.708939	0.265493	14.989
GOTERM_BP_FAT	GO:0060562~epithelial tube morphogenesis	5	0.212766	0.0155751	BMP4, GPC3, HOXA5, GREM1, TWIST1	1	0.286218	23.066
SMART	SM00327:VWA	6	0.255319	0.0156971	MATN3, CACNA2D1, SVEP1, COL6A6, COL6A2, ITGA11	0.824545	0.19551	16.369
GOTERM_BP_FAT	GO:0044236~multicellular organismal metabolic process	4	0.170213	0.0157764	MMP13, MMP2, COL5A1, GHR	1	0.286059	23.3283
INTERPRO	IPR012287:Homeodomain-related	9	0.382979	0.0161097	SHOX2, BARX1, HOXA4, HOXA5, DLX6, HOXA7, PRRX1, HOXA9, PITX2	0.998961	0.173728	20.4172
GOTERM_BP_FAT	GO:0007178~transmembrane receptor protein serine/threonine kinase signaling pathway	6	0.255319	0.0162776	BMP4, ID1, GDF6, FSTL1, TGFB1I1, BAMBI	1	0.29044	23.9779
GOTERM_BP_FAT	GO:0008284~positive regulation of cell proliferation	13	0.553191	0.0163387	BMP4, FGF7, PRRX1, IGF2, KIT, VCAM1, ALDH1A2, DLX6, BNC1, FABP4, LAMB1, TBX18, SCG2	1	0.288143	24.0567
GOTERM_BP_FAT	GO:0009725~response to hormone stimulus	12	0.510638	0.0168437	BMP4, DHH, ALDH1A2, ADCY2, BCHE, FOXC2, FABP4, IGF2, LOX, MMP13, TIMP3, GHR	1	0.292432	24.7054
BIOCARTA	h_fibrinolysisPathway:Fibrinolysis Pathway	3	0.12766	0.0168501	F13A1, SERPINE1, SERPINB2	0.475737	0.475737	14.2366
GOTERM_BP_FAT	GO:0042325~regulation of phosphorylation	14	0.595745	0.0169257	BMP4, ADCY2, CDK5R2, GDF6, BIRC7, IGF2, KIT, PKIA, EDNRA, INHBA, FABP4, PDGFD, GAP43, GHR	1	0.290477	24.8102
SMART	SM00038:COLFI	3	0.12766	0.016966	COL5A2, COL11A1, COL5A1	0.847757	0.18872	17.5791
UP_SEQ_FEATURE	domain:Ig-like C2-type 4	5	0.212766	0.0171373	VCAM1, NCAM2, IGDCC3, KIT, KIRREL2	1	0.312068	24.1076
GOTERM_BP_FAT	GO:0043627~response to estrogen stimulus	6	0.255319	0.0175519	BMP4, DHH, ALDH1A2, MMP13, TIMP3, GHR	1	0.296344	25.6063
SP_PIR_KEYWORDS	heparan sulfate	3	0.12766	0.0176382	GPC3, SPOCK1, SDC2	0.994463	0.131025	21.0869
SP_PIR_KEYWORDS	zymogen	8	0.340426	0.0176705	CTSK, ADAMTS16, F13A1, PAPPA2, ADAM12, MMP13, MMP2, ADAMTS5	0.994516	0.128028	21.1214
GOTERM_BP_FAT	GO:0008015~blood circulation	8	0.340426	0.0178118	EDNRA, AGTR1, ACTG2, CORIN, MYL3, PLN, FOXC2, CXCL12	1	0.296901	25.9343
GOTERM_BP_FAT	GO:0003013~circulatory system process	8	0.340426	0.0178118	EDNRA, AGTR1, ACTG2, CORIN, MYL3, PLN, FOXC2, CXCL12	1	0.296901	25.9343
INTERPRO	IPR001811:Small chemokine, interleukin-8-like	4	0.170213	0.0179838	CCL11, CCL21, CXCL12, CCL26	0.999536	0.187363	22.5224
GOTERM_BP_FAT	GO:0051094~positive regulation of developmental process	10	0.425532	0.0189472	NTRK3, BMP4, AGTR1, INHBA, CD36, SERPINF1, PLA2G2A, IGF2, TGFB1I1, KIT	1	0.309473	27.3517
SP_PIR_KEYWORDS	chondroitin sulfate proteoglycan	3	0.12766	0.0198221	ACAN, DCN, SDC2	0.997109	0.139208	23.3898
SP_PIR_KEYWORDS	Serine protease inhibitor	5	0.212766	0.0198873	KAL1, SERPINE1, SERPINB2, SERPINB4, SERPINB3	0.997165	0.136395	23.4576
UP_SEQ_FEATURE	metal ion-binding site:Calcium; via 3-oxoalanine	3	0.12766	0.0200596	ARSE, SULF2, ARSI	1	0.34943	27.6297
UP_SEQ_FEATURE	domain:Fibronectin type-III 9	3	0.12766	0.0200596	TNC, TNN, FN1	1	0.34943	27.6297
SMART	SM00032:CCP	5	0.212766	0.0200927	SRPX, SVEP1, ACAN, PAPPA2, VCAN	0.892762	0.200102	20.4929
SMART	SM00409:IG	13	0.553191	0.0202071	ASAM, ALPK2, MXRA8, KIT, NTRK3, VCAM1, LSAMP, SEMA3D, ACAN, VCAN, KIRREL2, NEGR1, NTM	0.89413	0.184652	20.5977
UP_SEQ_FEATURE	site:Reactive bond	4	0.170213	0.0205203	SERPINE1, SERPINB2, SERPINB4, SERPINB3	1	0.350415	28.1706
UP_SEQ_FEATURE	domain:Fibronectin type-III 5	4	0.170213	0.0205203	PTPRD, TNC, TNN, FN1	1	0.350415	28.1706
INTERPRO	IPR013320:Concanavalin A-like lectin/glucanase, subgroup	5	0.212766	0.0206613	SVEP1, FAT3, COMP, THBS2, COL5A1	0.999854	0.207373	25.4405
GOTERM_BP_FAT	GO:0003007~heart morphogenesis	5	0.212766	0.0207091	ALDH1A2, MYL3, FOXC2, COL11A1, COL5A1	1	0.329785	29.5007
GOTERM_BP_FAT	GO:0050679~positive regulation of epithelial cell proliferation	4	0.170213	0.0207635	FGF7, DLX6, LAMB1, TBX18	1	0.327253	29.5661
SP_PIR_KEYWORDS	pyroglutamic acid	4	0.170213	0.0213903	COL6A2, COL5A2, COL5A1, FN1	0.998189	0.142723	25.0051
INTERPRO	IPR000917:Sulfatase	3	0.12766	0.0217943	ARSE, SULF2, ARSI	0.99991	0.212584	26.6443
GOTERM_MF_FAT	GO:0008484~sulfuric ester hydrolase activity	3	0.12766	0.0222085	ARSE, SULF2, ARSI	0.999495	0.271156	26.3298
GOTERM_CC_FAT	GO:0030141~secretory granule	8	0.340426	0.0226117	CD36, F13A1, PLA2G2A, SV2B, KIT, SPARC, THBS2, FN1	0.989203	0.276363	24.8885
GOTERM_BP_FAT	GO:0030522~intracellular receptor-mediated signaling pathway	5	0.212766	0.0226254	ALDH1A2, CYP26B1, CYP26A1, TGFB1I1, PPARGC1A	1	0.347661	31.77
GOTERM_BP_FAT	GO:0051174~regulation of phosphorus metabolic process	14	0.595745	0.0226658	BMP4, ADCY2, CDK5R2, GDF6, BIRC7, IGF2, KIT, PKIA, EDNRA, INHBA, FABP4, PDGFD, GAP43, GHR	1	0.344875	31.8172
GOTERM_BP_FAT	GO:0019220~regulation of phosphate metabolic process	14	0.595745	0.0226658	BMP4, ADCY2, CDK5R2, GDF6, BIRC7, IGF2, KIT, PKIA, EDNRA, INHBA, FABP4, PDGFD, GAP43, GHR	1	0.344875	31.8172
GOTERM_BP_FAT	GO:0006029~proteoglycan metabolic process	4	0.170213	0.0235447	SULF2, ACAN, DCN, COL11A1	1	0.352356	32.8342
SP_PIR_KEYWORDS	gpi-anchor	6	0.255319	0.0237465	GPC3, LSAMP, GFRA1, NEGR1, NTM, XPNPEP2	0.999104	0.153874	27.3727
SMART	SM00082:LRRCT	6	0.255319	0.023906	NTRK3, ELFN2, LRRN1, LRRC17, LRRC15, LRFN5	0.930164	0.198924	23.9194
GOTERM_BP_FAT	GO:0030182~neuron differentiation	13	0.553191	0.0241472	BMP4, TUBB2B, CXCL12, NTRK3, ALDH1A2, NCAM2, KAL1, VCAN, TNN, ID3, LAMB1, NTM, GAP43	1	0.356314	33.5231
INTERPRO	IPR002350:Proteinase inhibitor I1, Kazal	4	0.170213	0.0243817	SMOC1, SPOCK1, FSTL1, SPARC	0.999971	0.229744	29.326
GOTERM_BP_FAT	GO:0006720~isoprenoid metabolic process	4	0.170213	0.0250073	ALDH1A2, ALDH1A3, CYP26B1, CYP26A1	1	0.363168	34.4951
GOTERM_BP_FAT	GO:0030509~BMP signaling pathway	4	0.170213	0.0250073	BMP4, ID1, GDF6, FSTL1	1	0.363168	34.4951
GOTERM_BP_FAT	GO:0040008~regulation of growth	11	0.468085	0.0253447	NTRK3, AGTR1, INHBA, GPC3, FOXC2, PAPPA2, IGF2, GREM1, GAP43, IGFBP4, GHR	1	0.363823	34.8727
GOTERM_CC_FAT	GO:0031093~platelet alpha granule lumen	4	0.170213	0.0256884	F13A1, SPARC, THBS2, FN1	0.994217	0.290729	27.7941
UP_SEQ_FEATURE	domain:EGF-like 46; calcium-binding	2	0.0851064	0.0257832	FBN1, FBN2	1	0.413318	34.0884
UP_SEQ_FEATURE	domain:EGF-like 45; calcium-binding	2	0.0851064	0.0257832	FBN1, FBN2	1	0.413318	34.0884
UP_SEQ_FEATURE	domain:EGF-like 28; calcium-binding	2	0.0851064	0.0257832	FBN1, FBN2	1	0.413318	34.0884
UP_SEQ_FEATURE	domain:EGF-like 47; calcium-binding	2	0.0851064	0.0257832	FBN1, FBN2	1	0.413318	34.0884
INTERPRO	IPR015789:Twist	2	0.0851064	0.0269492	TWIST2, TWIST1	0.99999	0.245615	31.8968
GOTERM_BP_FAT	GO:0006935~chemotaxis	7	0.297872	0.0278016	CCL11, CXCL14, CCL21, KAL1, CXCL12, CCL26, SCG2	1	0.388124	37.5615
GOTERM_BP_FAT	GO:0042330~taxis	7	0.297872	0.0278016	CCL11, CXCL14, CCL21, KAL1, CXCL12, CCL26, SCG2	1	0.388124	37.5615
GOTERM_BP_FAT	GO:0030111~regulation of Wnt receptor signaling pathway	4	0.170213	0.0280761	DKK2, BARX1, DKK1, TCF7L1	1	0.387799	37.8554
GOTERM_BP_FAT	GO:0010810~regulation of cell-substrate adhesion	4	0.170213	0.0280761	CD36, SMOC1, CCDC80, ECM2	1	0.387799	37.8554
GOTERM_BP_FAT	GO:0035115~embryonic forelimb morphogenesis	3	0.12766	0.0298105	ALDH1A2, HOXA9, TWIST1	1	0.402979	39.6822
PIR_SUPERFAMILY	PIRSF500392:Twist	2	0.0851064	0.0303257	TWIST2, TWIST1	0.986991	0.662275	30.4973
GOTERM_CC_FAT	GO:0060205~cytoplasmic membrane-bounded vesicle lumen	4	0.170213	0.0308582	F13A1, SPARC, THBS2, FN1	0.997983	0.321511	32.4446
GOTERM_BP_FAT	GO:0035282~segmentation	4	0.170213	0.031336	SFRP1, SFRP2, TBX18, TCF7L1	1	0.415376	41.247
GOTERM_BP_FAT	GO:0031327~negative regulation of cellular biosynthetic process	15	0.638298	0.0313666	IGF2BP1, IGF2, SNAI2, PKIA, TCF7L1, EDNRA, INHBA, ID1, RNF128, HOXA7, FABP4, ID3, CUX2, TWIST2, TWIST1	1	0.412338	41.2779
GOTERM_BP_FAT	GO:0009719~response to endogenous stimulus	12	0.510638	0.0318627	BMP4, DHH, ALDH1A2, ADCY2, BCHE, FOXC2, FABP4, IGF2, LOX, MMP13, TIMP3, GHR	1	0.414016	41.7784
KEGG_PATHWAY	hsa04310:Wnt signaling pathway	7	0.297872	0.0324284	DKK2, SFRP5, DKK1, SFRP1, SFRP2, SFRP4, TCF7L1	0.930764	0.413772	29.6247
INTERPRO	IPR001111:Transforming growth factor beta (TGFb), N-terminal	3	0.12766	0.0324837	BMP4, INHBA, GDF6	0.999999	0.282935	37.1459
GOTERM_BP_FAT	GO:0007517~muscle organ development	8	0.340426	0.0325759	AEBP1, TAGLN, MYL3, TNC, PLN, ITGA11, FOXC2, COL11A1	1	0.417794	42.4907
GOTERM_MF_FAT	GO:0005501~retinoid binding	3	0.12766	0.0330913	ALDH1A2, CYP26B1, CYP26A1	0.999989	0.36553	36.736
INTERPRO	IPR003591:Leucine-rich repeat, typical subtype	6	0.255319	0.0331085	OMD, LUM, LRRN1, DCN, LRRC15, LRFN5	0.999999	0.281945	37.7142
SMART	SM00179:EGF_CA	6	0.255319	0.0331799	FAT3, COMP, FBN1, EFEMP1, VCAN, NID2	0.975564	0.248374	31.6983
UP_SEQ_FEATURE	domain:Ig-like C2-type 5	4	0.170213	0.0345443	VCAM1, NCAM2, KIT, KIRREL2	1	0.505596	42.9372
GOTERM_CC_FAT	GO:0031983~vesicle lumen	4	0.170213	0.0345854	F13A1, SPARC, THBS2, FN1	0.99906	0.336316	35.6247
SP_PIR_KEYWORDS	osteogenesis	3	0.12766	0.0350614	BMP4, LRRC17, IGF2	0.99997	0.21523	37.8096
INTERPRO	IPR003129:Laminin G, thrombospondin-type, N-terminal	3	0.12766	0.0354185	THBS2, COL11A1, COL5A1	1	0.292966	39.7743
UP_SEQ_FEATURE	short sequence motif:Antp-type hexapeptide	3	0.12766	0.0354703	HOXA4, HOXA5, HOXA7	1	0.508589	43.8044
UP_SEQ_FEATURE	domain:EGF-like 9	3	0.12766	0.0354703	SVEP1, TNC, MEGF10	1	0.508589	43.8044
UP_SEQ_FEATURE	domain:TSP N-terminal	3	0.12766	0.0354703	THBS2, COL11A1, COL5A1	1	0.508589	43.8044
GOTERM_BP_FAT	GO:0001569~patterning of blood vessels	3	0.12766	0.0359338	EDNRA, FOXC2, CXCL12	1	0.446537	45.7357
GOTERM_BP_FAT	GO:0008038~neuron recognition	3	0.12766	0.0359338	NCAM2, GAP43, NTM	1	0.446537	45.7357
GOTERM_BP_FAT	GO:0045596~negative regulation of cell differentiation	8	0.340426	0.036249	BMP4, INHBA, HOXA7, PLA2G2A, TGFB1I1, KIT, TWIST2, TWIST1	1	0.446092	46.0314
GOTERM_BP_FAT	GO:0009890~negative regulation of biosynthetic process	15	0.638298	0.0365085	IGF2BP1, IGF2, SNAI2, PKIA, TCF7L1, EDNRA, INHBA, ID1, RNF128, HOXA7, FABP4, ID3, CUX2, TWIST2, TWIST1	1	0.445149	46.2737
GOTERM_BP_FAT	GO:0014031~mesenchymal cell development	4	0.170213	0.0365812	EDNRA, ALDH1A2, FOXC2, CYP26A1	1	0.44253	46.3412
GOTERM_BP_FAT	GO:0048762~mesenchymal cell differentiation	4	0.170213	0.0365812	EDNRA, ALDH1A2, FOXC2, CYP26A1	1	0.44253	46.3412
OMIM_DISEASE	Hypertension, essential	2	0.0851064	0.036709	AGTR1, PTGIS	0.994678	0.994678	35.6787
OMIM_DISEASE	Piebaldism	2	0.0851064	0.036709	KIT, SNAI2	0.994678	0.994678	35.6787
SP_PIR_KEYWORDS	copper	4	0.170213	0.0372192	SPARC, LOX, MOXD1, ENOX1	0.999985	0.222533	39.6351
UP_SEQ_FEATURE	domain:EGF-like 36; calcium-binding	2	0.0851064	0.0384255	FBN1, FBN2	1	0.530964	46.4899
UP_SEQ_FEATURE	domain:EGF-like 33; calcium-binding	2	0.0851064	0.0384255	FBN1, FBN2	1	0.530964	46.4899
UP_SEQ_FEATURE	domain:TB 9	2	0.0851064	0.0384255	FBN1, FBN2	1	0.530964	46.4899
UP_SEQ_FEATURE	domain:EGF-like 37; calcium-binding	2	0.0851064	0.0384255	FBN1, FBN2	1	0.530964	46.4899
UP_SEQ_FEATURE	domain:TB 8	2	0.0851064	0.0384255	FBN1, FBN2	1	0.530964	46.4899
UP_SEQ_FEATURE	domain:EGF-like 34; calcium-binding	2	0.0851064	0.0384255	FBN1, FBN2	1	0.530964	46.4899
UP_SEQ_FEATURE	domain:EGF-like 42; calcium-binding	2	0.0851064	0.0384255	FBN1, FBN2	1	0.530964	46.4899
UP_SEQ_FEATURE	domain:EGF-like 44; calcium-binding	2	0.0851064	0.0384255	FBN1, FBN2	1	0.530964	46.4899
UP_SEQ_FEATURE	domain:TB 6	2	0.0851064	0.0384255	FBN1, FBN2	1	0.530964	46.4899
UP_SEQ_FEATURE	domain:EGF-like 38; calcium-binding	2	0.0851064	0.0384255	FBN1, FBN2	1	0.530964	46.4899
UP_SEQ_FEATURE	domain:EGF-like 40; calcium-binding	2	0.0851064	0.0384255	FBN1, FBN2	1	0.530964	46.4899
UP_SEQ_FEATURE	domain:TB 7	2	0.0851064	0.0384255	FBN1, FBN2	1	0.530964	46.4899
UP_SEQ_FEATURE	domain:EGF-like 41; calcium-binding	2	0.0851064	0.0384255	FBN1, FBN2	1	0.530964	46.4899
UP_SEQ_FEATURE	domain:TB 5	2	0.0851064	0.0384255	FBN1, FBN2	1	0.530964	46.4899
UP_SEQ_FEATURE	domain:EGF-like 39; calcium-binding	2	0.0851064	0.0384255	FBN1, FBN2	1	0.530964	46.4899
UP_SEQ_FEATURE	domain:EGF-like 35; calcium-binding	2	0.0851064	0.0384255	FBN1, FBN2	1	0.530964	46.4899
UP_SEQ_FEATURE	domain:EGF-like 43; calcium-binding	2	0.0851064	0.0384255	FBN1, FBN2	1	0.530964	46.4899
INTERPRO	IPR014716:Fibrinogen, alpha/beta/gamma chain, C-terminal globular, subdomain 1	3	0.12766	0.0384516	TNC, TNN, MFAP4	1	0.308282	42.3832
GOTERM_BP_FAT	GO:0001932~regulation of protein amino acid phosphorylation	7	0.297872	0.038526	EDNRA, BMP4, GDF6, BIRC7, IGF2, PDGFD, GHR	1	0.456613	48.1223
GOTERM_BP_FAT	GO:0030335~positive regulation of cell migration	5	0.212766	0.039021	PDPN, IGF2, KIT, LAMB1, CXCL12	1	0.457664	48.5666
GOTERM_BP_FAT	GO:0001934~positive regulation of protein amino acid phosphorylation	5	0.212766	0.039021	EDNRA, BMP4, GDF6, IGF2, GHR	1	0.457664	48.5666
GOTERM_BP_FAT	GO:0055010~ventricular cardiac muscle morphogenesis	3	0.12766	0.0391613	MYL3, FOXC2, COL11A1	1	0.455644	48.692
GOTERM_BP_FAT	GO:0001658~branching involved in ureteric bud morphogenesis	3	0.12766	0.0391613	BMP4, GPC3, GREM1	1	0.455644	48.692
GOTERM_BP_FAT	GO:0060675~ureteric bud morphogenesis	3	0.12766	0.0391613	BMP4, GPC3, GREM1	1	0.455644	48.692
GOTERM_BP_FAT	GO:0035136~forelimb morphogenesis	3	0.12766	0.0391613	ALDH1A2, HOXA9, TWIST1	1	0.455644	48.692
GOTERM_MF_FAT	GO:0019840~isoprenoid binding	3	0.12766	0.0391651	ALDH1A2, CYP26B1, CYP26A1	0.999999	0.405114	41.934
INTERPRO	IPR016352:Small leucine-rich proteoglycan, class I, decorin/asporin/byglycan	2	0.0851064	0.0401515	ASPN, DCN	1	0.313971	43.7991
INTERPRO	IPR003410:Hyalin	2	0.0851064	0.0401515	SRPX, SVEP1	1	0.313971	43.7991
PIR_SUPERFAMILY	PIRSF800009:TGF-beta-like cysteine-knot cytokine	3	0.12766	0.0402224	BMP4, INHBA, GDF6	0.996938	0.685796	38.4301
GOTERM_BP_FAT	GO:0035150~regulation of tube size	4	0.170213	0.0403123	EDNRA, AGTR1, ACTG2, FOXC2	1	0.462257	49.709
GOTERM_BP_FAT	GO:0050880~regulation of blood vessel size	4	0.170213	0.0403123	EDNRA, AGTR1, ACTG2, FOXC2	1	0.462257	49.709
SMART	SM00199:SCY	4	0.170213	0.0403162	CCL11, CCL21, CXCL12, CCL26	0.989183	0.276267	37.1827
SP_PIR_KEYWORDS	neurogenesis	6	0.255319	0.0409378	NTRK3, ITGA8, SOX11, SEMA3D, BEX1, GAP43	0.999995	0.23756	42.6653
UP_SEQ_FEATURE	domain:Fibronectin type-III	4	0.170213	0.0412379	ELFN2, LRRN1, LRFN5, GHR	1	0.550399	48.9336
GOTERM_BP_FAT	GO:0001654~eye development	6	0.255319	0.041465	BMP4, ALDH1A2, ALDH1A3, FOXC2, COL5A2, COL5A1	1	0.468693	50.7086
INTERPRO	IPR001827:Homeobox protein, antennapedia type, conserved site	3	0.12766	0.0415799	HOXA4, HOXA5, HOXA7	1	0.317656	44.9638
GOTERM_BP_FAT	GO:0032355~response to estradiol stimulus	4	0.170213	0.0422474	BMP4, DHH, ALDH1A2, GHR	1	0.47193	51.3764
GOTERM_BP_FAT	GO:0060433~bronchus development	2	0.0851064	0.042411	BMP4, HOXA5	1	0.470098	51.5149
GOTERM_BP_FAT	GO:0034653~retinoic acid catabolic process	2	0.0851064	0.042411	CYP26B1, CYP26A1	1	0.470098	51.5149
INTERPRO	IPR000827:Small chemokine, C-C group, conserved site	3	0.12766	0.0448002	CCL11, CCL21, CCL26	1	0.332302	47.5078
GOTERM_BP_FAT	GO:0048732~gland development	6	0.255319	0.0449391	BMP4, ALDH1A2, SFRP1, HOXA5, ALDH1A3, HOXA9	1	0.487044	53.6094
PIR_SUPERFAMILY	PIRSF002490:class I small leucine-rich proteoglycan, decorin/asporin/byglycan types	2	0.0851064	0.0451449	ASPN, DCN	0.998517	0.6623	42.0589
PIR_SUPERFAMILY	PIRSF002490:SLRP_I	2	0.0851064	0.0451449	ASPN, DCN	0.998517	0.6623	42.0589
GOTERM_CC_FAT	GO:0005588~collagen type V	2	0.0851064	0.0459865	COL5A2, COL5A1	0.999911	0.404201	44.5171
GOTERM_BP_FAT	GO:0042472~inner ear morphogenesis	4	0.170213	0.046255	DLX6, ITGA8, PRRX1, COL11A1	1	0.494028	54.6657
UP_SEQ_FEATURE	domain:VWFA	4	0.170213	0.0466545	MATN3, CACNA2D1, SVEP1, ITGA11	1	0.58988	53.3482
PIR_SUPERFAMILY	PIRSF001950:small inducible chemokine, C/CC types	3	0.12766	0.0475156	CCL11, CCL21, CCL26	0.998955	0.624909	43.7357
UP_SEQ_FEATURE	domain:EGF-like 7; calcium-binding	3	0.12766	0.0475817	SVEP1, FBN1, FBN2	1	0.591001	54.067
UP_SEQ_FEATURE	domain:EGF-like 7	3	0.12766	0.0475817	TNC, MEGF10, ODZ3	1	0.591001	54.067
GOTERM_BP_FAT	GO:0048738~cardiac muscle tissue development	4	0.170213	0.0483269	MYL3, PLN, FOXC2, COL11A1	1	0.506425	56.283
GOTERM_BP_FAT	GO:0010743~regulation of foam cell differentiation	3	0.12766	0.0494633	AGTR1, CD36, PLA2G2A	1	0.511588	57.1469
GOTERM_BP_FAT	GO:0045165~cell fate commitment	6	0.255319	0.0498349	BMP4, SALL1, CYP26B1, FOXC2, TGFB1I1, GAP43	1	0.511137	57.4259
GOTERM_BP_FAT	GO:0003018~vascular process in circulatory system	4	0.170213	0.0504437	EDNRA, AGTR1, ACTG2, FOXC2	1	0.512387	57.8793
SP_PIR_KEYWORDS	smooth muscle	2	0.0851064	0.0505877	ACTG2, TAGLN	1	0.280737	49.8846
GOTERM_BP_FAT	GO:0042327~positive regulation of phosphorylation	5	0.212766	0.0507784	EDNRA, BMP4, GDF6, IGF2, GHR	1	0.511679	58.1266
UP_SEQ_FEATURE	domain:EGF-like 29; calcium-binding	2	0.0851064	0.0509043	FBN1, FBN2	1	0.610216	56.5585
UP_SEQ_FEATURE	region of interest:Collagen-binding	2	0.0851064	0.0509043	MMP2, FN1	1	0.610216	56.5585
UP_SEQ_FEATURE	domain:EGF-like 24; calcium-binding	2	0.0851064	0.0509043	FBN1, FBN2	1	0.610216	56.5585
UP_SEQ_FEATURE	region of interest:DKK-type Cys-1	2	0.0851064	0.0509043	DKK2, DKK1	1	0.610216	56.5585
UP_SEQ_FEATURE	domain:EGF-like 22; calcium-binding	2	0.0851064	0.0509043	FBN1, FBN2	1	0.610216	56.5585
UP_SEQ_FEATURE	domain:Thyroglobulin type-1 2	2	0.0851064	0.0509043	SMOC1, NID2	1	0.610216	56.5585
UP_SEQ_FEATURE	domain:EGF-like 26; calcium-binding	2	0.0851064	0.0509043	FBN1, FBN2	1	0.610216	56.5585
UP_SEQ_FEATURE	domain:Follistatin-like	2	0.0851064	0.0509043	FSTL1, SPARC	1	0.610216	56.5585
UP_SEQ_FEATURE	domain:Thyroglobulin type-1 1	2	0.0851064	0.0509043	SMOC1, NID2	1	0.610216	56.5585
UP_SEQ_FEATURE	region of interest:DKK-type Cys-2	2	0.0851064	0.0509043	DKK2, DKK1	1	0.610216	56.5585
UP_SEQ_FEATURE	domain:EGF-like 27; calcium-binding	2	0.0851064	0.0509043	FBN1, FBN2	1	0.610216	56.5585
GOTERM_MF_FAT	GO:0008233~peptidase activity	14	0.595745	0.0523197	DHH, AEBP1, CORIN, ADAMTS16, MMP2, MMP13, XPNPEP2, CTSK, FAP, SERPINE1, SERPINB2, PAPPA2, ADAM12, ADAMTS5	1	0.489682	51.8646
GOTERM_BP_FAT	GO:0051272~positive regulation of cell motion	5	0.212766	0.0523705	PDPN, IGF2, KIT, LAMB1, CXCL12	1	0.519745	59.2845
GOTERM_BP_FAT	GO:0034754~cellular hormone metabolic process	4	0.170213	0.052605	ALDH1A2, ALDH1A3, CYP26B1, CYP26A1	1	0.518313	59.4525
GOTERM_BP_FAT	GO:0018149~peptide cross-linking	3	0.12766	0.0530917	F13A1, DCN, FN1	1	0.518623	59.799
INTERPRO	IPR006796:Dickkopf, N-terminal cysteine-rich	2	0.0851064	0.0531753	DKK2, DKK1	1	0.376059	53.6218
SP_PIR_KEYWORDS	brain	3	0.12766	0.0535152	NTRK3, LSAMP, CALB2	1	0.289442	51.9025
SMART	SM00280:KAZAL	4	0.170213	0.0537145	SMOC1, SPOCK1, FSTL1, SPARC	0.997696	0.332943	46.4089
GOTERM_BP_FAT	GO:0048584~positive regulation of response to stimulus	8	0.340426	0.0539885	EDNRA, NTRK3, AGTR1, PLA2G2A, FABP4, IGF2, CXCL12, SCG2	1	0.521691	60.4303
KEGG_PATHWAY	hsa00830:Retinol metabolism	4	0.170213	0.0540672	ALDH1A2, CYP26B1, ADH1B, CYP26A1	0.988916	0.527813	44.6987
INTERPRO	IPR013106:Immunoglobulin V-set	8	0.340426	0.0542871	VCAM1, ASAM, SEMA3D, ACAN, VCAN, MXRA8, KIRREL2, NEGR1	1	0.376375	54.3816
OMIM_DISEASE	Ehlers-Danlos syndrome, type I	2	0.0851064	0.0545623	COL5A2, COL5A1	0.999612	0.980307	48.4186
OMIM_DISEASE	Lumbar disc herniation, susceptibility to	2	0.0851064	0.0545623	THBS2, COL11A1	0.999612	0.980307	48.4186
GOTERM_BP_FAT	GO:0045785~positive regulation of cell adhesion	4	0.170213	0.0548104	CD36, SMOC1, CCDC80, ECM2	1	0.524199	61.0007
INTERPRO	IPR016160:Aldehyde dehydrogenase, conserved site	3	0.12766	0.0549834	ALDH1A2, ALDH1A3, FN1	1	0.374407	54.8517
GOTERM_BP_FAT	GO:0010033~response to organic substance	17	0.723404	0.0550791	BMP4, DHH, ADCY2, COLEC12, IGF2, TIMP3, MMP13, EDNRA, ALDH1A2, ID1, BCHE, COL6A2, FOXC2, FABP4, ID3, LOX, GHR	1	0.523019	61.1855
GOTERM_CC_FAT	GO:0031225~anchored to membrane	8	0.340426	0.0555592	GPC3, LSAMP, GFRA1, RGS17, BASP1, NEGR1, NTM, XPNPEP2	0.999988	0.448818	51.095
SP_PIR_KEYWORDS	Pyrrolidone carboxylic acid	4	0.170213	0.0555597	SERPINF1, LUM, DPT, FN1	1	0.293718	53.267
GOTERM_BP_FAT	GO:0045937~positive regulation of phosphate metabolic process	5	0.212766	0.0556356	EDNRA, BMP4, GDF6, IGF2, GHR	1	0.523742	61.5656
GOTERM_BP_FAT	GO:0010562~positive regulation of phosphorus metabolic process	5	0.212766	0.0556356	EDNRA, BMP4, GDF6, IGF2, GHR	1	0.523742	61.5656
GOTERM_BP_FAT	GO:0033860~regulation of NAD(P)H oxidase activity	2	0.0851064	0.0561464	AGTR1, IGF2	1	0.524158	61.9114
GOTERM_BP_FAT	GO:0060441~branching involved in lung morphogenesis	2	0.0851064	0.0561464	BMP4, HOXA5	1	0.524158	61.9114
GOTERM_BP_FAT	GO:0060428~lung epithelium development	2	0.0851064	0.0561464	BMP4, HOXA5	1	0.524158	61.9114
GOTERM_BP_FAT	GO:0051593~response to folic acid	2	0.0851064	0.0561464	BCHE, TIMP3	1	0.524158	61.9114
GOTERM_BP_FAT	GO:0060438~trachea development	2	0.0851064	0.0561464	BMP4, HOXA5	1	0.524158	61.9114
GOTERM_BP_FAT	GO:0001946~lymphangiogenesis	2	0.0851064	0.0561464	PDPN, FOXC2	1	0.524158	61.9114
OMIM_DISEASE	Genome-wide association analysis identifies 20 loci that influence adult height	3	0.12766	0.056625	EFEMP1, ACAN, HHIP	0.999714	0.934143	49.7309
GOTERM_BP_FAT	GO:0055008~cardiac muscle tissue morphogenesis	3	0.12766	0.0568117	MYL3, FOXC2, COL11A1	1	0.52556	62.3573
GOTERM_BP_FAT	GO:0060415~muscle tissue morphogenesis	3	0.12766	0.0568117	MYL3, FOXC2, COL11A1	1	0.52556	62.3573
INTERPRO	IPR000884:Thrombospondin, type 1 repeat	4	0.170213	0.0583072	ADAMTS16, CILP, THBS2, ADAMTS5	1	0.386574	57.034
GOTERM_BP_FAT	GO:0040012~regulation of locomotion	7	0.297872	0.0583872	PDPN, IGF2, KIT, LAMB1, GREM1, CXCL12, SCG2	1	0.532683	63.3941
KEGG_PATHWAY	hsa04514:Cell adhesion molecules (CAMs)	6	0.255319	0.0584012	VCAM1, NCAM2, ITGA8, VCAN, NEGR1, SDC2	0.992359	0.501585	47.3401
BBID	109.Chemokine_families	3	0.12766	0.0591065	CCL11, CCL21, CXCL12	0.422084	0.422084	29.5752
PIR_SUPERFAMILY	PIRSF002257:collagen alpha 1(V) chain	2	0.0851064	0.0597396	COL11A1, COL5A1	0.999831	0.662325	51.6985
GOTERM_BP_FAT	GO:0021983~pituitary gland development	3	0.12766	0.0606197	BMP4, ALDH1A2, ALDH1A3	1	0.543624	64.8172
GOTERM_BP_FAT	GO:0032963~collagen metabolic process	3	0.12766	0.0606197	MMP13, MMP2, COL5A1	1	0.543624	64.8172
GOTERM_BP_FAT	GO:0001558~regulation of cell growth	7	0.297872	0.0608185	NTRK3, AGTR1, INHBA, PAPPA2, IGF2, GREM1, IGFBP4	1	0.541981	64.9413
GOTERM_BP_FAT	GO:0045859~regulation of protein kinase activity	10	0.425532	0.0608755	EDNRA, ADCY2, CDK5R2, BIRC7, FABP4, IGF2, KIT, PKIA, GAP43, GHR	1	0.539502	64.9768
GOTERM_BP_FAT	GO:0000904~cell morphogenesis involved in differentiation	8	0.340426	0.0612152	NCAM2, KAL1, VCAN, TNN, LAMB1, CXCL12, GAP43, FN1	1	0.538753	65.1879
GOTERM_BP_FAT	GO:0001525~angiogenesis	6	0.255319	0.0619562	EDNRA, BMP4, ID1, FOXC2, CXCL12, SCG2	1	0.54041	65.644
SMART	SM00210:TSPN	3	0.12766	0.0623904	THBS2, COL11A1, COL5A1	0.999164	0.357828	51.7054
GOTERM_BP_FAT	GO:0009967~positive regulation of signal transduction	9	0.382979	0.0624105	BMP4, GPC3, ITGA8, GDF6, PRRX1, IGF2, TGFB1I1, KIT, GHR	1	0.540346	65.9209
SP_PIR_KEYWORDS	Plasminogen activation	2	0.0851064	0.0628311	SERPINE1, SERPINB2	1	0.320707	57.8348
UP_SEQ_FEATURE	domain:EGF-like 32; calcium-binding	2	0.0851064	0.0632218	FBN1, FBN2	1	0.686021	64.733
UP_SEQ_FEATURE	repeat:TSP type-3 2	2	0.0851064	0.0632218	COMP, THBS2	1	0.686021	64.733
UP_SEQ_FEATURE	repeat:TSP type-3 8	2	0.0851064	0.0632218	COMP, THBS2	1	0.686021	64.733
UP_SEQ_FEATURE	domain:Fibronectin type-II 1	2	0.0851064	0.0632218	MMP2, FN1	1	0.686021	64.733
UP_SEQ_FEATURE	repeat:TSP type-3 5	2	0.0851064	0.0632218	COMP, THBS2	1	0.686021	64.733
UP_SEQ_FEATURE	repeat:TSP type-3 3	2	0.0851064	0.0632218	COMP, THBS2	1	0.686021	64.733
UP_SEQ_FEATURE	domain:EGF-like 31; calcium-binding	2	0.0851064	0.0632218	FBN1, FBN2	1	0.686021	64.733
UP_SEQ_FEATURE	domain:EGF-like 25; calcium-binding	2	0.0851064	0.0632218	FBN1, FBN2	1	0.686021	64.733
UP_SEQ_FEATURE	domain:TSP C-terminal	2	0.0851064	0.0632218	COMP, THBS2	1	0.686021	64.733
UP_SEQ_FEATURE	repeat:TSP type-3 4	2	0.0851064	0.0632218	COMP, THBS2	1	0.686021	64.733
UP_SEQ_FEATURE	repeat:TSP type-3 6	2	0.0851064	0.0632218	COMP, THBS2	1	0.686021	64.733
UP_SEQ_FEATURE	repeat:TSP type-3 1	2	0.0851064	0.0632218	COMP, THBS2	1	0.686021	64.733
UP_SEQ_FEATURE	repeat:TSP type-3 7	2	0.0851064	0.0632218	COMP, THBS2	1	0.686021	64.733
UP_SEQ_FEATURE	domain:Fibronectin type-II 2	2	0.0851064	0.0632218	MMP2, FN1	1	0.686021	64.733
UP_SEQ_FEATURE	domain:EGF-like 30; calcium-binding	2	0.0851064	0.0632218	FBN1, FBN2	1	0.686021	64.733
UP_SEQ_FEATURE	domain:Fibrinogen C-terminal	3	0.12766	0.0644826	TNC, TNN, MFAP4	1	0.68753	65.4829
UP_SEQ_FEATURE	domain:Sushi 3	3	0.12766	0.0644826	SRPX, SVEP1, PAPPA2	1	0.68753	65.4829
INTERPRO	IPR017849:Alkaline phosphatase-like, alpha/beta/alpha	3	0.12766	0.0658892	ARSE, SULF2, ARSI	1	0.419576	61.6507
INTERPRO	IPR003367:Thrombospondin, type 3-like repeat	2	0.0851064	0.0660233	COMP, THBS2	1	0.414358	61.7281
INTERPRO	IPR015369:Follistatin/Osteonectin-like EGF domain	2	0.0851064	0.0660233	FSTL1, SPARC	1	0.414358	61.7281
INTERPRO	IPR017897:Thrombospondin, type 3 repeat	2	0.0851064	0.0660233	COMP, THBS2	1	0.414358	61.7281
INTERPRO	IPR008859:Thrombospondin, C-terminal	2	0.0851064	0.0660233	COMP, THBS2	1	0.414358	61.7281
SP_PIR_KEYWORDS	chemotaxis	4	0.170213	0.0660647	CCL11, CCL21, CXCL12, CCL26	1	0.329112	59.7304
GOTERM_BP_FAT	GO:0042445~hormone metabolic process	5	0.212766	0.0660736	ALDH1A2, DIO2, ALDH1A3, CYP26B1, CYP26A1	1	0.558777	68.0781
GOTERM_MF_FAT	GO:0043167~ion binding	69	2.93617	0.0674138	AEBP1, ADCY2, ARSE, SCN3A, NUAK1, ZMAT4, F13A1, ARSI, ADH1B, FSTL1, MMP2, CALB2, TDO2, PTGIS, LOX, CDK15, COL10A1, GHR, CYP26A1, PCDH9, COLEC12, GEM, NUDT11, MMP13, MOXD1, PPEF1, PLA2G2A, VCAN, TGFB1I1, MFAP4, ADAM12, ADAMTS5, ENOX1, MYL3, ADAMTS16, ITGA11, SPOCK1, NECAB2, FAT3, BCHE, SMOC1, COMP, RNF128, CYP26B1, SLC30A3, FBN2, THBS2, SCG2, KCNE4, ASXL3, CACNA2D1, SVEP1, MEX3B, FBN1, EFEMP1, BIR…	1	0.569371	61.3105
UP_SEQ_FEATURE	metal ion-binding site:Zinc; in inhibited form	3	0.12766	0.0680726	ADAMTS16, ADAM12, ADAMTS5	1	0.702046	67.5371
GOTERM_BP_FAT	GO:0030178~negative regulation of Wnt receptor signaling pathway	3	0.12766	0.0684873	DKK2, BARX1, DKK1	1	0.569473	69.4286
GOTERM_BP_FAT	GO:0030510~regulation of BMP signaling pathway	3	0.12766	0.0684873	BMPER, GPC3, GREM1	1	0.569473	69.4286
GOTERM_MF_FAT	GO:0005507~copper ion binding	4	0.170213	0.0688813	SPARC, LOX, MOXD1, ENOX1	1	0.56474	62.1307
GOTERM_BP_FAT	GO:0033273~response to vitamin	4	0.170213	0.0689449	BMP4, ALDH1A2, BCHE, TIMP3	1	0.569239	69.6785
GOTERM_BP_FAT	GO:0042471~ear morphogenesis	4	0.170213	0.0689449	DLX6, ITGA8, PRRX1, COL11A1	1	0.569239	69.6785
UP_SEQ_FEATURE	propeptide:Activation peptide	4	0.170213	0.0692975	CTSK, F13A1, MMP13, MMP2	1	0.703032	68.2113
INTERPRO	IPR002181:Fibrinogen, alpha/beta/gamma chain, C-terminal globular	3	0.12766	0.0696721	TNC, TNN, MFAP4	1	0.426171	63.7777
INTERPRO	IPR015615:Transforming growth factor-beta-related	3	0.12766	0.0696721	BMP4, INHBA, GDF6	1	0.426171	63.7777
GOTERM_BP_FAT	GO:0001957~intramembranous ossification	2	0.0851064	0.0696859	CTSK, MMP2	1	0.570543	70.0791
GOTERM_BP_FAT	GO:0045683~negative regulation of epidermis development	2	0.0851064	0.0696859	INHBA, HOXA7	1	0.570543	70.0791
GOTERM_MF_FAT	GO:0043169~cation binding	68	2.89362	0.0698373	AEBP1, ADCY2, ARSE, SCN3A, NUAK1, ZMAT4, F13A1, ARSI, ADH1B, FSTL1, MMP2, CALB2, TDO2, PTGIS, LOX, CDK15, COL10A1, CYP26A1, PCDH9, COLEC12, GEM, NUDT11, MMP13, MOXD1, PPEF1, PLA2G2A, VCAN, TGFB1I1, MFAP4, ADAM12, ADAMTS5, ENOX1, MYL3, ADAMTS16, ITGA11, SPOCK1, NECAB2, FAT3, BCHE, SMOC1, COMP, RNF128, CYP26B1, SLC30A3, FBN2, THBS2, SCG2, KCNE4, ASXL3, CACNA2D1, SVEP1, MEX3B, FBN1, EFEMP1, BIRC7, K…	1	0.557652	62.6563
SP_PIR_KEYWORDS	chromosomal rearrangement	8	0.340426	0.0702952	KIAA2022, GDF6, MLLT11, HOXA9, ETV1, ZNF521, LHFP, MN1	1	0.34119	62.0913
GOTERM_BP_FAT	GO:0000902~cell morphogenesis	10	0.425532	0.0711266	SFRP5, NCAM2, PDPN, KAL1, VCAN, TNN, LAMB1, CXCL12, GAP43, FN1	1	0.575556	70.8438
GOTERM_MF_FAT	GO:0008528~peptide receptor activity, G-protein coupled	5	0.212766	0.0716191	F2RL2, EDNRA, AGTR1, MCHR1, SORCS2	1	0.555255	63.6179
GOTERM_MF_FAT	GO:0001653~peptide receptor activity	5	0.212766	0.0716191	F2RL2, EDNRA, AGTR1, MCHR1, SORCS2	1	0.555255	63.6179
SMART	SM00389:HOX	9	0.382979	0.0720876	SHOX2, BARX1, HOXA4, HOXA5, DLX6, HOXA7, PRRX1, HOXA9, PITX2	0.999733	0.383758	57.0577
GOTERM_BP_FAT	GO:0043549~regulation of kinase activity	10	0.425532	0.0721058	EDNRA, ADCY2, CDK5R2, BIRC7, FABP4, IGF2, KIT, PKIA, GAP43, GHR	1	0.578035	71.353
GOTERM_BP_FAT	GO:0050920~regulation of chemotaxis	3	0.12766	0.0725405	GREM1, CXCL12, SCG2	1	0.57764	71.5764
GOTERM_BP_FAT	GO:0044259~multicellular organismal macromolecule metabolic process	3	0.12766	0.0725405	MMP13, MMP2, COL5A1	1	0.57764	71.5764
GOTERM_MF_FAT	GO:0004175~endopeptidase activity	10	0.425532	0.0733596	CTSK, CORIN, FAP, ADAMTS16, SERPINE1, SERPINB2, ADAM12, MMP13, MMP2, ADAMTS5	1	0.552802	64.535
INTERPRO	IPR000047:Helix-turn-helix motif, lambda-like repressor	3	0.12766	0.0735245	SHOX2, BARX1, DLX6	1	0.438334	65.8307
PIR_SUPERFAMILY	PIRSF005438:class II small leucine-rich proteoglycan	2	0.0851064	0.0741131	OMD, LUM	0.999981	0.700722	59.7353
PIR_SUPERFAMILY	PIRSF500606:homeotic protein Hox D4	2	0.0851064	0.0741131	HOXA4, HOXA7	0.999981	0.700722	59.7353
GOTERM_CC_FAT	GO:0008305~integrin complex	3	0.12766	0.0744314	ITGA8, ITGA11, ITGBL1	1	0.535008	62.0109
GOTERM_MF_FAT	GO:0070011~peptidase activity, acting on L-amino acid peptides	13	0.553191	0.0749885	AEBP1, CORIN, ADAMTS16, MMP2, MMP13, XPNPEP2, CTSK, FAP, SERPINE1, SERPINB2, PAPPA2, ADAM12, ADAMTS5	1	0.549946	65.3739
GOTERM_BP_FAT	GO:0007610~behavior	12	0.510638	0.0751234	CCL11, MCHR1, CXCL14, PENK, CCL21, BCHE, ITGA8, KAL1, KIT, CXCL12, CCL26, SCG2	1	0.58825	72.8701
UP_SEQ_FEATURE	domain:EGF-like 23; calcium-binding	2	0.0851064	0.0753801	FBN1, FBN2	1	0.72872	71.3696
UP_SEQ_FEATURE	domain:EGF-like 20; calcium-binding	2	0.0851064	0.0753801	FBN1, FBN2	1	0.72872	71.3696
UP_SEQ_FEATURE	domain:EGF-like 19; calcium-binding	2	0.0851064	0.0753801	FBN1, FBN2	1	0.72872	71.3696
UP_SEQ_FEATURE	domain:EGF-like 21; calcium-binding	2	0.0851064	0.0753801	FBN1, FBN2	1	0.72872	71.3696
UP_SEQ_FEATURE	domain:EGF-like 17; calcium-binding	2	0.0851064	0.0753801	FBN1, FBN2	1	0.72872	71.3696
GOTERM_BP_FAT	GO:0048592~eye morphogenesis	4	0.170213	0.0765706	BMP4, ALDH1A3, COL5A2, COL5A1	1	0.592869	73.5706
GOTERM_BP_FAT	GO:0031099~regeneration	4	0.170213	0.0765706	SERPINE1, VCAN, TIMP3, GAP43	1	0.592869	73.5706
GOTERM_BP_FAT	GO:0051924~regulation of calcium ion transport	4	0.170213	0.0765706	EDNRA, MCHR1, CACNA2D1, PLN	1	0.592869	73.5706
GOTERM_BP_FAT	GO:0010720~positive regulation of cell development	4	0.170213	0.0765706	NTRK3, SERPINF1, TGFB1I1, KIT	1	0.592869	73.5706
GOTERM_BP_FAT	GO:0035270~endocrine system development	4	0.170213	0.0765706	BMP4, ALDH1A2, HOXA5, ALDH1A3	1	0.592869	73.5706
GOTERM_BP_FAT	GO:0048863~stem cell differentiation	3	0.12766	0.0766692	PLA2G2A, KIT, TCF7L1	1	0.590738	73.6177
GOTERM_BP_FAT	GO:0042246~tissue regeneration	3	0.12766	0.0766692	SERPINE1, TIMP3, GAP43	1	0.590738	73.6177
UP_SEQ_FEATURE	compositionally biased region:Poly-Arg	6	0.255319	0.0786114	GDF6, HOXA7, ITGA11, FOXC2, MXRA8, ADAMTS5	1	0.738737	72.9252
INTERPRO	IPR019577:SPARC/Testican, calcium-binding domain	2	0.0851064	0.0786976	SPOCK1, SPARC	1	0.455715	68.4179
UP_SEQ_FEATURE	propeptide:Removed in mature form	7	0.297872	0.0790409	ACTG2, GPC3, LSAMP, GFRA1, NEGR1, NTM, XPNPEP2	1	0.73545	73.1259
GOTERM_MF_FAT	GO:0001972~retinoic acid binding	2	0.0851064	0.0795077	CYP26B1, CYP26A1	1	0.561148	67.606
GOTERM_BP_FAT	GO:0032268~regulation of cellular protein metabolic process	12	0.510638	0.0795834	EDNRA, BMP4, AGTR1, DIO2, GDF6, BIRC7, IGF2BP1, IGF2, PDGFD, PPARGC1A, TIMP3, GHR	1	0.602363	74.9747
GOTERM_MF_FAT	GO:0046872~metal ion binding	67	2.85106	0.0797325	AEBP1, ADCY2, ARSE, SCN3A, NUAK1, ZMAT4, F13A1, ARSI, ADH1B, FSTL1, MMP2, CALB2, TDO2, PTGIS, LOX, CDK15, COL10A1, CYP26A1, PCDH9, COLEC12, GEM, NUDT11, MMP13, MOXD1, PPEF1, PLA2G2A, VCAN, TGFB1I1, MFAP4, ADAM12, ADAMTS5, ENOX1, MYL3, ADAMTS16, ITGA11, SPOCK1, NECAB2, FAT3, SMOC1, COMP, RNF128, CYP26B1, SLC30A3, FBN2, THBS2, SCG2, KCNE4, ASXL3, CACNA2D1, SVEP1, MEX3B, FBN1, EFEMP1, BIRC7, KLF14, …	1	0.551757	67.7135
SP_PIR_KEYWORDS	Monooxygenase	4	0.170213	0.0797701	FMO1, CYP26B1, CYP26A1, MOXD1	1	0.373005	66.9223
GOTERM_BP_FAT	GO:0032147~activation of protein kinase activity	5	0.212766	0.0814573	EDNRA, ADCY2, IGF2, GAP43, GHR	1	0.608679	75.8123
BBID	71.Id_proteins_G0-to-S_cell_cycle	2	0.0851064	0.0814778	ID1, ID3	0.534621	0.317813	38.683
GOTERM_BP_FAT	GO:0042363~fat-soluble vitamin catabolic process	2	0.0851064	0.0830321	CYP26B1, CYP26A1	1	0.613445	76.4958
GOTERM_BP_FAT	GO:0003006~reproductive developmental process	8	0.340426	0.083472	BMP4, DHH, INHBA, FGF7, SFRP1, KIT, CXCL12, INSRR	1	0.612913	76.6834
GOTERM_BP_FAT	GO:0048514~blood vessel morphogenesis	7	0.297872	0.0835937	EDNRA, BMP4, ID1, PRRX1, FOXC2, CXCL12, SCG2	1	0.61093	76.7351
GOTERM_BP_FAT	GO:0001756~somitogenesis	3	0.12766	0.0851415	SFRP1, SFRP2, TBX18	1	0.615451	77.3828
GOTERM_BP_FAT	GO:0031349~positive regulation of defense response	4	0.170213	0.0872864	EDNRA, AGTR1, PLA2G2A, FABP4	1	0.622513	78.2525
UP_SEQ_FEATURE	domain:TB 3	2	0.0851064	0.0873813	FBN1, FBN2	1	0.766582	76.7575
UP_SEQ_FEATURE	metal ion-binding site:Calcium 4; via carbonyl oxygen	2	0.0851064	0.0873813	MMP13, MMP2	1	0.766582	76.7575
UP_SEQ_FEATURE	domain:TB 1	2	0.0851064	0.0873813	FBN1, FBN2	1	0.766582	76.7575
UP_SEQ_FEATURE	glycosylation site:O-linked (Xyl...) (heparan sulfate)	2	0.0851064	0.0873813	GPC3, SDC2	1	0.766582	76.7575
UP_SEQ_FEATURE	domain:TB 4	2	0.0851064	0.0873813	FBN1, FBN2	1	0.766582	76.7575
UP_SEQ_FEATURE	domain:VWFA 3	2	0.0851064	0.0873813	COL6A6, COL6A2	1	0.766582	76.7575
UP_SEQ_FEATURE	domain:TB 2	2	0.0851064	0.0873813	FBN1, FBN2	1	0.766582	76.7575
UP_SEQ_FEATURE	domain:EGF-like 18; calcium-binding	2	0.0851064	0.0873813	FBN1, FBN2	1	0.766582	76.7575
GOTERM_BP_FAT	GO:0051338~regulation of transferase activity	10	0.425532	0.0883219	EDNRA, ADCY2, CDK5R2, BIRC7, FABP4, IGF2, KIT, PKIA, GAP43, GHR	1	0.624563	78.661
UP_SEQ_FEATURE	domain:EF-hand 2	6	0.255319	0.0893632	MYL3, PPEF1, SMOC1, FSTL1, NECAB2, CALB2	1	0.769598	77.5501
UP_SEQ_FEATURE	domain:EF-hand 1	6	0.255319	0.0893632	MYL3, PPEF1, SMOC1, FSTL1, NECAB2, CALB2	1	0.769598	77.5501
INTERPRO	IPR017948:Transforming growth factor beta, conserved site	3	0.12766	0.0895777	BMP4, INHBA, GDF6	1	0.495624	73.2765
INTERPRO	IPR001839:Transforming growth factor beta	3	0.12766	0.0895777	BMP4, INHBA, GDF6	1	0.495624	73.2765
SMART	SM00063:FRI	2	0.0851064	0.0896899	SFRP1, SFRP2	0.999968	0.436879	65.4131
SP_PIR_KEYWORDS	mitogen	3	0.12766	0.0899151	FGF7, IGF2, PDGFD	1	0.404935	71.4593
GOTERM_BP_FAT	GO:0007498~mesoderm development	4	0.170213	0.0900596	BMP4, FOXC2, SNAI2, TCF7L1	1	0.629598	79.3303
UP_SEQ_FEATURE	metal ion-binding site:Calcium 2; via carbonyl oxygen	3	0.12766	0.090889	COLEC12, MMP13, MMP2	1	0.770736	78.1429
GOTERM_MF_FAT	GO:0001948~glycoprotein binding	3	0.12766	0.0911474	GPC3, COMP, COL5A1	1	0.592338	72.7561
INTERPRO	IPR002212:Matrix fibril-associated	2	0.0851064	0.0912008	FBN1, FBN2	1	0.496225	73.9386
GOTERM_BP_FAT	GO:0014706~striated muscle tissue development	5	0.212766	0.0918932	MYL3, TNC, PLN, FOXC2, COL11A1	1	0.634917	80.0152
GOTERM_BP_FAT	GO:0006766~vitamin metabolic process	4	0.170213	0.0928694	ALDH1A2, ALDH1A3, CYP26B1, CYP26A1	1	0.636555	80.371
INTERPRO	IPR011042:Six-bladed beta-propeller, TolB-like	3	0.12766	0.0937399	NID2, HHIP, ODZ3	1	0.500388	74.944
GOTERM_BP_FAT	GO:0050906~detection of stimulus involved in sensory perception	3	0.12766	0.093881	PPEF1, TRPA1, COL11A1	1	0.638314	80.7335
UP_SEQ_FEATURE	domain:Peptidase M12B	3	0.12766	0.0948844	ADAMTS16, ADAM12, ADAMTS5	1	0.781126	79.6265
GOTERM_BP_FAT	GO:0010558~negative regulation of macromolecule biosynthetic process	13	0.553191	0.0950376	IGF2BP1, SNAI2, PKIA, TCF7L1, INHBA, ID1, RNF128, HOXA7, FABP4, CUX2, ID3, TWIST2, TWIST1	1	0.640637	81.1402
GOTERM_BP_FAT	GO:0030334~regulation of cell migration	6	0.255319	0.096129	PDPN, IGF2, KIT, LAMB1, GREM1, CXCL12	1	0.642658	81.5166
GOTERM_BP_FAT	GO:0002063~chondrocyte development	2	0.0851064	0.0961878	ACAN, COL11A1	1	0.640515	81.5367
GOTERM_BP_FAT	GO:0001945~lymph vessel development	2	0.0851064	0.0961878	PDPN, FOXC2	1	0.640515	81.5367
GOTERM_BP_FAT	GO:0009111~vitamin catabolic process	2	0.0851064	0.0961878	CYP26B1, CYP26A1	1	0.640515	81.5367
GOTERM_BP_FAT	GO:0048387~negative regulation of retinoic acid receptor signaling pathway	2	0.0851064	0.0961878	CYP26B1, CYP26A1	1	0.640515	81.5367
GOTERM_BP_FAT	GO:0034446~substrate adhesion-dependent cell spreading	2	0.0851064	0.0961878	LAMB1, FN1	1	0.640515	81.5367
GOTERM_BP_FAT	GO:0060425~lung morphogenesis	2	0.0851064	0.0961878	BMP4, HOXA5	1	0.640515	81.5367
GOTERM_BP_FAT	GO:0009991~response to extracellular stimulus	7	0.297872	0.0971503	BMP4, ALDH1A2, SFRP2, BCHE, PPARGC1A, TIMP3, GHR	1	0.642004	81.8624
GOTERM_BP_FAT	GO:0008283~cell proliferation	11	0.468085	0.0973671	EDNRA, BMP4, SERPINF1, PDPN, SOX11, FOXC2, SPOCK1, KIT, HHIP, CXCL12, IGFBP4	1	0.640517	81.935
SMART	SM00369:LRR_TYP	6	0.255319	0.09739	OMD, LUM, LRRN1, DCN, LRRC15, LRFN5	0.999987	0.447453	68.5783
INTERPRO	IPR002870:Peptidase M12B, propeptide	3	0.12766	0.0979569	ADAMTS16, ADAM12, ADAMTS5	1	0.510755	76.5346
INTERPRO	IPR001590:Peptidase M12B, ADAM/reprolysin	3	0.12766	0.0979569	ADAMTS16, ADAM12, ADAMTS5	1	0.510755	76.5346
GOTERM_BP_FAT	GO:0021536~diencephalon development	3	0.12766	0.0983441	BMP4, ALDH1A2, ALDH1A3	1	0.64205	82.2589
SP_PIR_KEYWORDS	craniosynostosis	2	0.0851064	0.098626	FBN1, TWIST1	1	0.429635	74.8881
UP_SEQ_FEATURE	domain:EGF-like 5	3	0.12766	0.0989294	TNC, MEGF10, ODZ3	1	0.79101	81.0319
UP_SEQ_FEATURE	domain:Disintegrin	3	0.12766	0.0989294	ADAMTS16, ADAM12, ADAMTS5	1	0.79101	81.0319
UP_SEQ_FEATURE	domain:Link 2	2	0.0851064	0.0992273	ACAN, VCAN	1	0.787524	81.1317
UP_SEQ_FEATURE	domain:Fibronectin type-III 15	2	0.0851064	0.0992273	TNC, FN1	1	0.787524	81.1317
UP_SEQ_FEATURE	domain:Fibronectin type-III 14	2	0.0851064	0.0992273	TNC, FN1	1	0.787524	81.1317
UP_SEQ_FEATURE	domain:Link 1	2	0.0851064	0.0992273	ACAN, VCAN	1	0.787524	81.1317
SP_PIR_KEYWORDS	Protease	11	0.468085	0.0996045	DHH, CTSK, CORIN, FAP, ADAMTS16, PAPPA2, ADAM12, MMP13, MMP2, ADAMTS5, XPNPEP2	1	0.427095	75.2485

## Sheet: Immunoreactive
Category	Term	Count	%	PValue	Genes	Bonferroni	Benjamini	FDR
UP_SEQ_FEATURE	disulfide bond	138	6.37708	1.88181e-50	KLRC2, KLRC3, VTCN1, MMP9, TNFSF14, POSTN, IL15, CXCL11, IGHM, CXCL10, CD48, CLEC4E, FAP, TPSB2, KLRD1, TFPI2, KLRB1, CRTAM, CD3G, CD3D, CD3E, GNLY, TIMD4, TNFRSF17, TRAT1, C1QA, TXNDC3, CCR8, CD38, C1QB, CCR7, SIRPG, CCR4, CD40LG, CCR3, HTR7, CD33, CCR2, PAEP, VSIG4, PLA2G2D, KLRC1, KIR2DL4, C3AR1, CCL2, KLRK1, ITGB2, CD70, CCL5, CCL4, IL12RB1, CD69, ICOS, FCER1G, FGL2, IGKC, DEFB1, PTCRA, SFTPB…	1.32292e-47	1.32292e-47	2.83952e-47
SP_PIR_KEYWORDS	disulfide bond	140	6.4695	2.66142e-50	KLRC2, KLRC3, VTCN1, MMP9, TNFSF14, POSTN, IL15, CXCL11, IGHM, CXCL10, CD48, CLEC4E, FAP, TPSB2, KLRD1, TFPI2, KLRB1, CRTAM, CD3G, CD3D, CD3E, GNLY, TIMD4, TNFRSF17, TRAT1, C1QA, TXNDC3, CCR8, CD38, C1QB, CCR7, SIRPG, CCR4, CD40LG, CCR3, HTR7, CD33, CCR2, PAEP, VSIG4, PLA2G2D, KLRC1, KIR2DL4, C3AR1, CCL2, KLRK1, ITGB2, CD70, CCL5, CCL4, IL12RB1, CD69, ICOS, FCER1G, FGL2, IGKC, DEFB1, PTCRA, SFTPB…	7.21244e-48	7.21244e-48	3.50128e-47
GOTERM_BP_FAT	GO:0006955~immune response	73	3.37338	2.70724e-42	VTCN1, LY86, TNFSF14, FASLG, IL15, LY9, CXCL11, IGHM, CXCL10, SH2D1A, CLEC4E, CRTAM, GBP6, IL18RAP, SIT1, GZMA, LY96, IL27, EOMES, TNFRSF17, CTSS, TRAT1, NCR3, C1QA, CCR8, C1QB, CCR7, TNFSF13B, CCR4, CD40LG, CCR2, VSIG4, GBP2, LCP2, CXCL1, CCL2, C3, CXCL9, GPR65, CD70, CCL5, IL7R, CCL4, CCL20, ICOS, FCGR1A, FCER1G, IL2RG, IGKC, DEFB1, FYB, PTPRC, IL7, THEMIS, IGJ, CTLA4, CD1C, CCL19, SLAMF7, AIM2…	3.83345e-39	3.83345e-39	4.46681e-39
SP_PIR_KEYWORDS	signal	131	6.0536	9.45552e-38	VTCN1, FAM20A, MMP9, POSTN, IL15, CXCL11, IGHM, CXCL10, CD48, HTRA4, TPSB2, TFPI2, COL10A1, VNN3, CRTAM, CD3G, CD3D, CD3E, IL27, GNLY, TIMD4, C1QA, C1QB, CCR7, SIRPG, CD33, PAEP, VSIG4, PLA2G2D, KIR2DL4, CCL2, ITGB2, CCL5, CCL4, ITGBL1, IL12RB1, ICOS, FCER1G, FGL2, IGKC, DEFB1, PTCRA, SFTPB, SPP1, TYROBP, HAVCR2, FCER1A, IGJ, SLAMF6, CHI3L2, SLAMF8, ITGA4, SLAMF7, SLAMF1, LCN2, TIGIT, EMR1, FCAR,…	2.56245e-35	1.28122e-35	1.24394e-34
UP_SEQ_FEATURE	signal peptide	131	6.0536	1.06827e-37	VTCN1, FAM20A, MMP9, POSTN, IL15, CXCL11, IGHM, CXCL10, CD48, HTRA4, TPSB2, TFPI2, COL10A1, VNN3, CRTAM, CD3G, CD3D, CD3E, IL27, GNLY, TIMD4, C1QA, C1QB, CCR7, SIRPG, CD33, PAEP, VSIG4, PLA2G2D, KIR2DL4, CCL2, ITGB2, CCL5, CCL4, ITGBL1, IL12RB1, ICOS, FCER1G, FGL2, IGKC, DEFB1, PTCRA, SFTPB, SPP1, TYROBP, HAVCR2, FCER1A, IGJ, SLAMF6, CHI3L2, SLAMF8, ITGA4, SLAMF7, SLAMF1, LCN2, TIGIT, EMR1, FCAR,…	7.50992e-35	3.75496e-35	1.61194e-34
GOTERM_BP_FAT	GO:0006952~defense response	62	2.86506	4.32394e-34	KLRC2, KLRC3, AIF1, LY86, S100A9, HP, IL15, CXCL11, CXCL10, CD48, SH2D1A, SAA2, SAA1, SERPINA1, TPSB2, IL18RAP, LY96, IL27, GNLY, LYZ, TRAT1, NCR3, CD163, C1QA, C1QB, INHBA, CCR7, CCR4, CD40LG, CCR3, CCR2, MNDA, VSIG4, PLA2G2D, KIR2DL4, CXCL1, C3AR1, CCL2, C3, CXCL9, ITGB2, CCL5, CCL4, CCL20, FCGR1A, DEFB1, SPP1, TYROBP, ITK, PTPRC, HCK, RNASE6, CCL19, SLAMF7, HPR, CCL11, APOL3, CORO1A, CYBB, CCL…	6.1227e-31	3.06135e-31	7.1343e-31
SP_PIR_KEYWORDS	glycoprotein	141	6.51571	3.11848e-31	KLRC2, RARRES1, KLRC3, VTCN1, FAM20A, MMP9, TNFSF14, GPR120, POSTN, IL15, CD53, IGHM, CD48, CLEC4E, FAP, TPSB2, KLRD1, TFPI2, COL10A1, VNN3, KLRB1, CRTAM, CD3G, CD3D, CD3E, IL27, TIMD4, C1QA, CD38, C1QB, CCR7, SIRPG, CCR4, CD40LG, CCR3, HTR7, CD33, CCR2, PAEP, PLA2G2D, KLRC1, KIR2DL4, C3AR1, CCL2, KLRK1, ITGB2, CD70, CCL5, GPR141, ITGBL1, IL12RB1, CD69, ICOS, FGL2, PTCRA, SFTPB, SPP1, HAVCR2, FCE…	8.45108e-29	2.81703e-29	4.10257e-28
UP_SEQ_FEATURE	glycosylation site:N-linked (GlcNAc...)	132	6.09982	1.73713e-27	KLRC2, RARRES1, KLRC3, VTCN1, FAM20A, MMP9, TNFSF14, GPR120, POSTN, IL15, CD53, IGHM, CD48, CLEC4E, FAP, TPSB2, KLRD1, TFPI2, VNN3, KLRB1, CRTAM, CD3G, CD3D, TIMD4, C1QA, CD38, CCR7, SIRPG, CCR4, HTR7, CD33, CCR2, PAEP, PLA2G2D, KLRC1, KIR2DL4, C3AR1, CCL2, KLRK1, ITGB2, CD70, GPR141, ITGBL1, IL12RB1, CD69, ICOS, FGL2, PTCRA, SFTPB, SPP1, HAVCR2, FCER1A, IGJ, SLAMF6, CHI3L2, SLAMF8, ITGA4, SLAMF7…	1.2212e-24	4.07068e-25	2.6212e-24
GOTERM_BP_FAT	GO:0006954~inflammatory response	42	1.94085	1.00723e-26	CXCL1, C3AR1, CCL2, AIF1, C3, LY86, S100A9, CXCL9, ITGB2, IL15, CCL5, CXCL11, CCL4, CXCL10, SAA2, CCL20, SAA1, SERPINA1, SPP1, IL18RAP, LY96, IL27, LYZ, CCL19, NCR3, CD163, CCL11, C1QA, APOL3, C1QB, CCR7, CCL13, CYBB, CCR4, CXCL13, CD40LG, CCR3, CCR2, CLEC7A, VSIG4, PLA2G2D, CD14	1.42624e-23	4.75415e-24	1.66189e-23
UP_SEQ_FEATURE	topological domain:Extracellular	100	4.62107	1.02632e-23	KLRC2, KLRC3, RARRES1, VTCN1, GPR120, TNFSF14, CD53, CLEC4E, FAP, KLRD1, KLRB1, CRTAM, CD3G, CD3D, CD3E, TNFRSF17, TIMD4, TRAT1, CD38, CCR8, SIRPG, CCR7, CD40LG, CCR4, CCR3, HTR7, CD33, CCR2, CATSPER1, VSIG4, KLRC1, KIR2DL4, C3AR1, KLRK1, ITGB2, CD70, GPR141, IL12RB1, CD69, ICOS, GPR25, FCER1G, PTCRA, TYROBP, HAVCR2, FCER1A, SLAMF6, SLAMF8, ITGA4, SLAMF7, SLAMF1, TIGIT, FCAR, EMR1, CLEC7A, IL21R,…	7.21501e-21	1.80375e-21	1.54864e-20
GOTERM_BP_FAT	GO:0009611~response to wounding	45	2.07948	3.27624e-21	CXCL1, C3AR1, CCL2, AIF1, C3, LY86, S100A9, CXCL9, ITGB2, IL15, CCL5, CXCL11, CCL4, CXCL10, SAA2, CCL20, SAA1, SERPINA1, TFPI2, SPP1, IL18RAP, LY96, IL27, LYZ, CCL19, NCR3, CD163, CCL11, C1QA, P2RY12, APOL3, C1QB, CCR7, CCL13, CYBB, CCR4, CXCL13, CD40LG, CCR3, CCR2, CLEC7A, VSIG4, PLA2G2D, PLAU, CD14	4.63916e-18	1.15979e-18	5.40565e-18
SP_PIR_KEYWORDS	Immunoglobulin domain	40	1.84843	1.3794e-20	CD244, VTCN1, LY9, IGHM, FCRL6, CD48, VCAM1, FCGR1A, ICOS, CD2, CEACAM4, IGKC, FCER1A, HAVCR2, CRTAM, CD3G, IL18RAP, CD3E, ALPK2, CD1C, CTLA4, SLAMF6, TIMD4, SLAMF8, PIGR, SLAMF7, SLAMF1, CD1E, NCR3, TIGIT, SIRPG, FCAR, FCGR2B, CD33, SIGLEC8, FCRLA, FCGR2A, VSIG4, NTM, KIR2DL4	3.73816e-18	9.34541e-19	1.81469e-17
GOTERM_BP_FAT	GO:0042330~taxis	26	1.20148	8.17205e-19	CXCL1, C3AR1, CCL2, S100A9, CXCL9, ITGB2, CXCL11, CCL5, CCL4, CXCL10, CCL20, SAA2, SAA1, DEFB1, CCL19, CCL11, CCR8, CCL13, CCR7, CORO1A, CXCL13, CCR4, CCR3, CCR2, XCL2, PLAU	1.15716e-15	2.31432e-16	1.34835e-15
GOTERM_BP_FAT	GO:0006935~chemotaxis	26	1.20148	8.17205e-19	CXCL1, C3AR1, CCL2, S100A9, CXCL9, ITGB2, CXCL11, CCL5, CCL4, CXCL10, CCL20, SAA2, SAA1, DEFB1, CCL19, CCL11, CCR8, CCL13, CCR7, CORO1A, CXCL13, CCR4, CCR3, CCR2, XCL2, PLAU	1.15716e-15	2.31432e-16	1.34835e-15
SP_PIR_KEYWORDS	inflammatory response	19	0.878004	4.47974e-18	CXCL1, CCL2, C3, LY96, IL27, LY86, CXCL9, CCL19, CXCL11, CCL5, CCL4, CD163, CXCL10, CCL11, CCL13, CCL20, CXCL13, CLEC7A, CD14	1.21401e-15	2.42802e-16	5.89341e-15
UP_SEQ_FEATURE	topological domain:Cytoplasmic	102	4.71349	5.99602e-18	KLRC2, RARRES1, KLRC3, VTCN1, GPR120, TNFSF14, CD53, CLEC4E, FAP, KLRD1, KLRB1, CRTAM, CD3G, CD3D, CD3E, TNFRSF17, TIMD4, TRAT1, CD38, CCR8, SIRPG, CCR7, CCR4, CD40LG, CCR3, HTR7, CD33, CCR2, CATSPER1, VSIG4, KLRC1, KIR2DL4, C3AR1, KLRK1, ITGB2, CD70, GPR141, IL12RB1, CD69, ICOS, GPR25, FCER1G, PTCRA, TYROBP, HAVCR2, FCER1A, SLAMF6, SLAMF8, ITGA4, SLAMF7, SLAMF1, TIGIT, FCAR, EMR1, CLEC7A, IL21R,…	4.2152e-15	8.4304e-16	9.04754e-15
GOTERM_BP_FAT	GO:0002684~positive regulation of immune system process	29	1.34011	1.33913e-17	C3AR1, C3, TBX21, CD247, KLRK1, TNFSF14, IL15, IL7R, VCAM1, SH2D1A, CD2, FCER1G, IL2RG, FCER1A, PTPRC, CRTAM, THEMIS, CD3E, IL7, TRAT1, NCR3, C1QA, CD38, C1QB, CORO1A, SIRPG, TNFSF13B, CLEC7A, VSIG4	1.89621e-14	3.16034e-15	2.2095e-14
KEGG_PATHWAY	hsa04060:Cytokine-cytokine receptor interaction	34	1.57116	2.68276e-17	CXCL1, CCL2, IL21R, CXCL9, FASLG, TNFSF14, CD70, IL15, IL7R, CXCL11, CCL5, CCL4, CXCL10, IL12RB1, CCL20, IL10RA, IL2RG, IL2RB, IL18RAP, IL7, TNFRSF17, CCL19, CCL11, INHBA, CCR8, CCR7, CCL13, TNFSF13B, CCR4, CXCL13, CD40LG, CCR3, CCR2, XCL2	1.90476e-15	1.90476e-15	2.78448e-14
SP_PIR_KEYWORDS	transmembrane protein	41	1.89464	1.01354e-16	KLRC2, CD247, KLRK1, FASLG, CD70, ITGB2, ANPEP, CD53, IL7R, VCAM1, CD69, ALOX5AP, FCGR1A, CD2, FCER1G, IL2RG, FCER1A, PTPRC, IL2RB, CD3G, CD3D, CD3E, CD1C, PIGR, ITGA4, CD1E, GJB2, CD163, CD38, CCR8, CCR7, FCAR, FCGR2B, CCR4, CD40LG, CCR3, CD33, HTR7, CCR2, FCGR2A, KLRC1	3.0087e-14	4.996e-15	1.44329e-13
SP_PIR_KEYWORDS	Secreted	66	3.04991	4.85364e-16	FAM20A, LY86, MMP9, S100A9, TNFSF14, FASLG, POSTN, HP, IL15, CXCL11, IGHM, CXCL10, SAA2, SAA1, SERPINA1, TPSB2, COL11A1, TFPI2, COL10A1, LY96, GZMA, IL27, GNLY, PIGR, MMP13, CD163, GZMM, C1QA, INHBA, C1QB, GZMK, TNFSF13B, CD40LG, FCRLA, EPYC, PLA2G2D, CXCL1, CCL2, C3, LUM, CXCL9, CCL5, IL7R, CCL4, ITGBL1, CCL20, LRG1, ICOS, FGL2, MGC29506, DEFB1, SFTPB, SPP1, IL7, RNASE6, CCL19, HPR, CCL11, LCN2,…	1.20348e-13	1.72085e-14	5.88418e-13
SP_PIR_KEYWORDS	receptor	63	2.91128	1.29175e-15	RARRES3, KLRC2, KLRC3, IL21R, GPR120, IGHM, KLRD1, KLRB1, CD3G, IL18RAP, CD3D, CD3E, GPR18, GPR171, TNFRSF17, PIGR, NCR3, CD38, CCR8, CCR7, CCR4, CCR3, HTR7, CCR2, PTGDR, FCRLA, KLRC1, KIR2DL4, C3AR1, CD244, CD247, GPR65, KLRK1, ITGB2, IL7R, GPR141, IL12RB1, CD69, IL10RA, FCGR1A, GPR25, CD2, FCER1G, IL2RG, HTR3A, MS4A6A, PTCRA, FCER1A, MS4A4A, PTPRC, IL2RB, SLAMF6, SLAMF7, ITGA4, SLAMF1, P2RY12, …	3.61045e-13	4.50751e-14	1.75415e-12
GOTERM_CC_FAT	GO:0005576~extracellular region	82	3.78928	1.49146e-15	FAM20A, LY86, MMP9, TNFSF14, FASLG, POSTN, HP, IL15, CXCL11, IGHM, CXCL10, SAA2, SAA1, HTRA4, SERPINA1, CASP1, TPSB2, COL11A1, TFPI2, VNN3, COL10A1, GZMA, LY96, IL27, GNLY, LYZ, PIGR, CTSS, MMP13, CD163, GZMM, C1QA, C1QB, INHBA, CTSK, GZMK, TNFSF13B, CD40LG, FCRLA, EPYC, PLA2G2D, CXCL1, CCL2, C3, LUM, CXCL9, CD70, IL7R, CCL5, CCL4, ITGBL1, VCAM1, CCL20, LRG1, ICOS, CD2, FGL2, MGC29506, IGKC, THBS…	2.48246e-13	2.48246e-13	1.76525e-12
GOTERM_BP_FAT	GO:0002694~regulation of leukocyte activation	23	1.06285	4.25175e-15	FCER1A, PTPRC, SIT1, IL7, CD3E, IL27, TBX21, KLRK1, CTLA4, TNFSF14, IL15, IL7R, VCAM1, TIGIT, INHBA, CD38, CORO1A, SIRPG, TNFSF13B, CD2, IL2RG, IRF4, VSIG4	5.97389e-12	8.53428e-13	6.9611e-12
GOTERM_BP_FAT	GO:0051249~regulation of lymphocyte activation	22	1.01664	4.54821e-15	PTPRC, SIT1, CD3E, IL7, IL27, TBX21, KLRK1, CTLA4, TNFSF14, IL15, IL7R, VCAM1, TIGIT, INHBA, CD38, CORO1A, SIRPG, TNFSF13B, CD2, IL2RG, IRF4, VSIG4	6.44551e-12	8.05689e-13	7.50511e-12
GOTERM_MF_FAT	GO:0005125~cytokine activity	23	1.06285	1.2436e-14	CXCL1, CCL2, IL7, IL27, CXCL9, FASLG, CCL19, TNFSF14, CD70, IL15, CXCL11, CCL5, CCL4, CXCL10, CCL11, INHBA, CCL13, TNFSF13B, CCL20, CD40LG, CXCL13, XCL2, SPP1	4.02878e-12	4.02878e-12	1.68088e-11
GOTERM_BP_FAT	GO:0050865~regulation of cell activation	23	1.06285	1.32118e-14	FCER1A, PTPRC, SIT1, IL7, CD3E, IL27, TBX21, KLRK1, CTLA4, TNFSF14, IL15, IL7R, VCAM1, TIGIT, INHBA, CD38, CORO1A, SIRPG, TNFSF13B, CD2, IL2RG, IRF4, VSIG4	1.87077e-11	2.07867e-12	2.17937e-11
INTERPRO	IPR003599:Immunoglobulin subtype	29	1.34011	1.77732e-14	CD244, VTCN1, LY9, FCRL6, CD48, VCAM1, FCGR1A, CEACAM4, FCER1A, HAVCR2, CRTAM, IL18RAP, ALPK2, SLAMF6, TIMD4, PIGR, SLAMF7, NCR3, TIGIT, SIRPG, FCAR, FCGR2B, SIGLEC8, CD33, FCRLA, FCGR2A, VSIG4, NTM, KIR2DL4	7.08766e-12	7.08766e-12	2.47691e-11
SP_PIR_KEYWORDS	cytokine	22	1.01664	2.32858e-14	CXCL1, CCL2, IL7, IL27, CXCL9, FASLG, CCL19, TNFSF14, CD70, IL15, CXCL11, CCL5, CCL4, CXCL10, CCL11, CCL13, TNFSF13B, CCL20, CD40LG, CXCL13, XCL2, SPP1	6.31828e-12	7.01994e-13	3.06755e-11
GOTERM_MF_FAT	GO:0042379~chemokine receptor binding	14	0.64695	4.5864e-14	CXCL1, CCL2, CXCL9, CCL19, CXCL11, CCL5, CCL4, CXCL10, CCL11, CCL13, CCL20, CXCL13, CCR2, XCL2	1.48561e-11	7.42806e-12	6.19949e-11
INTERPRO	IPR013783:Immunoglobulin-like fold	36	1.66359	5.48978e-14	VTCN1, IGHM, FCRL6, CD48, VCAM1, FCGR1A, ICOS, CD2, CEACAM4, IGKC, FCER1A, HAVCR2, CRTAM, IL18RAP, CD3G, CD3D, CD3E, ALPK2, CD1C, CTLA4, TIMD4, PIGR, CD1E, NCR3, TIGIT, SIRPG, FCAR, TARP, FCGR2B, CD33, SIGLEC8, FCRLA, FCGR2A, VSIG4, NTM, KIR2DL4	2.18832e-11	1.09416e-11	7.64722e-11
INTERPRO	IPR007110:Immunoglobulin-like	34	1.57116	1.01105e-13	CD244, VTCN1, LY9, IGHM, FCRL6, CD48, VCAM1, FCGR1A, CEACAM4, IGKC, FCER1A, HAVCR2, CRTAM, IL18RAP, ALPK2, CD1C, SLAMF6, TIMD4, SLAMF8, PIGR, SLAMF7, SLAMF1, CD1E, NCR3, TIGIT, SIRPG, TARP, FCGR2B, CD33, SIGLEC8, FCRLA, FCGR2A, VSIG4, NTM	4.03554e-11	1.34518e-11	1.41021e-10
GOTERM_BP_FAT	GO:0050863~regulation of T cell activation	19	0.878004	1.06183e-13	PTPRC, SIT1, CD3E, IL7, IL27, KLRK1, CTLA4, TNFSF14, IL15, IL7R, VCAM1, TIGIT, CORO1A, SIRPG, TNFSF13B, CD2, IL2RG, IRF4, VSIG4	1.5029e-10	1.50291e-11	1.75127e-10
GOTERM_CC_FAT	GO:0005615~extracellular space	43	1.98706	1.22217e-13	CXCL1, CCL2, C3, MMP9, LY86, CXCL9, TNFSF14, FASLG, CD70, HP, IL15, CCL5, CXCL11, CCL4, CXCL10, VCAM1, SAA2, CCL20, SAA1, FGL2, SERPINA1, SFTPB, SPP1, VNN3, IL7, LY96, IL27, GNLY, LYZ, CCL19, CHI3L2, MMP13, HPR, CCL11, C1QA, INHBA, C1QB, CTSK, CCL13, TNFSF13B, CXCL13, CD40LG, SULF1, XCL2	2.10245e-11	1.05123e-11	1.49425e-10
GOTERM_BP_FAT	GO:0001775~cell activation	27	1.24769	1.27734e-13	IL21R, KLRK1, TNFSF14, IL15, IL7R, CD48, VCAM1, SAA2, SAA1, CD2, RHOH, PTPRC, CRTAM, CD3G, CD3D, THEMIS, CD3E, IL7, EOMES, ITGA4, SLAMF7, SLAMF1, P2RY12, CD40LG, CLEC7A, IRF4, LCP2	1.80946e-10	1.64496e-11	2.10842e-10
GOTERM_BP_FAT	GO:0046649~lymphocyte activation	23	1.06285	1.94365e-13	PTPRC, CRTAM, CD3G, CD3D, IL7, THEMIS, CD3E, IL21R, KLRK1, EOMES, TNFSF14, ITGA4, IL15, SLAMF7, IL7R, SLAMF1, CD48, VCAM1, CD40LG, CD2, CLEC7A, IRF4, RHOH	2.7527e-10	2.29392e-11	3.20755e-10
INTERPRO	IPR001811:Small chemokine, interleukin-8-like	13	0.600739	2.21335e-13	CXCL1, CCL2, CXCL9, CCL19, CXCL11, CCL5, CCL4, CXCL10, CCL11, CCL13, CCL20, CXCL13, XCL2	8.833e-11	2.20824e-11	3.08664e-10
GOTERM_BP_FAT	GO:0007626~locomotory behavior	26	1.20148	3.33359e-13	CXCL1, C3AR1, CCL2, S100A9, CXCL9, ITGB2, CXCL11, CCL5, CCL4, CXCL10, CCL20, SAA2, SAA1, DEFB1, CCL19, CCL11, CCR8, CCL13, CCR7, CORO1A, CXCL13, CCR4, CCR3, CCR2, XCL2, PLAU	4.72094e-10	3.6315e-11	5.50093e-10
GOTERM_MF_FAT	GO:0008009~chemokine activity	13	0.600739	5.60659e-13	CXCL1, CCL2, CXCL9, CCL19, CXCL11, CCL5, CCL4, CXCL10, CCL11, CCL13, CCL20, CXCL13, XCL2	1.81655e-10	6.05516e-11	7.58005e-10
GOTERM_BP_FAT	GO:0045321~leukocyte activation	24	1.10906	1.33685e-12	PTPRC, CRTAM, CD3G, CD3D, IL7, THEMIS, CD3E, IL21R, KLRK1, EOMES, TNFSF14, ITGA4, IL15, SLAMF7, IL7R, SLAMF1, CD48, VCAM1, CD40LG, CD2, CLEC7A, IRF4, LCP2, RHOH	1.89294e-09	1.3521e-10	2.20569e-09
GOTERM_CC_FAT	GO:0044421~extracellular region part	49	2.26433	3.1427e-12	MMP9, LY86, FASLG, TNFSF14, POSTN, HP, IL15, CXCL11, CXCL10, SAA2, SAA1, SERPINA1, TFPI2, COL11A1, VNN3, COL10A1, LY96, GNLY, IL27, LYZ, MMP13, C1QA, INHBA, C1QB, CTSK, TNFSF13B, CD40LG, EPYC, CXCL1, CCL2, C3, LUM, CXCL9, CD70, CCL5, CCL4, VCAM1, CCL20, FGL2, SFTPB, SPP1, IL7, CCL19, CHI3L2, HPR, CCL11, CCL13, CXCL13, SULF1, XCL2	5.40546e-10	1.80182e-10	3.84162e-09
SMART	SM00199:SCY	13	0.600739	4.04511e-12	CXCL1, CCL2, CXCL9, CCL19, CXCL11, CCL5, CCL4, CXCL10, CCL11, CCL13, CCL20, CXCL13, XCL2	3.72149e-10	3.72149e-10	4.4192e-09
GOTERM_BP_FAT	GO:0006968~cellular defense response	14	0.64695	4.09426e-12	ITK, KLRC2, KLRC3, LY96, GNLY, CXCL9, CCL5, TRAT1, SH2D1A, CCR3, CCR2, MNDA, TYROBP, KIR2DL4	5.7975e-09	3.865e-10	6.75537e-09
SMART	SM00409:IG	29	1.34011	5.32609e-12	CD244, VTCN1, LY9, FCRL6, CD48, VCAM1, FCGR1A, CEACAM4, FCER1A, HAVCR2, CRTAM, IL18RAP, ALPK2, SLAMF6, TIMD4, PIGR, SLAMF7, NCR3, TIGIT, SIRPG, FCAR, FCGR2B, SIGLEC8, CD33, FCRLA, FCGR2A, VSIG4, NTM, KIR2DL4	4.89999e-10	2.44999e-10	5.81865e-09
GOTERM_CC_FAT	GO:0009897~external side of plasma membrane	21	0.970425	6.48873e-12	FCER1A, PTPRC, IL2RB, CD244, CD3E, KLRK1, CTLA4, FASLG, ITGA4, IL7R, SLAMF1, CD48, VCAM1, IL12RB1, CD69, ICOS, CD2, FCER1G, IL2RG, CLEC7A, KLRD1	1.11606e-09	2.79014e-10	7.93173e-09
INTERPRO	IPR015631:Signalling lymphocyte activation molecule	8	0.369686	1.07504e-11	CD48, CD244, CD2, SLAMF6, SLAMF8, LY9, SLAMF7, SLAMF1	4.28941e-09	8.57882e-10	1.49893e-08
SP_PIR_KEYWORDS	immune response	21	0.970425	1.35121e-11	CRTAM, SIT1, VTCN1, LY96, THEMIS, C3, IL27, LY86, CD1C, EOMES, TNFRSF17, CD1E, TRAT1, PSMB9, C1QA, C1QB, CLEC4E, FCGR1A, CLEC7A, VSIG4, CD14	3.66177e-09	3.66177e-10	1.77761e-08
GOTERM_CC_FAT	GO:0005887~integral to plasma membrane	54	2.49538	1.46922e-11	KLRC2, FASLG, ANPEP, IL15, CD48, EVI2B, CEACAM4, SIT1, CD3G, CD3E, PIGR, TRAT1, CD163, NCR3, CCR8, CCR7, TARP, CCR4, CD40LG, CCR3, CD33, HTR7, CCR2, KLRC1, KIR2DL4, C3AR1, GPR65, KLRK1, ITGB2, CD70, ITGBL1, IL12RB1, LAPTM5, CD69, CLEC2B, ICOS, GPR25, CD2, FCER1G, IL2RG, HTR3A, GPNMB, TYROBP, FCER1A, PTPRC, IL2RB, CD1C, CTLA4, ITGA4, CD1E, CYBB, FCAR, EMR1, NKG7	2.52707e-09	5.05413e-10	1.79597e-08
GOTERM_CC_FAT	GO:0031226~intrinsic to plasma membrane	54	2.49538	3.44662e-11	KLRC2, FASLG, ANPEP, IL15, CD48, EVI2B, CEACAM4, SIT1, CD3G, CD3E, PIGR, TRAT1, CD163, NCR3, CCR8, CCR7, TARP, CCR4, CD40LG, CCR3, CD33, HTR7, CCR2, KLRC1, KIR2DL4, C3AR1, GPR65, KLRK1, ITGB2, CD70, ITGBL1, IL12RB1, LAPTM5, CD69, CLEC2B, ICOS, GPR25, CD2, FCER1G, IL2RG, HTR3A, GPNMB, TYROBP, FCER1A, PTPRC, IL2RB, CD1C, CTLA4, ITGA4, CD1E, CYBB, FCAR, EMR1, NKG7	5.92819e-09	9.88031e-10	4.21312e-08
INTERPRO	IPR013106:Immunoglobulin V-set	22	1.01664	4.42438e-11	HAVCR2, FCER1A, CRTAM, VTCN1, SLAMF6, CTLA4, TIMD4, PIGR, SLAMF7, IGHM, NCR3, VCAM1, TIGIT, SIRPG, FCGR2B, TARP, CD33, SIGLEC8, CD2, CEACAM4, IGKC, VSIG4	1.76533e-08	2.94221e-09	6.16891e-08
GOTERM_BP_FAT	GO:0002696~positive regulation of leukocyte activation	16	0.739372	4.4506e-11	FCER1A, PTPRC, CD3E, IL7, TBX21, KLRK1, TNFSF14, IL15, IL7R, VCAM1, CD38, CORO1A, SIRPG, TNFSF13B, CD2, IL2RG	6.30206e-08	3.93879e-09	7.34329e-08
GOTERM_BP_FAT	GO:0050778~positive regulation of immune response	18	0.831793	4.71048e-11	FCER1A, C3AR1, PTPRC, CRTAM, THEMIS, CD3E, C3, CD247, KLRK1, IL15, NCR3, C1QA, C1QB, SH2D1A, TNFSF13B, FCER1G, CLEC7A, VSIG4	6.67005e-08	3.92356e-09	7.77208e-08
GOTERM_CC_FAT	GO:0005886~plasma membrane	109	5.03697	5.58822e-11	KLRC2, AIF1, VTCN1, TNFSF14, GPR120, IL15, CD53, IGHM, CD48, FAP, KLRD1, VNN3, KLRB1, CRTAM, CD3G, CD3D, CD3E, TNFRSF17, TRAT1, CD38, CCR8, SIRPG, CCR7, CCR4, CD40LG, CCR3, HTR7, CD33, CATSPER1, CCR2, VSIG4, GBP2, KLRC1, KIR2DL4, C3AR1, KLRK1, ITGB2, CD70, GPR141, ITGBL1, IL12RB1, LAPTM5, CD69, ICOS, GPR25, FCER1G, TYROBP, FCER1A, ITK, VAV3, SLAMF6, ITGA4, SLAMF1, TIGIT, CORO1A, RGS1, FCAR, DIO2,…	9.61174e-09	1.37311e-09	6.83099e-08
GOTERM_BP_FAT	GO:0050867~positive regulation of cell activation	16	0.739372	8.74447e-11	FCER1A, PTPRC, CD3E, IL7, TBX21, KLRK1, TNFSF14, IL15, IL7R, VCAM1, CD38, CORO1A, SIRPG, TNFSF13B, CD2, IL2RG	1.23822e-07	6.87898e-09	1.4428e-07
SP_PIR_KEYWORDS	chemotaxis	13	0.600739	1.31304e-10	C3AR1, CCL2, S100A9, CCL19, CXCL11, CCL5, CCL4, CXCL10, CCL11, CCL13, CCL20, CXCL13, XCL2	3.55834e-08	3.23486e-09	1.7274e-07
KEGG_PATHWAY	hsa04650:Natural killer cell mediated cytotoxicity	19	0.878004	3.68468e-10	KLRC2, CD244, VAV3, KLRC3, CD247, KLRK1, FASLG, GZMB, ITGB2, NCR3, CD48, SH2D1A, FCER1G, KLRD1, SH2D1B, KLRC1, KIR2DL4, LCP2, TYROBP	2.61612e-08	1.30806e-08	3.82439e-07
SP_PIR_KEYWORDS	transmembrane	110	5.08318	5.39826e-10	KLRC2, RARRES1, KLRC3, VTCN1, TNFSF14, GPR120, CD53, IGHM, CLEC4E, FAP, KLRD1, KLRB1, CRTAM, CD3G, CD3D, CD3E, TNFRSF17, TIMD4, TRAT1, CD38, CCR8, SIRPG, CCR7, CCR4, CD40LG, CCR3, HTR7, CD33, CATSPER1, CCR2, VSIG4, KLRC1, KIR2DL4, C3AR1, KLRK1, ITGB2, CD70, GPR141, IL12RB1, LAPTM5, CD69, ICOS, GPR25, FCER1G, PTCRA, TYROBP, HAVCR2, FCER1A, SLAMF6, SLAMF8, ITGA4, SLAMF7, SLAMF1, TIGIT, PDZK1IP1, FC…	1.46293e-07	1.21911e-08	7.10179e-07
GOTERM_BP_FAT	GO:0042110~T cell activation	16	0.739372	5.44549e-10	PTPRC, CRTAM, CD3G, CD3D, THEMIS, CD3E, IL7, EOMES, TNFSF14, IL15, IL7R, CD48, CD2, CLEC7A, IRF4, RHOH	7.71081e-07	4.05832e-08	8.9848e-07
UP_SEQ_FEATURE	transmembrane region	108	4.99076	1.44036e-09	KLRC2, RARRES1, KLRC3, VTCN1, TNFSF14, GPR120, CD53, CLEC4E, FAP, KLRD1, KLRB1, CRTAM, CD3G, CD3D, CD3E, TNFRSF17, TIMD4, TRAT1, CD38, CCR8, SIRPG, CCR7, CCR4, CD40LG, CCR3, HTR7, CD33, CATSPER1, CCR2, VSIG4, KLRC1, KIR2DL4, C3AR1, KLRK1, ITGB2, CD70, GPR141, IL12RB1, LAPTM5, CD69, ICOS, GPR25, FCER1G, PTCRA, TYROBP, HAVCR2, FCER1A, SLAMF6, SLAMF8, ITGA4, SLAMF7, SLAMF1, TIGIT, PDZK1IP1, FCAR, DI…	1.01257e-06	1.68762e-07	2.1734e-06
GOTERM_MF_FAT	GO:0030246~carbohydrate binding	23	1.06285	1.79315e-09	KLRB1, PTPRC, KLRC2, CCL2, KLRC3, LGALS2, KLRK1, LGALS12, POSTN, LOC400696, CLEC4E, CLECL1, CD69, CD33, SIGLEC8, CLEC2B, CLEC7A, GPNMB, EPYC, KLRD1, THBS2, KLRC1, CD14	5.8098e-07	1.45245e-07	2.4243e-06
GOTERM_BP_FAT	GO:0051251~positive regulation of lymphocyte activation	14	0.64695	1.82012e-09	PTPRC, CD3E, IL7, TBX21, KLRK1, TNFSF14, IL15, IL7R, VCAM1, CD38, SIRPG, CORO1A, TNFSF13B, IL2RG	2.57728e-06	1.28864e-07	3.00311e-06
SP_PIR_KEYWORDS	immunoglobulin receptor	7	0.323475	1.93921e-09	FCER1A, FCAR, FCGR2B, FCGR1A, FCER1G, FCGR2A, PIGR	5.25527e-07	4.04252e-08	2.55117e-06
SP_PIR_KEYWORDS	membrane	127	5.86876	2.1741e-09	KLRC2, RARRES1, KLRC3, VTCN1, AIF1, S100A9, TNFSF14, GPR120, CD53, IGHM, BTK, CD48, CLEC4E, FAP, KLRD1, VNN3, KLRB1, CRTAM, CD3G, CD3D, CD3E, TNFRSF17, TIMD4, TRAT1, CCR8, CD38, SIRPG, CCR7, CCR4, CD40LG, CCR3, HTR7, CD33, CATSPER1, CCR2, VSIG4, GBP2, KLRC1, KIR2DL4, C3AR1, KLRK1, ITGB2, CD70, GPR141, LAPTM5, IL12RB1, CD69, ICOS, GPR25, FCER1G, PTCRA, TYROBP, HAVCR2, FCER1A, ITK, SLAMF6, SLAMF8, …	5.89182e-07	4.20844e-08	2.86018e-06
GOTERM_BP_FAT	GO:0048584~positive regulation of response to stimulus	20	0.924214	2.24077e-09	FCER1A, C3AR1, PTPRC, CRTAM, THEMIS, CD3E, C3, CD247, KLRK1, IL15, CCL5, NCR3, C1QA, C1QB, SH2D1A, TNFSF13B, CCR4, FCER1G, CLEC7A, VSIG4	3.17292e-06	1.51092e-07	3.69716e-06
SP_PIR_KEYWORDS	Lectin	16	0.739372	2.43665e-09	KLRB1, KLRC2, KLRC3, LGALS2, LGALS12, KLRK1, LOC400696, CLEC4E, CLECL1, CD69, SIGLEC8, CLEC2B, CD33, CLEC7A, KLRD1, KLRC1	6.60331e-07	4.40221e-08	3.20558e-06
KEGG_PATHWAY	hsa04062:Chemokine signaling pathway	21	0.970425	2.53094e-09	CXCL1, ITK, CCL2, VAV3, HCK, CXCL9, CCL19, CXCL11, CCL5, CCL4, CXCL10, CCL11, CCR8, CCL13, CCR7, CCL20, CCR4, CXCL13, CCR3, CCR2, XCL2	1.79697e-07	5.9899e-08	2.62691e-06
GOTERM_CC_FAT	GO:0009986~cell surface	25	1.15527	3.70533e-09	CD244, KLRK1, FASLG, CD53, IL7R, CD48, VCAM1, IL12RB1, CD69, ICOS, CD2, FCER1G, IL2RG, KLRD1, FCER1A, PTPRC, IL2RB, CD3E, CTLA4, ITGA4, SLAMF1, TIGIT, CD38, SULF1, CLEC7A	6.37316e-07	7.96645e-08	4.52936e-06
GOTERM_BP_FAT	GO:0001817~regulation of cytokine production	17	0.785582	1.15809e-08	FCER1A, CRTAM, CD3E, IL27, KLRK1, TIGIT, INHBA, SAA2, CD40LG, SAA1, FCER1G, UBASH3A, CLEC7A, IRF4, VSIG4, CASP1, CD14	1.63985e-05	7.45391e-07	1.9108e-05
SP_PIR_KEYWORDS	cell membrane	61	2.81885	1.1937e-08	AIF1, VTCN1, S100A9, TNFSF14, FASLG, GPR120, ANPEP, IGHM, CD48, FAP, NT5E, VNN3, RHOH, SIT1, GPR18, GPR171, TNFRSF17, PIGR, TRAT1, NCR3, CD163, CCR8, CCR7, CLECL1, TNFSF13B, CCR4, CD40LG, CCR3, CD33, HTR7, CATSPER1, CCR2, PTGDR, GBP2, KIR2DL4, C3AR1, GPR65, IL7R, APBB1IP, GPR141, FCGR1A, ICOS, GPR25, FCER1G, HTR3A, FCER1A, ITK, SLAMF6, CD1C, SLAMF1, GJB2, TIGIT, P2RY12, P2RY10, EMR1, FCAR, FCGR2B…	3.23493e-06	2.02184e-07	1.5704e-05
GOTERM_BP_FAT	GO:0050870~positive regulation of T cell activation	12	0.554529	1.46067e-08	VCAM1, PTPRC, CORO1A, SIRPG, TNFSF13B, IL7, CD3E, KLRK1, TNFSF14, IL2RG, IL15, IL7R	2.06829e-05	8.99266e-07	2.41004e-05
GOTERM_BP_FAT	GO:0007610~behavior	26	1.20148	3.01595e-08	CXCL1, C3AR1, CCL2, S100A9, CXCL9, ITGB2, CXCL11, CCL5, CCL4, CXCL10, CCL20, SAA2, SAA1, DEFB1, CCL19, CCL11, CCR8, CCL13, CCR7, CORO1A, CXCL13, CCR4, CCR3, CCR2, XCL2, PLAU	4.27049e-05	1.77941e-06	4.97617e-05
GOTERM_BP_FAT	GO:0002697~regulation of immune effector process	13	0.600739	3.12393e-08	FCER1A, PTPRC, CRTAM, C3, TBX21, IL27, KLRK1, IL15, IL7R, NCR3, SH2D1A, CD40LG, FCER1G	4.42338e-05	1.76939e-06	5.15433e-05
KEGG_PATHWAY	hsa04640:Hematopoietic cell lineage	14	0.64695	3.22405e-08	CD3G, CD3D, CD3E, IL7, CD1C, ANPEP, ITGA4, IL7R, CD1E, CD38, FCGR1A, CD33, CD2, CD14	2.28907e-06	5.72268e-07	3.34629e-05
GOTERM_BP_FAT	GO:0007166~cell surface receptor linked signal transduction	58	2.68022	3.49402e-08	GPR120, CXCL11, CXCL10, KLRD1, KLRB1, CD3G, IL18RAP, CD3D, STAP1, CD3E, LY96, GPR18, GPR171, INHBA, CCR8, CCR7, CCR4, CCR3, HTR7, CCR2, PTGDR, KLRC1, LCP2, CXCL1, C3AR1, CCL2, C3, CD247, GPR65, KLRK1, CXCL9, ITGB2, CCL5, IL7R, GPR141, ITGBL1, IL12RB1, CCL20, GPR25, CD2, FCER1G, DEFB1, FCER1A, PTPRC, VAV3, THEMIS, CCL19, ITGA4, BIRC3, P2RY12, P2RY10, RGS1, EMR1, SFRP2, CLEC7A, CD14, GPR115, ADAMDE…	4.94741e-05	1.90289e-06	5.76496e-05
GOTERM_CC_FAT	GO:0044459~plasma membrane part	70	3.23475	4.17241e-08	KLRC2, AIF1, FASLG, ANPEP, IL15, CD48, EVI2B, CEACAM4, KLRD1, RHOH, CD3G, SIT1, CD3D, CD3E, GZMA, GZMB, PIGR, TRAT1, NCR3, CD163, CCR8, CCR7, TARP, CCR4, CD40LG, CCR3, HTR7, CD33, CCR2, GBP2, KLRC1, KIR2DL4, C3AR1, CD244, CD247, GPR65, KLRK1, ITGB2, CD70, IL7R, APBB1IP, ITGBL1, VCAM1, LAPTM5, IL12RB1, CD69, ICOS, CLEC2B, GPR25, CD2, FCER1G, IL2RG, HTR3A, GPNMB, TYROBP, FCER1A, PTPRC, IL2RB, CTLA4…	7.17652e-06	7.97394e-07	5.10032e-05
GOTERM_MF_FAT	GO:0005529~sugar binding	16	0.739372	4.96804e-08	KLRB1, KLRC2, KLRC3, LGALS2, LGALS12, KLRK1, LOC400696, CLEC4E, CLECL1, CD69, SIGLEC8, CLEC2B, CD33, CLEC7A, KLRD1, KLRC1	1.60963e-05	3.21928e-06	6.71666e-05
GOTERM_BP_FAT	GO:0002521~leukocyte differentiation	14	0.64695	7.29046e-08	PTPRC, CD3D, THEMIS, CD3E, IL7, MMP9, EOMES, IL15, ITGA4, IL7R, VCAM1, CD40LG, IRF4, RHOH	0.000103228	3.82343e-06	0.000120289
SP_PIR_KEYWORDS	polymorphism	190	8.78004	8.11577e-08	RARRES3, KLRC2, KLRC3, RARRES1, AIF1, FAM20A, S100A9, POSTN, IGHM, BTK, CD48, TPSB2, KLRD1, COL10A1, VNN3, KLRB1, GBP6, CRTAM, CD3G, CD3D, EOMES, TIMD4, C1QA, TXNDC3, C1QB, CD38, CCR8, SIRPG, CCR7, CD40LG, CCR4, HTR7, CD33, CCR3, CCR2, CATSPER1, ST18, GRAP2, VSIG4, PLA2G2D, KLRC1, GSDMC, ITGBL1, UBASH3A, FGL2, PTCRA, SPP1, TYROBP, FCER1A, LGALS2, CHI3L2, SLAMF8, SLAMF7, SLAMF1, APOL3, SFRP2, C10O…	2.19935e-05	1.29375e-06	0.000106769
GOTERM_BP_FAT	GO:0002706~regulation of lymphocyte mediated immunity	10	0.462107	8.80284e-08	FCER1A, PTPRC, SH2D1A, CRTAM, C3, TBX21, KLRK1, FCER1G, IL7R, NCR3	0.00012464	4.45171e-06	0.000145243
GOTERM_BP_FAT	GO:0006874~cellular calcium ion homeostasis	16	0.739372	9.24502e-08	PTPRC, C3AR1, CCL2, CCL19, CCL5, CCL11, CCR8, CD38, CCR7, CCL13, SAA2, CXCL13, CCR4, SAA1, CCR3, CCR2	0.000130901	4.51411e-06	0.000152538
UP_SEQ_FEATURE	sequence variant	195	9.01109	9.84906e-08	RARRES3, KLRC2, RARRES1, KLRC3, AIF1, FAM20A, S100A9, POSTN, IGHM, BTK, CD48, TPSB2, KLRD1, COL10A1, VNN3, PITX2, KLRB1, CRTAM, GBP6, CD3G, CD3D, EOMES, TIMD4, TXNDC3, C1QA, C1QB, CD38, CCR8, SIRPG, CCR7, CCR4, KRT16, CD40LG, CCR3, CD33, HTR7, CCR2, CATSPER1, ST18, GRAP2, VSIG4, PLA2G2D, KLRC1, GSDMC, ITGBL1, FGL2, UBASH3A, IGKC, PTCRA, SPP1, TYROBP, FCER1A, LGALS2, CHI3L2, SLAMF8, SLAMF7, SLAMF1…	6.92365e-05	9.89122e-06	0.000148615
GOTERM_BP_FAT	GO:0055074~calcium ion homeostasis	16	0.739372	1.31854e-07	PTPRC, C3AR1, CCL2, CCL19, CCL5, CCL11, CCR8, CD38, CCR7, CCL13, SAA2, CXCL13, CCR4, SAA1, CCR3, CCR2	0.000186687	6.22348e-06	0.000217552
SP_PIR_KEYWORDS	Signal-anchor	22	1.01664	1.50178e-07	KLRB1, KLRC2, RARRES1, KLRC3, KLRK1, FASLG, TNFSF14, TNFRSF17, CD70, ANPEP, TRAT1, CD38, TNFSF13B, CLEC4E, CLECL1, CD40LG, CD69, FAP, CLEC2B, CLEC7A, KLRD1, KLRC1	4.06974e-05	2.26101e-06	0.000197569
GOTERM_BP_FAT	GO:0006875~cellular metal ion homeostasis	16	0.739372	2.27396e-07	PTPRC, C3AR1, CCL2, CCL19, CCL5, CCL11, CCR8, CD38, CCR7, CCL13, SAA2, CXCL13, CCR4, SAA1, CCR3, CCR2	0.000321941	1.03868e-05	0.000375192
GOTERM_BP_FAT	GO:0002703~regulation of leukocyte mediated immunity	10	0.462107	2.62421e-07	FCER1A, PTPRC, SH2D1A, CRTAM, C3, TBX21, KLRK1, FCER1G, IL7R, NCR3	0.000371519	1.1612e-05	0.000432981
GOTERM_BP_FAT	GO:0030005~cellular di-, tri-valent inorganic cation homeostasis	17	0.785582	2.74838e-07	PTPRC, C3AR1, CCL2, CCL19, HP, CCL5, HPR, CCL11, CCR8, CD38, CCR7, CCL13, SAA2, SAA1, CXCL13, CCR4, CCR3, CCR2	0.000389095	1.1793e-05	0.000453469
GOTERM_BP_FAT	GO:0045619~regulation of lymphocyte differentiation	10	0.462107	3.49083e-07	INHBA, PTPRC, IL7, IL27, CD2, CTLA4, IL2RG, IRF4, IL15, IL7R	0.00049418	1.45382e-05	0.000575969
GOTERM_BP_FAT	GO:0030098~lymphocyte differentiation	12	0.554529	3.58714e-07	VCAM1, PTPRC, CD3D, IL7, CD3E, CD40LG, THEMIS, EOMES, IL15, ITGA4, IL7R, RHOH	0.000507811	1.45125e-05	0.00059186
GOTERM_BP_FAT	GO:0050670~regulation of lymphocyte proliferation	11	0.508318	3.97299e-07	VCAM1, CD38, PTPRC, CORO1A, TNFSF13B, IL7, CD3E, IL27, CTLA4, IL15, VSIG4	0.000562417	1.5627e-05	0.000655523
GOTERM_BP_FAT	GO:0055065~metal ion homeostasis	16	0.739372	4.06559e-07	PTPRC, C3AR1, CCL2, CCL19, CCL5, CCL11, CCR8, CD38, CCR7, CCL13, SAA2, CXCL13, CCR4, SAA1, CCR3, CCR2	0.000575522	1.5559e-05	0.000670801
GOTERM_BP_FAT	GO:0032944~regulation of mononuclear cell proliferation	11	0.508318	4.45216e-07	VCAM1, CD38, PTPRC, CORO1A, TNFSF13B, IL7, CD3E, IL27, CTLA4, IL15, VSIG4	0.000630227	1.659e-05	0.000734583
GOTERM_BP_FAT	GO:0070663~regulation of leukocyte proliferation	11	0.508318	4.45216e-07	VCAM1, CD38, PTPRC, CORO1A, TNFSF13B, IL7, CD3E, IL27, CTLA4, IL15, VSIG4	0.000630227	1.659e-05	0.000734583
SP_PIR_KEYWORDS	zymogen	15	0.693161	5.12655e-07	GZMA, MMP9, GZMB, CTSS, GZMH, MMP13, PSMB9, GZMM, CASP5, GZMK, CTSK, TPSB2, TPSAB1, CASP1, PLAU, ADAMDEC1	0.00013892	7.31205e-06	0.000674431
GOTERM_BP_FAT	GO:0055066~di-, tri-valent inorganic cation homeostasis	17	0.785582	5.50911e-07	PTPRC, C3AR1, CCL2, CCL19, HP, CCL5, HPR, CCL11, CCR8, CD38, CCR7, CCL13, SAA2, SAA1, CXCL13, CCR4, CCR3, CCR2	0.000779785	2.00021e-05	0.000908973
GOTERM_BP_FAT	GO:0002708~positive regulation of lymphocyte mediated immunity	8	0.369686	5.51338e-07	FCER1A, PTPRC, SH2D1A, CRTAM, C3, KLRK1, FCER1G, NCR3	0.00078039	1.95172e-05	0.000909678
GOTERM_BP_FAT	GO:0002705~positive regulation of leukocyte mediated immunity	8	0.369686	5.51338e-07	FCER1A, PTPRC, SH2D1A, CRTAM, C3, KLRK1, FCER1G, NCR3	0.00078039	1.95172e-05	0.000909678
UP_SEQ_FEATURE	domain:Ig-like V-type	12	0.554529	6.54513e-07	HAVCR2, TIGIT, SIRPG, CRTAM, CD33, SIGLEC8, ICOS, CD2, CTLA4, TIMD4, CEACAM4, SLAMF1	0.000460017	5.75137e-05	0.000987607
GOTERM_BP_FAT	GO:0045580~regulation of T cell differentiation	9	0.415896	7.6091e-07	PTPRC, IL7, IL27, CD2, CTLA4, IL2RG, IRF4, IL15, IL7R	0.00107687	2.62789e-05	0.00125546
UP_SEQ_FEATURE	domain:C-type lectin	10	0.462107	8.41881e-07	KLRB1, KLRC2, KLRC3, CLEC4E, CD69, CLEC2B, KLRK1, CLEC7A, KLRD1, KLRC1	0.000591667	6.57581e-05	0.00127033
INTERPRO	IPR000827:Small chemokine, C-C group, conserved site	7	0.323475	9.70427e-07	CCL11, CCL13, CCL2, CCL20, CCL19, CCL5, CCL4	0.000387126	5.53129e-05	0.00135306
GOTERM_MF_FAT	GO:0019865~immunoglobulin binding	6	0.277264	1.06873e-06	FCER1A, FCAR, FCGR2B, FCGR1A, FCER1G, FCGR2A	0.00034621	5.771e-05	0.00144489
GOTERM_BP_FAT	GO:0030003~cellular cation homeostasis	17	0.785582	1.23898e-06	PTPRC, C3AR1, CCL2, CCL19, HP, CCL5, HPR, CCL11, CCR8, CD38, CCR7, CCL13, SAA2, SAA1, CXCL13, CCR4, CCR3, CCR2	0.00175285	4.17704e-05	0.00204423
GOTERM_BP_FAT	GO:0002253~activation of immune response	11	0.508318	1.28176e-06	C1QA, C1QB, C3AR1, PTPRC, C3, CD3E, THEMIS, CD247, KLRK1, CLEC7A, VSIG4	0.00181332	4.22077e-05	0.00211482
BIOCARTA	h_tcytotoxicPathway:T Cytotoxic Cell Surface Molecules	7	0.323475	1.31444e-06	PTPRC, CD3G, CD3D, CD3E, CD247, CD2, ITGB2	0.000102521	0.000102521	0.00139038
BIOCARTA	h_thelperPathway:T Helper Cell Surface Molecules	7	0.323475	1.31444e-06	PTPRC, CD3G, CD3D, CD3E, CD247, CD2, ITGB2	0.000102521	0.000102521	0.00139038
UP_SEQ_FEATURE	domain:Ig-like	8	0.369686	1.69589e-06	CD3G, CD3E, ALPK2, CD1C, SLAMF6, IGKC, CD1E, NCR3	0.0011915	0.000119214	0.00255894
GOTERM_MF_FAT	GO:0019955~cytokine binding	11	0.508318	1.86092e-06	CCR8, IL2RB, CCR7, IL12RB1, CCR4, CCR3, IL10RA, CCR2, IL21R, IL2RG, IL7R	0.000602756	8.61303e-05	0.00251589
INTERPRO	IPR018378:C-type lectin, conserved site	10	0.462107	2.04537e-06	KLRB1, KLRC2, KLRC3, CLEC4E, CD69, CLEC2B, KLRK1, CLEC7A, KLRD1, KLRC1	0.000815772	0.000102008	0.00285182
INTERPRO	IPR001304:C-type lectin	10	0.462107	2.04537e-06	KLRB1, KLRC2, KLRC3, CLEC4E, CD69, CLEC2B, KLRK1, CLEC7A, KLRD1, KLRC1	0.000815772	0.000102008	0.00285182
INTERPRO	IPR003110:Phosphorylated immunoreceptor signaling ITAM	5	0.231054	2.45586e-06	CD3G, CD3D, CD3E, CD247, FCER1G	0.00097941	0.000108871	0.00342415
SP_PIR_KEYWORDS	T-cell	7	0.323475	2.48707e-06	CD38, CD3D, GZMA, CD2, GZMB, CD70, CCL5	0.000673769	3.36992e-05	0.00327186
INTERPRO	IPR008983:Tumour necrosis factor-like	8	0.369686	2.68435e-06	C1QA, C1QB, TNFSF13B, CD40LG, TNFSF14, FASLG, CD70, COL10A1	0.00107048	0.0001071	0.00374271
GOTERM_BP_FAT	GO:0002699~positive regulation of immune effector process	8	0.369686	3.46322e-06	FCER1A, PTPRC, SH2D1A, CRTAM, C3, KLRK1, FCER1G, NCR3	0.00489193	0.000111447	0.005714
GOTERM_BP_FAT	GO:0042129~regulation of T cell proliferation	9	0.415896	3.51327e-06	VCAM1, PTPRC, CORO1A, TNFSF13B, CD3E, IL27, CTLA4, IL15, VSIG4	0.00496245	0.000110545	0.00579657
PIR_SUPERFAMILY	PIRSF001950:small inducible chemokine, C/CC types	7	0.323475	3.9257e-06	CCL11, CCL13, CCL2, CCL20, CCL19, CCL5, CCL4	0.000580836	0.000580836	0.00467695
UP_SEQ_FEATURE	domain:SH2	10	0.462107	4.37995e-06	ITK, SH2D1A, VAV3, DAPP1, STAP1, HCK, GRAP2, SH2D1B, BTK, LCP2	0.00307438	0.00027988	0.00660882
UP_SEQ_FEATURE	propeptide:Activation peptide	9	0.415896	4.66214e-06	GZMM, CTSK, GZMK, MMP9, GZMB, CTSS, TPSB2, TPSAB1, GZMH, MMP13	0.00327213	0.000273087	0.00703458
GOTERM_BP_FAT	GO:0002252~immune effector process	12	0.554529	4.95261e-06	C1QA, C1QB, PTPRC, CRTAM, TNFSF13B, C3, CD40LG, FCER1G, LY9, SLAMF7, IL7R, VSIG4	0.00698837	0.000152443	0.00817125
GOTERM_BP_FAT	GO:0030217~T cell differentiation	9	0.415896	5.04869e-06	PTPRC, CD3D, IL7, CD3E, THEMIS, EOMES, IL15, IL7R, RHOH	0.00712347	0.000152094	0.00832977
INTERPRO	IPR013151:Immunoglobulin	14	0.64695	5.22227e-06	FCER1A, FCRL6, IGHM, VCAM1, FCGR2B, FCAR, FCGR1A, SIGLEC8, CD33, FCRLA, FCGR2A, VSIG4, NTM, KIR2DL4	0.00208152	0.000189409	0.00728116
GOTERM_BP_FAT	GO:0007204~elevation of cytosolic calcium ion concentration	11	0.508318	5.41157e-06	CCR8, CD38, C3AR1, PTPRC, CCR7, SAA2, SAA1, CCR4, CXCL13, CCR3, CCR2	0.00763352	0.000159629	0.00892846
GOTERM_BP_FAT	GO:0055080~cation homeostasis	17	0.785582	5.75625e-06	PTPRC, C3AR1, CCL2, CCL19, HP, CCL5, HPR, CCL11, CCR8, CD38, CCR7, CCL13, SAA2, SAA1, CXCL13, CCR4, CCR3, CCR2	0.00811775	0.000166331	0.00949712
SP_PIR_KEYWORDS	serine proteinase	8	0.369686	5.90436e-06	GZMM, GZMK, C3, GZMA, GZMB, TPSB2, TPSAB1, GZMH, PLAU	0.00159881	7.61917e-05	0.00776732
BIOCARTA	h_ctlPathway:CTL mediated immune response against target cells	7	0.323475	6.54742e-06	CD3G, CD3D, CD3E, CD247, FASLG, GZMB, ITGB2	0.00051057	0.000255318	0.00692552
GOTERM_BP_FAT	GO:0045087~innate immune response	12	0.554529	6.5822e-06	C1QA, C1QB, CORO1A, CYBB, IL18RAP, C3, IL27, FCGR1A, CLEC7A, SLAMF7, VSIG4, DEFB1	0.00927713	0.000186391	0.0108598
SMART	SM00077:ITAM	5	0.231054	6.79121e-06	CD3G, CD3D, CD3E, CD247, FCER1G	0.000624599	0.000208243	0.00741904
INTERPRO	IPR016186:C-type lectin-like	10	0.462107	7.01173e-06	KLRB1, KLRC2, KLRC3, CLECL1, CLEC4E, CD69, KLRK1, CLEC7A, KLRD1, KLRC1	0.00279378	0.000233114	0.009776
BBID	109.Chemokine_families	11	0.508318	7.3124e-06	CCL11, CCL13, CCL2, CCL20, CXCL13, CXCL9, CCL19, CXCL11, CCL5, CCL4, CXCL10	0.000299765	0.000299765	0.00672917
UP_SEQ_FEATURE	domain:Ig-like C2-type 1	13	0.600739	7.39931e-06	IL18RAP, LY9, FCRL6, VCAM1, CD48, FCGR2B, FCAR, FCGR1A, SIGLEC8, FCRLA, FCGR2A, NTM, KIR2DL4	0.00518823	0.000400054	0.0111644
SP_PIR_KEYWORDS	heterodimer	10	0.462107	7.69577e-06	C1QA, C1QB, INHBA, CYBB, S100A9, CD1C, ITGB2, ITGA4, CD1E, PLAU	0.00208339	9.47938e-05	0.0101238
UP_SEQ_FEATURE	domain:Ig-like C2-type 2	13	0.600739	7.80203e-06	IL18RAP, LY9, FCRL6, VCAM1, CD48, FCGR2B, FCAR, FCGR1A, SIGLEC8, FCRLA, FCGR2A, NTM, KIR2DL4	0.00546983	0.000391698	0.011772
GOTERM_BP_FAT	GO:0048534~hemopoietic or lymphoid organ development	16	0.739372	7.86577e-06	PTPRC, CD3D, THEMIS, CD3E, IL7, MMP9, EOMES, IL15, ITGA4, IL7R, VCAM1, INHBA, CD40LG, CXCL13, IRF4, RHOH	0.0110762	0.000218368	0.0129774
KEGG_PATHWAY	hsa05340:Primary immunodeficiency	8	0.369686	8.41885e-06	PTPRC, CD3D, CD3E, CD40LG, ICOS, IL2RG, IL7R, BTK	0.000597562	0.000119541	0.00873772
GOTERM_BP_FAT	GO:0007267~cell-cell signaling	25	1.15527	9.67045e-06	S100A9, CXCL9, GPR120, FASLG, ITGB2, CD70, IL15, CXCL11, CCL5, CCL4, CXCL10, SH2D1A, CCL20, HTR3A, FCER1A, IL7, GJB2, C1QA, INHBA, CCL13, SIRPG, CXCL13, HTR7, CD33, GRAP2	0.0136001	0.0002633	0.0159546
GOTERM_BP_FAT	GO:0051480~cytosolic calcium ion homeostasis	11	0.508318	1.01463e-05	CCR8, CD38, C3AR1, PTPRC, CCR7, SAA2, SAA1, CCR4, CXCL13, CCR3, CCR2	0.0142646	0.000271044	0.0167397
GOTERM_MF_FAT	GO:0004175~endopeptidase activity	18	0.831793	1.07635e-05	GZMA, MMP9, HP, GZMB, CTSS, GZMH, MMP13, HPR, PSMB9, GZMM, CASP5, CTSK, GZMK, FAP, HTRA4, TPSB2, TPSAB1, CASP1, ADAMDEC1, PLAU	0.00348133	0.000435831	0.0145511
GOTERM_BP_FAT	GO:0030097~hemopoiesis	15	0.693161	1.1639e-05	PTPRC, CD3D, THEMIS, CD3E, IL7, MMP9, EOMES, IL15, ITGA4, IL7R, VCAM1, INHBA, CD40LG, IRF4, RHOH	0.0163458	0.000305155	0.019202
GOTERM_BP_FAT	GO:0031349~positive regulation of defense response	9	0.415896	1.21478e-05	FCER1A, SH2D1A, CRTAM, C3, KLRK1, FCER1G, CLEC7A, CCL5, NCR3	0.0170543	0.000312704	0.0200414
SP_PIR_KEYWORDS	SH2 domain	10	0.462107	1.41654e-05	ITK, SH2D1A, VAV3, DAPP1, STAP1, HCK, GRAP2, SH2D1B, BTK, LCP2	0.0038315	0.000166893	0.018634
GOTERM_BP_FAT	GO:0007155~cell adhesion	27	1.24769	1.48501e-05	CCL2, ITGB2, POSTN, LY9, CCL5, CCL4, ITGBL1, VCAM1, CD2, GPNMB, THBS2, COL11A1, SPP1, PTPRC, ITGA4, SLAMF7, CCL11, CCR8, CORO1A, SIRPG, EMR1, CD40LG, CCR3, SIGLEC8, CD33, CLEC7A, NTM	0.0208083	0.000375427	0.0244991
SP_PIR_KEYWORDS	inflammation	6	0.277264	1.50126e-05	CCL2, C3, S100A9, CCL5, CCL4, CXCL10	0.00406018	0.000169504	0.0197483
GOTERM_BP_FAT	GO:0022610~biological adhesion	27	1.24769	1.52235e-05	CCL2, ITGB2, POSTN, LY9, CCL5, CCL4, ITGBL1, VCAM1, CD2, GPNMB, THBS2, COL11A1, SPP1, PTPRC, ITGA4, SLAMF7, CCL11, CCR8, CORO1A, SIRPG, EMR1, CD40LG, CCR3, SIGLEC8, CD33, CLEC7A, NTM	0.0213259	0.000378115	0.0251151
SMART	SM00034:CLECT	10	0.462107	1.55854e-05	KLRB1, KLRC2, KLRC3, CLEC4E, CD69, CLEC2B, KLRK1, CLEC7A, KLRD1, KLRC1	0.00143284	0.000358402	0.0170255
SP_PIR_KEYWORDS	surface antigen	7	0.323475	1.57299e-05	CD48, CD38, CD3E, CD33, CD70, CD1E, CD163	0.00425375	0.000170498	0.0206917
GOTERM_BP_FAT	GO:0030595~leukocyte chemotaxis	7	0.323475	1.58121e-05	CORO1A, CCL2, SAA2, SAA1, S100A9, ITGB2, CCL5	0.0221413	0.000385962	0.026086
GOTERM_BP_FAT	GO:0002822~regulation of adaptive immune response based on somatic recombination of immune receptors built from immunoglobulin superfamily domains	8	0.369686	1.59738e-05	FCER1A, PTPRC, TNFSF13B, C3, TBX21, IL27, FCER1G, IL7R	0.0223652	0.000383301	0.0263528
GOTERM_BP_FAT	GO:0050671~positive regulation of lymphocyte proliferation	8	0.369686	1.59738e-05	VCAM1, CD38, PTPRC, CORO1A, TNFSF13B, IL7, CD3E, IL15	0.0223652	0.000383301	0.0263528
GOTERM_BP_FAT	GO:0002520~immune system development	16	0.739372	1.60196e-05	PTPRC, CD3D, THEMIS, CD3E, IL7, MMP9, EOMES, IL15, ITGA4, IL7R, VCAM1, INHBA, CD40LG, CXCL13, IRF4, RHOH	0.0224285	0.000377993	0.0264283
GOTERM_BP_FAT	GO:0002819~regulation of adaptive immune response	8	0.369686	1.80282e-05	FCER1A, PTPRC, TNFSF13B, C3, TBX21, IL27, FCER1G, IL7R	0.0252051	0.000418408	0.0297416
GOTERM_BP_FAT	GO:0070665~positive regulation of leukocyte proliferation	8	0.369686	1.80282e-05	VCAM1, CD38, PTPRC, CORO1A, TNFSF13B, IL7, CD3E, IL15	0.0252051	0.000418408	0.0297416
GOTERM_BP_FAT	GO:0032946~positive regulation of mononuclear cell proliferation	8	0.369686	1.80282e-05	VCAM1, CD38, PTPRC, CORO1A, TNFSF13B, IL7, CD3E, IL15	0.0252051	0.000418408	0.0297416
GOTERM_CC_FAT	GO:0042105~alpha-beta T cell receptor complex	4	0.184843	1.80292e-05	CD3G, CD3D, CD3E, CD247	0.00309625	0.000310058	0.0220366
GOTERM_BP_FAT	GO:0050900~leukocyte migration	8	0.369686	2.0296e-05	VCAM1, CORO1A, CCL2, SAA2, SAA1, S100A9, ITGB2, CCL5	0.0283304	0.000463433	0.0334823
KEGG_PATHWAY	hsa04660:T cell receptor signaling pathway	12	0.554529	2.076e-05	ITK, PTPRC, VAV3, CD3G, CD3D, CD3E, CD40LG, ICOS, CD247, CTLA4, GRAP2, LCP2	0.00147289	0.000245632	0.021545
GOTERM_BP_FAT	GO:0002429~immune response-activating cell surface receptor signaling pathway	7	0.323475	2.16492e-05	C3AR1, PTPRC, CD3E, THEMIS, CD247, KLRK1, CLEC7A	0.0301905	0.000486478	0.0357142
GOTERM_BP_FAT	GO:0060326~cell chemotaxis	7	0.323475	2.16492e-05	CORO1A, CCL2, SAA2, SAA1, S100A9, ITGB2, CCL5	0.0301905	0.000486478	0.0357142
INTERPRO	IPR001089:Small chemokine, C-X-C	5	0.231054	2.37443e-05	CXCL1, CXCL13, CXCL9, CXCL11, CXCL10	0.00942935	0.000728511	0.0331015
INTERPRO	IPR000980:SH2 motif	10	0.462107	2.48725e-05	ITK, SH2D1A, VAV3, DAPP1, STAP1, HCK, GRAP2, SH2D1B, BTK, LCP2	0.00987515	0.000708623	0.034674
SP_PIR_KEYWORDS	Pyrrolidone carboxylic acid	8	0.369686	2.51331e-05	LCN2, C1QB, CCL13, CCL2, LUM, IGJ, ITGB2, IGHM	0.00678801	0.000261933	0.0330593
GOTERM_BP_FAT	GO:0001910~regulation of leukocyte mediated cytotoxicity	6	0.277264	2.87375e-05	PTPRC, SH2D1A, CRTAM, KLRK1, IL7R, NCR3	0.0398761	0.000635625	0.047405
BIOCARTA	h_ctla4Pathway:The Co-Stimulatory Signal During T-cell Activation	7	0.323475	3.17404e-05	ITK, CD3G, CD3D, CD3E, ICOS, CD247, CTLA4	0.00247273	0.000824924	0.0335693
SP_PIR_KEYWORDS	acute phase	6	0.277264	3.21669e-05	SAA2, C3, SAA1, HP, SERPINA1, HPR, CD163	0.00867948	0.000322813	0.0423095
GOTERM_CC_FAT	GO:0042101~T cell receptor complex	5	0.231054	3.34155e-05	CD3G, CD3D, CD3E, CD247, TRAT1	0.00573108	0.000522369	0.0408392
GOTERM_BP_FAT	GO:0002768~immune response-regulating cell surface receptor signaling pathway	7	0.323475	3.35425e-05	C3AR1, PTPRC, CD3E, THEMIS, CD247, KLRK1, CLEC7A	0.0463866	0.000730456	0.0553292
GOTERM_CC_FAT	GO:0031224~intrinsic to membrane	121	5.5915	4.84259e-05	KLRC2, RARRES1, KLRC3, VTCN1, TNFSF14, GPR120, IL15, CD53, IGHM, CD48, CLEC4E, FAP, KLRD1, VNN3, KLRB1, CRTAM, CD3G, CD3D, CD3E, TNFRSF17, TIMD4, TRAT1, CCR8, CD38, SIRPG, CCR7, CCR4, CD40LG, CCR3, HTR7, CD33, CATSPER1, CCR2, VSIG4, KLRC1, KIR2DL4, C3AR1, KLRK1, ITGB2, CD70, GPR141, ITGBL1, IL12RB1, LAPTM5, CD69, ICOS, GPR25, FCER1G, PTCRA, TYROBP, HAVCR2, FCER1A, SLAMF6, SLAMF8, ITGA4, SLAMF7, S…	0.00829486	0.00069388	0.0591793
GOTERM_MF_FAT	GO:0016493~C-C chemokine receptor activity	5	0.231054	4.89027e-05	CCR8, CCR7, CCR4, CCR3, CCR2	0.01572	0.00175899	0.0660951
GOTERM_MF_FAT	GO:0019957~C-C chemokine binding	5	0.231054	4.89027e-05	CCR8, CCR7, CCR4, CCR3, CCR2	0.01572	0.00175899	0.0660951
GOTERM_BP_FAT	GO:0031341~regulation of cell killing	6	0.277264	5.12674e-05	PTPRC, SH2D1A, CRTAM, KLRK1, IL7R, NCR3	0.070024	0.00109934	0.0845552
GOTERM_BP_FAT	GO:0001819~positive regulation of cytokine production	9	0.415896	5.64793e-05	TIGIT, SAA2, CD40LG, SAA1, KLRK1, FCER1G, CLEC7A, CASP1, CD14	0.0768624	0.00119297	0.0931475
INTERPRO	IPR000355:Chemokine receptor	5	0.231054	5.84841e-05	CCR8, CCR7, CCR4, CCR3, CCR2	0.0230656	0.00155451	0.0815133
INTERPRO	IPR006052:Tumor Necrosis Factor	5	0.231054	7.56458e-05	TNFSF13B, CD40LG, TNFSF14, FASLG, CD70	0.0297328	0.00188471	0.105421
INTERPRO	IPR018048:Small chemokine, C-X-C, conserved site	5	0.231054	7.56458e-05	CXCL1, CXCL13, CXCL9, CXCL11, CXCL10	0.0297328	0.00188471	0.105421
GOTERM_CC_FAT	GO:0016021~integral to membrane	117	5.40665	7.6185e-05	KLRC2, RARRES1, KLRC3, VTCN1, TNFSF14, GPR120, IL15, CD53, IGHM, CD48, CLEC4E, FAP, KLRD1, KLRB1, CRTAM, CD3G, CD3D, CD3E, TNFRSF17, TIMD4, TRAT1, CCR8, CD38, SIRPG, CCR7, CCR4, CD40LG, CCR3, HTR7, CD33, CATSPER1, CCR2, VSIG4, KLRC1, KIR2DL4, C3AR1, KLRK1, ITGB2, CD70, GPR141, ITGBL1, IL12RB1, LAPTM5, CD69, ICOS, GPR25, FCER1G, PTCRA, TYROBP, HAVCR2, FCER1A, SLAMF6, SLAMF8, ITGA4, SLAMF7, SLAMF1,…	0.0130188	0.00100752	0.0930881
GOTERM_BP_FAT	GO:0002449~lymphocyte mediated immunity	8	0.369686	7.81965e-05	C1QA, C1QB, CRTAM, C3, CD40LG, FCER1G, LY9, SLAMF7	0.10482	0.00162707	0.128942
GOTERM_MF_FAT	GO:0003823~antigen binding	7	0.323475	9.59636e-05	CD48, TARP, IGJ, IGKC, IL7R, IGHM, SLAMF1	0.0306153	0.00310454	0.129663
GOTERM_BP_FAT	GO:0050864~regulation of B cell activation	7	0.323475	0.000103058	INHBA, CD38, PTPRC, TNFSF13B, IL7, TBX21, IL2RG	0.135788	0.0021128	0.169905
GOTERM_BP_FAT	GO:0048247~lymphocyte chemotaxis	4	0.184843	0.000108239	CCL2, SAA2, SAA1, CCL5	0.142106	0.00218724	0.178439
GOTERM_BP_FAT	GO:0002757~immune response-activating signal transduction	7	0.323475	0.000115074	C3AR1, PTPRC, CD3E, THEMIS, CD247, KLRK1, CLEC7A	0.15037	0.0022925	0.189697
GOTERM_BP_FAT	GO:0050871~positive regulation of B cell activation	6	0.277264	0.00011656	CD38, PTPRC, TNFSF13B, IL7, TBX21, IL2RG	0.152156	0.00228986	0.192145
GOTERM_MF_FAT	GO:0019864~IgG binding	4	0.184843	0.000123972	FCGR2B, FCGR1A, FCER1G, FCGR2A	0.0393734	0.00364511	0.167477
GOTERM_CC_FAT	GO:0043235~receptor complex	10	0.462107	0.000136598	CD3G, CD3D, CD3E, LY96, CD247, ITGB2, ITGA4, TRAT1, CD14, ITGBL1	0.0232225	0.00167691	0.166848
GOTERM_BP_FAT	GO:0009617~response to bacterium	12	0.554529	0.000145179	CCL2, CCL20, CCR4, LY96, HCK, GNLY, LYZ, FASLG, SERPINA1, CCL5, DEFB1, CD14	0.185831	0.00281231	0.239269
GOTERM_BP_FAT	GO:0006873~cellular ion homeostasis	17	0.785582	0.000148401	PTPRC, C3AR1, CCL2, CCL19, HP, CCL5, HPR, CCL11, CCR8, CD38, CCR7, CCL13, SAA2, SAA1, CXCL13, CCR4, CCR3, CCR2	0.189539	0.00283586	0.244574
GOTERM_MF_FAT	GO:0005164~tumor necrosis factor receptor binding	5	0.231054	0.000152655	TNFSF13B, CD40LG, TNFSF14, FASLG, CD70	0.0482604	0.0041135	0.206188
GOTERM_BP_FAT	GO:0045058~T cell selection	5	0.231054	0.000153908	PTPRC, CD3D, CD3E, THEMIS, IL15	0.195834	0.00290178	0.253638
BIOCARTA	h_tcapoptosisPathway:HIV Induced T Cell Apoptosis	5	0.231054	0.000168339	CD3G, CD3D, CD3E, CD247, FASLG	0.0130457	0.0032775	0.177922
GOTERM_BP_FAT	GO:0006959~humoral immune response	8	0.369686	0.000168963	C1QA, C1QB, SH2D1A, CCL2, C3, IL7, LY86, VSIG4	0.212799	0.00314336	0.278416
UP_SEQ_FEATURE	domain:ITAM	4	0.184843	0.000171122	CD3G, CD3D, CD3E, FCER1G	0.113354	0.00798853	0.2579
SMART	SM00252:SH2	10	0.462107	0.00017197	ITK, SH2D1A, VAV3, DAPP1, STAP1, HCK, GRAP2, SH2D1B, BTK, LCP2	0.0156981	0.00315951	0.187714
BIOCARTA	h_tcrmolecule:T Cell Receptor and CD3 Complex	4	0.184843	0.000174528	CD3G, CD3D, CD3E, CD247	0.0135221	0.00271917	0.184458
GOTERM_BP_FAT	GO:0002764~immune response-regulating signal transduction	7	0.323475	0.000174705	C3AR1, PTPRC, CD3E, THEMIS, CD247, KLRK1, CLEC7A	0.219175	0.00320788	0.287865
GOTERM_BP_FAT	GO:0055082~cellular chemical homeostasis	17	0.785582	0.000177822	PTPRC, C3AR1, CCL2, CCL19, HP, CCL5, HPR, CCL11, CCR8, CD38, CCR7, CCL13, SAA2, SAA1, CXCL13, CCR4, CCR3, CCR2	0.222614	0.00322323	0.292994
SMART	SM00207:TNF	5	0.231054	0.000203298	TNFSF13B, CD40LG, TNFSF14, FASLG, CD70	0.0185315	0.0031127	0.221876
SP_PIR_KEYWORDS	Protease	18	0.831793	0.000204388	GZMA, MMP9, ANPEP, GZMB, CTSS, GZMH, MMP13, PSMB9, GZMM, CASP5, CTSK, GZMK, FAP, HTRA4, TPSB2, TPSAB1, CASP1, PLAU, ADAMDEC1	0.0538886	0.00197643	0.268553
INTERPRO	IPR003531:Short hematopoietin receptor, family 1, conserved site	4	0.184843	0.00021051	IL2RB, IL21R, IL2RG, IL7R	0.080571	0.00492913	0.293115
GOTERM_MF_FAT	GO:0004252~serine-type endopeptidase activity	10	0.462107	0.00021794	GZMM, GZMK, GZMA, FAP, GZMB, HP, HTRA4, TPSB2, TPSAB1, GZMH, HPR, PLAU	0.0681842	0.00541759	0.294247
INTERPRO	IPR001254:Peptidase S1 and S6, chymotrypsin/Hap	9	0.415896	0.000219035	GZMM, GZMK, GZMA, GZMB, HP, HTRA4, TPSB2, TPSAB1, GZMH, HPR, PLAU	0.0836936	0.00484403	0.304967
GOTERM_BP_FAT	GO:0001912~positive regulation of leukocyte mediated cytotoxicity	5	0.231054	0.000232182	PTPRC, SH2D1A, CRTAM, KLRK1, NCR3	0.280219	0.00415348	0.382401
GOTERM_BP_FAT	GO:0019835~cytolysis	5	0.231054	0.000232182	GZMM, GZMA, LYZ, GZMB, GZMH	0.280219	0.00415348	0.382401
GOTERM_MF_FAT	GO:0008233~peptidase activity	20	0.924214	0.000233573	GZMA, MMP9, ANPEP, HP, GZMB, CTSS, GZMH, MMP13, HPR, PSMB9, GZMM, CASP5, CTSK, GZMK, FAP, SERPINA1, HTRA4, TPSB2, TPSAB1, CASP1, ADAMDEC1, PLAU	0.0728932	0.00539159	0.315324
UP_SEQ_FEATURE	short sequence motif:Box 1 motif	5	0.231054	0.000239658	IL2RB, IL12RB1, IL21R, IL2RG, IL7R	0.155068	0.010476	0.361016
GOTERM_BP_FAT	GO:0042102~positive regulation of T cell proliferation	6	0.277264	0.000263059	VCAM1, PTPRC, CORO1A, TNFSF13B, CD3E, IL15	0.311019	0.00464594	0.433152
GOTERM_BP_FAT	GO:0002443~leukocyte mediated immunity	8	0.369686	0.000286983	C1QA, C1QB, CRTAM, C3, CD40LG, FCER1G, LY9, SLAMF7	0.333974	0.00500505	0.472458
GOTERM_BP_FAT	GO:0051240~positive regulation of multicellular organismal process	13	0.600739	0.000288206	CCL2, KLRK1, CCL5, TIGIT, CD38, SAA2, SAA1, CD40LG, FCER1G, CLEC7A, CASP1, CD14, SPP1	0.335126	0.00496517	0.474465
GOTERM_MF_FAT	GO:0032403~protein complex binding	11	0.508318	0.000295053	FCER1A, VCAM1, CD3G, FCAR, FCGR2B, CD3E, FCGR1A, FCER1G, FCGR2A, GPNMB, ADAMDEC1	0.0911829	0.00635382	0.398169
GOTERM_MF_FAT	GO:0004950~chemokine receptor activity	5	0.231054	0.000309511	CCR8, CCR7, CCR4, CCR3, CCR2	0.0954312	0.00624895	0.417641
SP_PIR_KEYWORDS	pyroglutamic acid	6	0.277264	0.000310401	LCN2, C1QB, CCL2, IGJ, ITGB2, IGHM	0.0806898	0.00289689	0.407584
GOTERM_BP_FAT	GO:0042592~homeostatic process	25	1.15527	0.000326167	C3AR1, CCL2, TNFSF14, HP, IL7R, CCL5, SAA2, SAA1, PTPRC, IL7, CCL19, HPR, TXNDC3, CCL11, CCR8, CD38, INHBA, CCL13, CCR7, CTSK, CORO1A, TNFSF13B, CXCL13, CCR4, CCR3, CCR2	0.369932	0.00554994	0.536803
GOTERM_BP_FAT	GO:0046651~lymphocyte proliferation	6	0.277264	0.000374896	PTPRC, CRTAM, CD40LG, TNFSF14, IL15, IL7R	0.411955	0.00630093	0.616767
KEGG_PATHWAY	hsa04621:NOD-like receptor signaling pathway	8	0.369686	0.000377177	CCL11, CXCL1, CASP5, CCL13, CCL2, CASP1, BIRC3, CCL5	0.0264291	0.00381906	0.390787
GOTERM_MF_FAT	GO:0070011~peptidase activity, acting on L-amino acid peptides	19	0.878004	0.000384761	GZMA, MMP9, ANPEP, HP, GZMB, CTSS, GZMH, MMP13, HPR, PSMB9, GZMM, CASP5, CTSK, GZMK, FAP, HTRA4, TPSB2, TPSAB1, CASP1, ADAMDEC1, PLAU	0.117226	0.00730767	0.518936
GOTERM_BP_FAT	GO:0002889~regulation of immunoglobulin mediated immune response	5	0.231054	0.000398093	FCER1A, PTPRC, C3, TBX21, FCER1G	0.430964	0.00661113	0.654812
GOTERM_BP_FAT	GO:0031343~positive regulation of cell killing	5	0.231054	0.000398093	PTPRC, SH2D1A, CRTAM, KLRK1, NCR3	0.430964	0.00661113	0.654812
GOTERM_BP_FAT	GO:0002712~regulation of B cell mediated immunity	5	0.231054	0.000398093	FCER1A, PTPRC, C3, TBX21, FCER1G	0.430964	0.00661113	0.654812
SP_PIR_KEYWORDS	Serine protease	9	0.415896	0.000399256	GZMM, GZMK, GZMA, FAP, GZMB, HTRA4, TPSB2, TPSAB1, GZMH, PLAU	0.10257	0.00360083	0.523976
GOTERM_BP_FAT	GO:0050801~ion homeostasis	17	0.785582	0.000406823	PTPRC, C3AR1, CCL2, CCL19, HP, CCL5, HPR, CCL11, CCR8, CD38, CCR7, CCL13, SAA2, SAA1, CXCL13, CCR4, CCR3, CCR2	0.437958	0.00667737	0.669127
BIOCARTA	h_tcraPathway:Lck and Fyn tyrosine kinases in initiation of TCR Activation	5	0.231054	0.00041765	PTPRC, CD3G, CD3D, CD3E, CD247	0.0320584	0.00541587	0.4409
GOTERM_MF_FAT	GO:0019956~chemokine binding	5	0.231054	0.000420574	CCR8, CCR7, CCR4, CCR3, CCR2	0.127415	0.00754333	0.567111
UP_SEQ_FEATURE	domain:Peptidase S1	8	0.369686	0.000465896	GZMM, GZMK, GZMA, GZMB, HP, TPSB2, TPSAB1, GZMH, HPR, PLAU	0.27935	0.0190862	0.7007
GOTERM_BP_FAT	GO:0032943~mononuclear cell proliferation	6	0.277264	0.000467251	PTPRC, CRTAM, CD40LG, TNFSF14, IL15, IL7R	0.484069	0.00757783	0.768157
GOTERM_BP_FAT	GO:0070661~leukocyte proliferation	6	0.277264	0.000467251	PTPRC, CRTAM, CD40LG, TNFSF14, IL15, IL7R	0.484069	0.00757783	0.768157
GOTERM_BP_FAT	GO:0002714~positive regulation of B cell mediated immunity	4	0.184843	0.000488307	FCER1A, PTPRC, C3, FCER1G	0.499232	0.00782842	0.802642
GOTERM_BP_FAT	GO:0002891~positive regulation of immunoglobulin mediated immune response	4	0.184843	0.000488307	FCER1A, PTPRC, C3, FCER1G	0.499232	0.00782842	0.802642
UP_SEQ_FEATURE	domain:HIN-200	3	0.138632	0.00049876	PYHIN1, MNDA, AIM2	0.295816	0.0192956	0.749953
GOTERM_CC_FAT	GO:0001772~immunological synapse	4	0.184843	0.000502194	CORO1A, CD3E, GZMA, GZMB	0.0827719	0.00574338	0.612151
UP_SEQ_FEATURE	short sequence motif:WSXWS motif	5	0.231054	0.000509101	IL2RB, IL12RB1, IL21R, IL2RG, IL7R	0.300919	0.0186651	0.765446
SP_PIR_KEYWORDS	innate immunity	7	0.323475	0.00052255	C1QA, C1QB, C3, IL27, FCGR1A, CLEC7A, VSIG4	0.132073	0.00455887	0.685271
GOTERM_BP_FAT	GO:0019725~cellular homeostasis	18	0.831793	0.000593797	C3AR1, PTPRC, CCL2, CCL19, HP, CCL5, HPR, CCL11, TXNDC3, CCR8, CD38, CCR7, CCL13, SAA2, SAA1, CXCL13, CCR4, CCR3, CCR2	0.56875	0.00940567	0.975242
GOTERM_BP_FAT	GO:0032101~regulation of response to external stimulus	10	0.462107	0.000615833	FCER1A, SAA2, C3, SAA1, CCR4, FCER1G, CCL5, NT5E, PLAU, SPP1	0.582006	0.00964527	1.01126
PIR_SUPERFAMILY	PIRSF001135:trypsin	6	0.277264	0.000624401	GZMM, GZMK, GZMA, GZMB, TPSB2, TPSAB1, GZMH	0.0882962	0.0451682	0.741377
INTERPRO	IPR001314:Peptidase S1A, chymotrypsin	8	0.369686	0.000627472	GZMM, GZMK, GZMA, GZMB, HP, TPSB2, TPSAB1, GZMH, HPR, PLAU	0.221542	0.0130946	0.871339
GOTERM_MF_FAT	GO:0008236~serine-type peptidase activity	10	0.462107	0.000634034	GZMM, GZMK, GZMA, FAP, GZMB, HP, HTRA4, TPSB2, TPSAB1, GZMH, HPR, PLAU	0.185754	0.0107571	0.853805
GOTERM_BP_FAT	GO:0002526~acute inflammatory response	8	0.369686	0.000636254	C1QA, C1QB, SAA2, C3, SAA1, SERPINA1, VSIG4, CD163	0.593927	0.00985467	1.04463
GOTERM_BP_FAT	GO:0002675~positive regulation of acute inflammatory response	4	0.184843	0.000643967	FCER1A, C3, FCER1G, CCL5	0.59834	0.00986569	1.05723
KEGG_PATHWAY	hsa04672:Intestinal immune network for IgA production	7	0.323475	0.000645477	TNFSF13B, CD40LG, ICOS, TNFRSF17, IL15, ITGA4, PIGR	0.0448087	0.00571407	0.667928
GOTERM_BP_FAT	GO:0002885~positive regulation of hypersensitivity	3	0.138632	0.000652577	FCER1A, C3, FCER1G	0.603211	0.00989002	1.07129
GOTERM_BP_FAT	GO:0002866~positive regulation of acute inflammatory response to antigenic stimulus	3	0.138632	0.000652577	FCER1A, C3, FCER1G	0.603211	0.00989002	1.07129
GOTERM_MF_FAT	GO:0017171~serine hydrolase activity	10	0.462107	0.000684681	GZMM, GZMK, GZMA, FAP, GZMB, HP, HTRA4, TPSB2, TPSAB1, GZMH, HPR, PLAU	0.199015	0.0110343	0.921715
SP_PIR_KEYWORDS	cysteine proteinase	4	0.184843	0.000701989	CASP5, CTSK, CTSS, CASP1	0.173294	0.00592941	0.919585
SP_PIR_KEYWORDS	cytolysis	4	0.184843	0.000701989	GZMM, GZMA, GZMB, GZMH	0.173294	0.00592941	0.919585
GOTERM_BP_FAT	GO:0006909~phagocytosis	6	0.277264	0.000702184	CORO1A, HCK, FCGR1A, FCER1G, CLEC7A, CD14	0.630144	0.0105255	1.15229
GOTERM_MF_FAT	GO:0032813~tumor necrosis factor receptor superfamily binding	5	0.231054	0.000723396	TNFSF13B, CD40LG, TNFSF14, FASLG, CD70	0.209006	0.0111029	0.973598
GOTERM_BP_FAT	GO:0007159~leukocyte adhesion	5	0.231054	0.00073227	VCAM1, PTPRC, CD40LG, ITGB2, ITGA4	0.645581	0.0108593	1.20138
PIR_SUPERFAMILY	PIRSF038545:chemokine receptor	5	0.231054	0.000787567	CCR8, CCR7, CCR4, CCR3, CCR2	0.110064	0.0381229	0.934279
SP_PIR_KEYWORDS	G protein-coupled receptor	8	0.369686	0.000788556	CCR8, C3AR1, CCR7, CCR4, CCR3, HTR7, CCR2, GPR25	0.192476	0.00645734	1.03244
GOTERM_MF_FAT	GO:0004896~cytokine receptor activity	6	0.277264	0.000804951	IL2RB, IL12RB1, IL10RA, IL21R, IL2RG, IL7R	0.229649	0.0117895	1.08281
UP_SEQ_FEATURE	short sequence motif:ITIM motif	4	0.184843	0.00087497	TIGIT, FCGR2B, SIGLEC8, FCRL6	0.459561	0.0303001	1.31216
GOTERM_BP_FAT	GO:0050727~regulation of inflammatory response	7	0.323475	0.000920246	FCER1A, SAA2, C3, SAA1, FCER1G, CCL5, NT5E	0.728466	0.0134881	1.50758
GOTERM_BP_FAT	GO:0002824~positive regulation of adaptive immune response based on somatic recombination of immune receptors built from immunoglobulin superfamily domains	5	0.231054	0.000957652	FCER1A, PTPRC, TNFSF13B, C3, FCER1G	0.742487	0.0138891	1.56841
OMIM_DISEASE	Lumbar disc herniation, susceptibility to	3	0.138632	0.000973038	MMP9, THBS2, COL11A1	0.111122	0.111122	1.11296
OMIM_DISEASE	Severe combined immunodeficiency, T cell-negative, B-cell/natural killer-cell positive	3	0.138632	0.000973038	PTPRC, CD3D, CD3E	0.111122	0.111122	1.11296
GOTERM_BP_FAT	GO:0002250~adaptive immune response	7	0.323475	0.000985868	C1QA, C1QB, CRTAM, C3, CD40LG, FCER1G, LY9	0.752582	0.0141507	1.61427
GOTERM_BP_FAT	GO:0002460~adaptive immune response based on somatic recombination of immune receptors built from immunoglobulin superfamily domains	7	0.323475	0.000985868	C1QA, C1QB, CRTAM, C3, CD40LG, FCER1G, LY9	0.752582	0.0141507	1.61427
GOTERM_BP_FAT	GO:0002821~positive regulation of adaptive immune response	5	0.231054	0.00108686	FCER1A, PTPRC, TNFSF13B, C3, FCER1G	0.785583	0.0154335	1.77825
PIR_SUPERFAMILY	PIRSF005558:natural killer cell receptor CD94/NKG2	3	0.138632	0.00113053	KLRC2, KLRC3, KLRC1	0.154149	0.0409894	1.33862
PIR_SUPERFAMILY	PIRSF001993:T-cell surface glycoprotein CD3 delta chain	3	0.138632	0.00113053	CD3G, CD3D, CD3E	0.154149	0.0409894	1.33862
INTERPRO	IPR004021:HIN-200/IF120x	3	0.138632	0.0011375	PYHIN1, MNDA, AIM2	0.364994	0.0224502	1.57439
SMART	SM00020:Tryp_SPc	9	0.415896	0.00116269	GZMM, GZMK, GZMA, GZMB, HP, HTRA4, TPSB2, TPSAB1, GZMH, HPR, PLAU	0.101501	0.0151736	1.26291
GOTERM_BP_FAT	GO:0016064~immunoglobulin mediated immune response	6	0.277264	0.00120694	C1QA, C1QB, C3, CD40LG, FCER1G, LY9	0.819144	0.0169552	1.97287
SP_PIR_KEYWORDS	scid	4	0.184843	0.0012743	PTPRC, CD3D, IL2RG, IL7R	0.292173	0.0101119	1.66351
GOTERM_BP_FAT	GO:0002863~positive regulation of inflammatory response to antigenic stimulus	3	0.138632	0.00129237	FCER1A, C3, FCER1G	0.839775	0.0179671	2.11112
GOTERM_BP_FAT	GO:0019724~B cell mediated immunity	6	0.277264	0.00142332	C1QA, C1QB, C3, CD40LG, FCER1G, LY9	0.866927	0.0195789	2.32269
GOTERM_BP_FAT	GO:0002683~negative regulation of immune system process	7	0.323475	0.0014584	TIGIT, INHBA, PTPRC, CTLA4, UBASH3A, IL7R, VSIG4	0.873385	0.0198642	2.37929
GOTERM_BP_FAT	GO:0042127~regulation of cell proliferation	24	1.10906	0.00146355	CXCL1, PTPRC, RARRES3, KRT6A, RARRES1, CCL2, AIF1, CD3E, IL7, IL27, CTLA4, IL15, SLAMF1, CXCL10, VCAM1, CD38, CORO1A, SIRPG, IL12RB1, TNFSF13B, CD33, GPNMB, VSIG4, PLAU	0.874306	0.0197439	2.3876
SP_PIR_KEYWORDS	cytokine receptor	4	0.184843	0.00151461	IL2RB, IL10RA, IL2RG, IL7R	0.336862	0.0116677	1.97434
BIOCARTA	h_il17Pathway:IL 17 Signaling Pathway	5	0.231054	0.00155057	CD3G, CD3D, CD3E, CD247, CD2	0.114	0.0171426	1.62804
BIOCARTA	h_nktPathway:Selective expression of chemokine receptors during T-cell polarization	6	0.277264	0.00156588	CCR7, IL12RB1, CD40LG, CCR4, CCR3, CCL4	0.115059	0.0151632	1.64399
GOTERM_BP_FAT	GO:0045954~positive regulation of natural killer cell mediated cytotoxicity	4	0.184843	0.00156888	SH2D1A, CRTAM, KLRK1, NCR3	0.891746	0.0209515	2.55734
GOTERM_BP_FAT	GO:0002717~positive regulation of natural killer cell mediated immunity	4	0.184843	0.00156888	SH2D1A, CRTAM, KLRK1, NCR3	0.891746	0.0209515	2.55734
GOTERM_BP_FAT	GO:0051050~positive regulation of transport	11	0.508318	0.00185331	FCER1A, P2RY12, INHBA, CD38, CRTAM, SAA2, C3, SAA1, TNFSF14, CLEC7A, CASP1	0.927685	0.0244759	3.01435
GOTERM_BP_FAT	GO:0042269~regulation of natural killer cell mediated cytotoxicity	4	0.184843	0.00188434	SH2D1A, CRTAM, KLRK1, NCR3	0.930799	0.0246513	3.06408
GOTERM_BP_FAT	GO:0002715~regulation of natural killer cell mediated immunity	4	0.184843	0.00188434	SH2D1A, CRTAM, KLRK1, NCR3	0.930799	0.0246513	3.06408
GOTERM_BP_FAT	GO:0046634~regulation of alpha-beta T cell activation	5	0.231054	0.00192035	PTPRC, CD3E, IL27, IL2RG, IRF4	0.934245	0.0248871	3.12176
GOTERM_BP_FAT	GO:0042981~regulation of apoptosis	24	1.10906	0.00192995	PTPRC, IL2RB, CRTAM, CD3G, CCL2, VAV3, IL7, CD3E, MMP9, LGALS12, FASLG, TNFSF14, CD70, SLAMF7, BIRC3, BTK, CASP5, INHBA, CD38, TNFSF13B, CD40LG, CD2, CASP1, PTCRA	0.935135	0.0247836	3.13714
GOTERM_BP_FAT	GO:0002864~regulation of acute inflammatory response to antigenic stimulus	3	0.138632	0.00213287	FCER1A, C3, FCER1G	0.951363	0.0271109	3.46156
GOTERM_BP_FAT	GO:0002883~regulation of hypersensitivity	3	0.138632	0.00213287	FCER1A, C3, FCER1G	0.951363	0.0271109	3.46156
GOTERM_BP_FAT	GO:0051674~localization of cell	13	0.600739	0.0021531	VAV3, CCL2, S100A9, ITGB2, ITGA4, CCL5, VCAM1, CORO1A, SAA2, CCR4, SAA1, CATSPER1, PLAU	0.952739	0.0271215	3.49384
GOTERM_BP_FAT	GO:0048870~cell motility	13	0.600739	0.0021531	VAV3, CCL2, S100A9, ITGB2, ITGA4, CCL5, VCAM1, CORO1A, SAA2, CCR4, SAA1, CATSPER1, PLAU	0.952739	0.0271215	3.49384
GOTERM_BP_FAT	GO:0043067~regulation of programmed cell death	24	1.10906	0.00219016	PTPRC, IL2RB, CRTAM, CD3G, CCL2, VAV3, IL7, CD3E, MMP9, LGALS12, FASLG, TNFSF14, CD70, SLAMF7, BIRC3, BTK, CASP5, INHBA, CD38, TNFSF13B, CD40LG, CD2, CASP1, PTCRA	0.955161	0.0273396	3.55297
GOTERM_BP_FAT	GO:0030593~neutrophil chemotaxis	4	0.184843	0.00223662	CCL2, SAA2, SAA1, ITGB2	0.958022	0.0276684	3.62704
PIR_SUPERFAMILY	PIRSF002522:CXC chemokine	4	0.184843	0.00229267	CXCL13, CXCL9, CXCL11, CXCL10	0.288019	0.0656842	2.69755
GOTERM_BP_FAT	GO:0010941~regulation of cell death	24	1.10906	0.00229518	PTPRC, IL2RB, CRTAM, CD3G, CCL2, VAV3, IL7, CD3E, MMP9, LGALS12, FASLG, TNFSF14, CD70, SLAMF7, BIRC3, BTK, CASP5, INHBA, CD38, TNFSF13B, CD40LG, CD2, CASP1, PTCRA	0.961369	0.0281378	3.72032
INTERPRO	IPR003598:Immunoglobulin subtype 2	10	0.462107	0.002343	FCER1A, VCAM1, CD3G, CD3E, ALPK2, SIGLEC8, FCGR1A, FCRL6, VSIG4, NTM	0.607788	0.0435905	3.21776
GOTERM_BP_FAT	GO:0007186~G-protein coupled receptor protein signaling pathway	30	1.38632	0.00237524	CXCL1, C3AR1, CCL2, C3, CXCL9, GPR65, GPR120, CXCL11, CCL5, GPR141, CXCL10, CCL20, GPR25, DEFB1, GPR18, CD3E, GPR171, CCL19, P2RY12, CCR8, CCR7, P2RY10, RGS1, EMR1, CCR4, CCR3, HTR7, PTGDR, CCR2, GPR115	0.965519	0.0288567	3.84771
BIOCARTA	h_CSKPathway:Activation of Csk by cAMP-dependent Protein Kinase Inhibits Signaling through the T Cell Receptor	5	0.231054	0.00256161	PTPRC, CD3G, CD3D, CD3E, CD247	0.18132	0.0219839	2.67663
GOTERM_BP_FAT	GO:0016477~cell migration	12	0.554529	0.00281066	VCAM1, CORO1A, VAV3, CCL2, SAA2, SAA1, CCR4, S100A9, ITGB2, ITGA4, CCL5, PLAU	0.981417	0.0337742	4.5378
GOTERM_BP_FAT	GO:0006917~induction of apoptosis	13	0.600739	0.00304552	CRTAM, VAV3, CD3E, LGALS12, FASLG, TNFSF14, CD70, SLAMF7, BTK, CD38, INHBA, CD2, CASP1	0.986687	0.0362417	4.90809
GOTERM_BP_FAT	GO:0030890~positive regulation of B cell proliferation	4	0.184843	0.00305718	CD38, PTPRC, TNFSF13B, IL7	0.986906	0.0360756	4.92645
GOTERM_BP_FAT	GO:0012502~induction of programmed cell death	13	0.600739	0.003087	CRTAM, VAV3, CD3E, LGALS12, FASLG, TNFSF14, CD70, SLAMF7, BTK, CD38, INHBA, CD2, CASP1	0.987449	0.036121	4.97335
SP_PIR_KEYWORDS	igg-binding protein	3	0.138632	0.00335796	FCGR2B, FCGR1A, FCGR2A	0.598095	0.0250027	4.32859
INTERPRO	IPR002286:P2 purinoceptor	4	0.184843	0.00337644	P2RY12, P2RY10, GPR18, GPR171	0.740625	0.0594966	4.60627
INTERPRO	IPR018114:Peptidase S1/S6, chymotrypsin/Hap, active site	7	0.323475	0.00349935	GZMM, GZMK, GZMA, GZMB, TPSB2, TPSAB1, GZMH, PLAU	0.753079	0.0590004	4.77016
GOTERM_BP_FAT	GO:0002673~regulation of acute inflammatory response	4	0.184843	0.00352802	FCER1A, C3, FCER1G, CCL5	0.993292	0.0408466	5.66459
GOTERM_BP_FAT	GO:0030101~natural killer cell activation	4	0.184843	0.00352802	IL21R, KLRK1, CD2, SLAMF7	0.993292	0.0408466	5.66459
PIR_SUPERFAMILY	PIRSF500572:small inducible cytokine, A2 type	3	0.138632	0.00367209	CCL11, CCL13, CCL2	0.419851	0.0867495	4.28829
PIR_SUPERFAMILY	PIRSF001980:Fc gamma receptor III	3	0.138632	0.00367209	FCER1A, FCGR2B, FCGR2A	0.419851	0.0867495	4.28829
GOTERM_BP_FAT	GO:0048585~negative regulation of response to stimulus	7	0.323475	0.00374345	PTPRC, SAA2, SAA1, CTLA4, IL7R, NT5E, SPP1	0.995061	0.0429406	6.00053
GOTERM_BP_FAT	GO:0048878~chemical homeostasis	17	0.785582	0.004105	PTPRC, C3AR1, CCL2, CCL19, HP, CCL5, HPR, CCL11, CCR8, CD38, CCR7, CCL13, SAA2, SAA1, CXCL13, CCR4, CCR3, CCR2	0.997046	0.0466213	6.56181
GOTERM_BP_FAT	GO:0050817~coagulation	7	0.323475	0.00412698	P2RY12, SAA2, CD40LG, SAA1, SERPINA1, TFPI2, PLAU	0.997137	0.0464934	6.59583
GOTERM_BP_FAT	GO:0007596~blood coagulation	7	0.323475	0.00412698	P2RY12, SAA2, CD40LG, SAA1, SERPINA1, TFPI2, PLAU	0.997137	0.0464934	6.59583
SP_PIR_KEYWORDS	host-virus interaction	11	0.508318	0.00413806	VCAM1, IL2RB, FCGR2B, CCR3, HCK, CCR2, CD247, IL2RG, ANPEP, SLAMF1, PSMB9	0.674939	0.0299148	5.30908
UP_SEQ_FEATURE	active site:Charge relay system	9	0.415896	0.00417449	GZMM, GZMK, GZMA, FAP, GZMB, HTRA4, TPSB2, TPSAB1, GZMH, PLAU	0.947177	0.130675	6.11708
GOTERM_MF_FAT	GO:0001653~peptide receptor activity	7	0.323475	0.00418246	CCR8, C3AR1, CCR7, CCR4, CCR3, HTR7, CCR2	0.742815	0.0573326	5.50889
GOTERM_MF_FAT	GO:0008528~peptide receptor activity, G-protein coupled	7	0.323475	0.00418246	CCR8, C3AR1, CCR7, CCR4, CCR3, HTR7, CCR2	0.742815	0.0573326	5.50889
GOTERM_MF_FAT	GO:0030247~polysaccharide binding	8	0.369686	0.00455483	PTPRC, CCL2, POSTN, CLEC7A, GPNMB, EPYC, THBS2, CD14	0.772166	0.0597699	5.98547
GOTERM_MF_FAT	GO:0001871~pattern binding	8	0.369686	0.00455483	PTPRC, CCL2, POSTN, CLEC7A, GPNMB, EPYC, THBS2, CD14	0.772166	0.0597699	5.98547
GOTERM_BP_FAT	GO:0050852~T cell receptor signaling pathway	4	0.184843	0.00459656	PTPRC, CD3E, THEMIS, CD247	0.998532	0.0512507	7.31985
GOTERM_BP_FAT	GO:0050715~positive regulation of cytokine secretion	4	0.184843	0.00459656	CRTAM, SAA2, SAA1, CASP1	0.998532	0.0512507	7.31985
GOTERM_BP_FAT	GO:0045089~positive regulation of innate immune response	5	0.231054	0.00474079	SH2D1A, CRTAM, KLRK1, CLEC7A, NCR3	0.998804	0.0524081	7.54118
BIOCARTA	h_IL12Pathway:IL12 and Stat4 Dependent Signaling Pathway in Th1 Development	5	0.231054	0.00481015	IL12RB1, CD3G, CD3D, CD3E, CD247	0.313464	0.0369112	4.97247
GOTERM_BP_FAT	GO:0043065~positive regulation of apoptosis	15	0.693161	0.00500263	PTPRC, CRTAM, VAV3, CD3E, MMP9, LGALS12, FASLG, TNFSF14, CD70, SLAMF7, BTK, CD38, INHBA, CD2, CASP1	0.999176	0.0548022	7.9417
GOTERM_BP_FAT	GO:0043068~positive regulation of programmed cell death	15	0.693161	0.00531072	PTPRC, CRTAM, VAV3, CD3E, MMP9, LGALS12, FASLG, TNFSF14, CD70, SLAMF7, BTK, CD38, INHBA, CD2, CASP1	0.999469	0.0576422	8.4109
GOTERM_BP_FAT	GO:0007599~hemostasis	7	0.323475	0.0054524	P2RY12, SAA2, CD40LG, SAA1, SERPINA1, TFPI2, PLAU	0.999566	0.0586895	8.6259
GOTERM_BP_FAT	GO:0010942~positive regulation of cell death	15	0.693161	0.00552835	PTPRC, CRTAM, VAV3, CD3E, MMP9, LGALS12, FASLG, TNFSF14, CD70, SLAMF7, BTK, CD38, INHBA, CD2, CASP1	0.99961	0.0590371	8.74096
GOTERM_BP_FAT	GO:0051047~positive regulation of secretion	7	0.323475	0.00570039	FCER1A, INHBA, CD38, CRTAM, SAA2, SAA1, CASP1	0.999695	0.060369	9.00111
GOTERM_BP_FAT	GO:0032496~response to lipopolysaccharide	6	0.277264	0.00573227	CCL2, LY96, FASLG, SERPINA1, CCL5, CD14	0.999708	0.060248	9.04923
GOTERM_BP_FAT	GO:0031295~T cell costimulation	3	0.138632	0.00579884	TNFSF13B, KLRK1, TNFSF14	0.999735	0.0604806	9.14966
GOTERM_BP_FAT	GO:0002861~regulation of inflammatory response to antigenic stimulus	3	0.138632	0.00579884	FCER1A, C3, FCER1G	0.999735	0.0604806	9.14966
GOTERM_BP_FAT	GO:0031294~lymphocyte costimulation	3	0.138632	0.00579884	TNFSF13B, KLRK1, TNFSF14	0.999735	0.0604806	9.14966
GOTERM_MF_FAT	GO:0042277~peptide binding	9	0.415896	0.00585177	CCR8, C3AR1, CCR7, TARP, CCR4, CCR3, HTR7, CCR2, ANPEP	0.850662	0.0732409	7.62805
KEGG_PATHWAY	hsa04620:Toll-like receptor signaling pathway	8	0.369686	0.00652894	LY96, CXCL9, CXCL11, CCL5, CCL4, CD14, SPP1, CXCL10	0.371912	0.0503625	6.57276
GOTERM_MF_FAT	GO:0045028~purinergic nucleotide receptor activity, G-protein coupled	4	0.184843	0.00658732	P2RY12, P2RY10, GPR18, GPR171	0.882504	0.0790594	8.54779
GOTERM_MF_FAT	GO:0001608~nucleotide receptor activity, G-protein coupled	4	0.184843	0.00658732	P2RY12, P2RY10, GPR18, GPR171	0.882504	0.0790594	8.54779
KEGG_PATHWAY	hsa04623:Cytosolic DNA-sensing pathway	6	0.277264	0.00686564	CASP1, CCL5, CCL4, AIM2, ZBP1, CXCL10	0.386847	0.0477371	6.90088
SP_PIR_KEYWORDS	plasma	6	0.277264	0.00720667	C1QA, C1QB, C3, LRG1, HP, SERPINA1, HPR	0.859153	0.0502733	9.07653
GOTERM_BP_FAT	GO:0042098~T cell proliferation	4	0.184843	0.00726862	PTPRC, CRTAM, TNFSF14, IL15	0.999967	0.0747292	11.3405
SP_PIR_KEYWORDS	triple helix	4	0.184843	0.00737275	C1QA, C1QB, COL11A1, COL10A1	0.865396	0.0501213	9.27643
SP_PIR_KEYWORDS	hydroxylysine	4	0.184843	0.00737275	C1QA, C1QB, COL11A1, COL10A1	0.865396	0.0501213	9.27643
GOTERM_BP_FAT	GO:0043383~negative T cell selection	3	0.138632	0.00738305	PTPRC, CD3E, THEMIS	0.999972	0.0753198	11.509
GOTERM_BP_FAT	GO:0048246~macrophage chemotaxis	3	0.138632	0.00738305	CCL2, SAA2, SAA1	0.999972	0.0753198	11.509
GOTERM_BP_FAT	GO:0043368~positive T cell selection	3	0.138632	0.00738305	PTPRC, CD3D, THEMIS	0.999972	0.0753198	11.509
GOTERM_BP_FAT	GO:0030888~regulation of B cell proliferation	4	0.184843	0.00805298	CD38, PTPRC, TNFSF13B, IL7	0.999989	0.0813121	12.4892
GOTERM_BP_FAT	GO:0045088~regulation of innate immune response	5	0.231054	0.00838179	SH2D1A, CRTAM, KLRK1, CLEC7A, NCR3	0.999993	0.0839067	12.9666
GOTERM_BP_FAT	GO:0008284~positive regulation of cell proliferation	14	0.64695	0.00896075	PTPRC, KRT6A, CCL2, CD3E, IL7, IL15, SLAMF1, CXCL10, VCAM1, CD38, SIRPG, CORO1A, IL12RB1, TNFSF13B	0.999997	0.0888372	13.8013
GOTERM_BP_FAT	GO:0002237~response to molecule of bacterial origin	6	0.277264	0.00908187	CCL2, LY96, FASLG, SERPINA1, CCL5, CD14	0.999998	0.0893655	13.9749
GOTERM_BP_FAT	GO:0048535~lymph node development	3	0.138632	0.00913905	CXCL13, IL15, IL7R	0.999998	0.0892875	14.0568
GOTERM_BP_FAT	GO:0006911~phagocytosis, engulfment	3	0.138632	0.00913905	FCGR1A, FCER1G, CLEC7A	0.999998	0.0892875	14.0568
GOTERM_BP_FAT	GO:0002886~regulation of myeloid leukocyte mediated immunity	3	0.138632	0.00913905	FCER1A, C3, FCER1G	0.999998	0.0892875	14.0568
GOTERM_BP_FAT	GO:0050729~positive regulation of inflammatory response	4	0.184843	0.00976614	FCER1A, C3, FCER1G, CCL5	0.999999	0.0944955	14.9498
GOTERM_BP_FAT	GO:0050707~regulation of cytokine secretion	4	0.184843	0.00976614	CRTAM, SAA2, SAA1, CASP1	0.999999	0.0944955	14.9498
GOTERM_BP_FAT	GO:0002377~immunoglobulin production	4	0.184843	0.00976614	PTPRC, TNFSF13B, CD40LG, IL7R	0.999999	0.0944955	14.9498
GOTERM_BP_FAT	GO:0009306~protein secretion	4	0.184843	0.0106961	TNFSF13B, CD40LG, LCP2, CXCL10	1	0.102367	16.2581
GOTERM_BP_FAT	GO:0002440~production of molecular mediator of immune response	4	0.184843	0.0106961	PTPRC, TNFSF13B, CD40LG, IL7R	1	0.102367	16.2581
GOTERM_BP_FAT	GO:0050708~regulation of protein secretion	5	0.231054	0.0107418	CRTAM, SAA2, CD40LG, SAA1, CASP1	1	0.102098	16.3219
UP_SEQ_FEATURE	domain:Ig-like C2-type	6	0.277264	0.0110483	CRTAM, CD33, CD2, SLAMF8, SLAMF7, SLAMF1	0.999594	0.298832	15.434
GOTERM_BP_FAT	GO:0032653~regulation of interleukin-10 production	3	0.138632	0.0110614	TIGIT, FCER1G, IRF4	1	0.104293	16.7669
GOTERM_MF_FAT	GO:0005539~glycosaminoglycan binding	7	0.323475	0.0111049	PTPRC, CCL2, POSTN, GPNMB, EPYC, THBS2, CD14	0.973167	0.125414	14.0131
GOTERM_BP_FAT	GO:0030168~platelet activation	4	0.184843	0.0116755	P2RY12, SAA2, CD40LG, SAA1	1	0.109066	17.6156
GOTERM_BP_FAT	GO:0045582~positive regulation of T cell differentiation	4	0.184843	0.0116755	PTPRC, IL7, IL2RG, IL7R	1	0.109066	17.6156
UP_SEQ_FEATURE	site:Cleavage	5	0.231054	0.0117816	TNFSF13B, CD40LG, TNFSF14, FASLG, ITGA4	0.999759	0.303889	16.3753
SMART	SM00408:IGc2	10	0.462107	0.0119395	FCER1A, VCAM1, CD3G, CD3E, ALPK2, SIGLEC8, FCGR1A, FCRL6, VSIG4, NTM	0.668805	0.129015	12.2977
GOTERM_MF_FAT	GO:0001614~purinergic nucleotide receptor activity	4	0.184843	0.0120275	P2RY12, P2RY10, GPR18, GPR171	0.980169	0.130658	15.0913
GOTERM_MF_FAT	GO:0016502~nucleotide receptor activity	4	0.184843	0.0120275	P2RY12, P2RY10, GPR18, GPR171	0.980169	0.130658	15.0913
SP_PIR_KEYWORDS	hydroxyproline	4	0.184843	0.0120416	C1QA, C1QB, COL11A1, COL10A1	0.962488	0.078799	14.7325
GOTERM_BP_FAT	GO:0045785~positive regulation of cell adhesion	5	0.231054	0.0120672	SIRPG, VAV3, SAA2, SAA1, SPP1	1	0.111801	18.1527
GOTERM_MF_FAT	GO:0060090~molecular adaptor activity	5	0.231054	0.0121694	SH2D1A, VAV3, STAP1, GRAP2, TRAT1	0.981071	0.127851	15.2561
BIOCARTA	h_tob1Pathway:Role of Tob in T-cell activation	4	0.184843	0.0122726	CD3G, CD3D, CD3E, CD247	0.618326	0.0838384	12.2449
GOTERM_BP_FAT	GO:0050851~antigen receptor-mediated signaling pathway	4	0.184843	0.012705	PTPRC, CD3E, THEMIS, CD247	1	0.116629	19.0201
GOTERM_BP_FAT	GO:0050854~regulation of antigen receptor-mediated signaling pathway	3	0.138632	0.0131449	PTPRC, UBASH3A, TRAT1	1	0.119671	19.6134
SP_PIR_KEYWORDS	extracellular matrix	9	0.415896	0.0133895	MMP9, LUM, SERPINA1, POSTN, EPYC, COL11A1, MMP13, COL10A1, SPP1	0.974089	0.0852453	16.2504
SP_PIR_KEYWORDS	Antimicrobial	5	0.231054	0.0135367	CCL20, GNLY, S100A9, LYZ, DEFB1	0.975115	0.0841845	16.4146
GOTERM_MF_FAT	GO:0008329~pattern recognition receptor activity	3	0.138632	0.014461	LY96, CLEC7A, CD14	0.991081	0.145568	17.8757
KEGG_PATHWAY	hsa04670:Leukocyte transendothelial migration	8	0.369686	0.0147596	VCAM1, ITK, CYBB, VAV3, MMP9, ITGB2, ITGA4, RHOH	0.652066	0.0915147	14.3014
INTERPRO	IPR003597:Immunoglobulin C1-set	5	0.231054	0.0149008	SIRPG, CD1C, IGKC, IGHM, CD1E	0.997497	0.22088	18.8869
GOTERM_BP_FAT	GO:0045621~positive regulation of lymphocyte differentiation	4	0.184843	0.0149152	PTPRC, IL7, IL2RG, IL7R	1	0.133919	21.9599
GOTERM_BP_FAT	GO:0032103~positive regulation of response to external stimulus	5	0.231054	0.0150223	FCER1A, C3, CCR4, FCER1G, CCL5	1	0.133978	22.0997
GOTERM_BP_FAT	GO:0045061~thymic T cell selection	3	0.138632	0.0153844	PTPRC, CD3D, CD3E	1	0.136151	22.5709
GOTERM_BP_FAT	GO:0042100~B cell proliferation	3	0.138632	0.0153844	PTPRC, CD40LG, IL7R	1	0.136151	22.5709
INTERPRO	IPR002473:Small chemokine, C-X-C/Interleukin 8	3	0.138632	0.0157388	CXCL1, CCL20, CXCL13	0.998218	0.223679	19.8437
GOTERM_BP_FAT	GO:0048872~homeostasis of number of cells	6	0.277264	0.0166439	INHBA, CORO1A, TNFSF13B, IL7, TNFSF14, IL7R	1	0.145631	24.1891
KEGG_PATHWAY	hsa04610:Complement and coagulation cascades	6	0.277264	0.0174102	C1QA, C1QB, C3AR1, C3, SERPINA1, PLAU	0.712637	0.0987002	16.6644
GOTERM_BP_FAT	GO:0051222~positive regulation of protein transport	5	0.231054	0.0175136	CRTAM, SAA2, SAA1, TNFSF14, CASP1	1	0.151766	25.2878
SP_PIR_KEYWORDS	amyloidosis	3	0.138632	0.0177725	SAA2, SAA1, LYZ	0.992247	0.106863	21.015
GOTERM_BP_FAT	GO:0050716~positive regulation of interleukin-1 secretion	3	0.138632	0.0177747	SAA2, SAA1, CASP1	1	0.152939	25.6147
BIOCARTA	h_LairPathway:Cells and Molecules involved in local acute inflammatory response	4	0.184843	0.0179395	VCAM1, C3, ITGB2, ITGA4	0.75634	0.111006	17.4266
INTERPRO	IPR001079:Galectin, carbohydrate recognition domain	3	0.138632	0.0179953	LGALS2, LGALS12, LOC400696	0.999287	0.243213	22.3682
GOTERM_BP_FAT	GO:0050878~regulation of body fluid levels	7	0.323475	0.0187392	P2RY12, SAA2, CD40LG, SAA1, SERPINA1, TFPI2, PLAU	1	0.159651	26.8108
SP_PIR_KEYWORDS	sh3 domain	8	0.369686	0.0196827	FYB, ITK, VAV3, HCK, UBASH3A, SAMSN1, GRAP2, BTK	0.995425	0.115238	23.0121
GOTERM_BP_FAT	GO:0007229~integrin-mediated signaling pathway	5	0.231054	0.0202483	VAV3, ITGB2, ITGA4, ADAMDEC1, ITGBL1	1	0.170454	28.646
GOTERM_BP_FAT	GO:0032760~positive regulation of tumor necrosis factor production	3	0.138632	0.020311	FCER1G, CLEC7A, CD14	1	0.169942	28.7213
GOTERM_BP_FAT	GO:0050704~regulation of interleukin-1 secretion	3	0.138632	0.020311	SAA2, SAA1, CASP1	1	0.169942	28.7213
GOTERM_BP_FAT	GO:0043370~regulation of CD4-positive, alpha beta T cell differentiation	3	0.138632	0.020311	IL27, IL2RG, IRF4	1	0.169942	28.7213
KEGG_PATHWAY	hsa05322:Systemic lupus erythematosus	7	0.323475	0.0213236	C1QA, C1QB, FCGR2B, C3, CD40LG, FCGR1A, FCGR2A	0.783541	0.111055	20.0457
GOTERM_BP_FAT	GO:0006953~acute-phase response	4	0.184843	0.0213348	SAA2, SAA1, SERPINA1, CD163	1	0.176756	29.9403
SP_PIR_KEYWORDS	sulfation	4	0.184843	0.0216156	C3AR1, LUM, CCR2, ANPEP	0.99732	0.12331	24.9853
SP_PIR_KEYWORDS	cell adhesion	12	0.554529	0.0223265	VCAM1, SIRPG, CD33, SIGLEC8, CD2, ITGB2, POSTN, LY9, ITGA4, THBS2, NTM, SPP1	0.997799	0.124555	25.6993
GOTERM_BP_FAT	GO:0050714~positive regulation of protein secretion	4	0.184843	0.0227731	CRTAM, SAA2, SAA1, CASP1	1	0.186535	31.62
GOTERM_BP_FAT	GO:0002700~regulation of production of molecular mediator of immune response	4	0.184843	0.0227731	PTPRC, CD40LG, TBX21, FCER1G	1	0.186535	31.62
GOTERM_BP_FAT	GO:0045577~regulation of B cell differentiation	3	0.138632	0.0229884	INHBA, PTPRC, IL2RG	1	0.187076	31.8682
GOTERM_BP_FAT	GO:0009615~response to virus	6	0.277264	0.0232368	LCN2, CCL11, PTPRC, CCL19, CCL5, CCL4	1	0.187852	32.1534
GOTERM_BP_FAT	GO:0006956~complement activation	4	0.184843	0.0242629	C1QA, C1QB, C3, VSIG4	1	0.194285	33.3199
GOTERM_BP_FAT	GO:0042035~regulation of cytokine biosynthetic process	5	0.231054	0.024283	FCER1A, INHBA, CD3E, IL27, IRF4	1	0.193354	33.3425
SP_PIR_KEYWORDS	palmoplantar keratoderma	3	0.138632	0.024691	KRT6A, KRT16, GJB2	0.998858	0.134246	28.0288
KEGG_PATHWAY	hsa05310:Asthma	4	0.184843	0.0250733	FCER1A, CCL11, CD40LG, FCER1G	0.83518	0.120831	23.1687
GOTERM_BP_FAT	GO:0006928~cell motion	14	0.64695	0.025212	CCL2, VAV3, S100A9, ITGB2, ITGA4, CCL5, CCL4, VCAM1, CORO1A, SAA2, CCR4, SAA1, CATSPER1, PLAU	1	0.198947	34.382
KEGG_PATHWAY	hsa04514:Cell adhesion molecules (CAMs)	8	0.369686	0.0257028	VCAM1, PTPRC, CD40LG, ICOS, CD2, CTLA4, ITGB2, ITGA4	0.842568	0.115958	23.6821
UP_SEQ_FEATURE	chain:Serum amyloid protein A(4-101)	2	0.0924214	0.0257832	SAA2, SAA1	1	0.534732	32.5749
UP_SEQ_FEATURE	chain:Amyloid protein A	2	0.0924214	0.0257832	SAA2, SAA1	1	0.534732	32.5749
UP_SEQ_FEATURE	chain:Serum amyloid protein A(2-104)	2	0.0924214	0.0257832	SAA2, SAA1	1	0.534732	32.5749
UP_SEQ_FEATURE	chain:Serum amyloid protein A(2-102)	2	0.0924214	0.0257832	SAA2, SAA1	1	0.534732	32.5749
UP_SEQ_FEATURE	chain:Serum amyloid protein A(2-103)	2	0.0924214	0.0257832	SAA2, SAA1	1	0.534732	32.5749
UP_SEQ_FEATURE	chain:Serum amyloid A protein	2	0.0924214	0.0257832	SAA2, SAA1	1	0.534732	32.5749
UP_SEQ_FEATURE	propeptide:Often cleaved during amyloidogenesis	2	0.0924214	0.0257832	SAA2, SAA1	1	0.534732	32.5749
UP_SEQ_FEATURE	chain:Serum amyloid protein A(3-104)	2	0.0924214	0.0257832	SAA2, SAA1	1	0.534732	32.5749
GOTERM_BP_FAT	GO:0050850~positive regulation of calcium-mediated signaling	3	0.138632	0.0258023	FCER1A, CD3E, TRAT1	1	0.202047	35.0346
GOTERM_BP_FAT	GO:0032732~positive regulation of interleukin-1 production	3	0.138632	0.0258023	SAA2, SAA1, CASP1	1	0.202047	35.0346
GOTERM_BP_FAT	GO:0002541~activation of plasma proteins involved in acute inflammatory response	4	0.184843	0.0258043	C1QA, C1QB, C3, VSIG4	1	0.200969	35.0368
GOTERM_BP_FAT	GO:0042113~B cell activation	5	0.231054	0.0264698	VCAM1, PTPRC, CD40LG, ITGA4, IL7R	1	0.204538	35.7651
GOTERM_MF_FAT	GO:0031727~CCR2 chemokine receptor binding	2	0.0924214	0.0264737	CCL2, CCR2	0.999832	0.244535	30.4233
GOTERM_MF_FAT	GO:0004917~interleukin-7 receptor activity	2	0.0924214	0.0264737	IL2RG, IL7R	0.999832	0.244535	30.4233
GOTERM_MF_FAT	GO:0019982~interleukin-7 binding	2	0.0924214	0.0264737	IL2RG, IL7R	0.999832	0.244535	30.4233
GOTERM_MF_FAT	GO:0005070~SH3/SH2 adaptor activity	4	0.184843	0.0273846	SH2D1A, VAV3, STAP1, GRAP2	0.999876	0.245075	31.2984
GOTERM_BP_FAT	GO:0051223~regulation of protein transport	6	0.277264	0.0275382	CRTAM, SAA2, CD40LG, SAA1, TNFSF14, CASP1	1	0.210829	36.9184
INTERPRO	IPR015484:CD3 gamma and delta chain	2	0.0924214	0.0276597	CD3G, CD3D	0.999986	0.339335	32.3682
KEGG_PATHWAY	hsa04664:Fc epsilon RI signaling pathway	6	0.277264	0.0280154	FCER1A, VAV3, FCER1G, PLA2G2D, BTK, LCP2	0.86701	0.118467	25.5414
GOTERM_BP_FAT	GO:0009595~detection of biotic stimulus	3	0.138632	0.028748	CRTAM, LY96, CLEC7A	1	0.217965	38.2009
SP_PIR_KEYWORDS	duplication	8	0.369686	0.0291147	LRG1, IL2RG, HP, ITGB2, ITGA4, PIGR, IGHM, TFPI2, HPR	0.999667	0.153645	32.2069
SMART	SM00276:GLECT	3	0.138632	0.0291878	LGALS2, LGALS12, LOC400696	0.93447	0.261257	27.6473
GOTERM_BP_FAT	GO:0002888~positive regulation of myeloid leukocyte mediated immunity	2	0.0924214	0.0294965	C3, FCER1G	1	0.221869	38.9819
INTERPRO	IPR001452:Src homology-3 domain	8	0.369686	0.0296397	FYB, ITK, VAV3, HCK, UBASH3A, SAMSN1, GRAP2, BTK	0.999994	0.348678	34.2634
UP_SEQ_FEATURE	propeptide:Removed in mature form	8	0.369686	0.0304168	CD48, NT5E, NTM, GBP2, CD14, VNN3, PSMB9, RHOH	1	0.580461	37.255
GOTERM_BP_FAT	GO:0051046~regulation of secretion	8	0.369686	0.0312781	FCER1A, INHBA, CD38, CRTAM, SAA2, CD40LG, SAA1, CASP1	1	0.232556	40.8041
BIOCARTA	h_eosinophilsPathway:The Role of Eosinophils in the Chemokine Network of Allergy	3	0.138632	0.0312797	CCL11, CCR3, CCL5	0.916155	0.1736	28.5488
GOTERM_BP_FAT	GO:0060341~regulation of cellular localization	9	0.415896	0.0320284	FCER1A, INHBA, CD38, CRTAM, SAA2, CD40LG, SAA1, TNFSF14, CASP1	1	0.236283	41.556
UP_SEQ_FEATURE	domain:DAPIN	3	0.138632	0.0326603	PYHIN1, MNDA, AIM2	1	0.592546	39.4104
GOTERM_CC_FAT	GO:0005602~complement component C1 complex	2	0.0924214	0.0330517	C1QA, C1QB	0.996914	0.303237	33.6913
SMART	SM00407:IGc1	5	0.231054	0.0342283	SIRPG, CD1C, IGKC, IGHM, CD1E	0.959407	0.274153	31.6472
GOTERM_BP_FAT	GO:0042108~positive regulation of cytokine biosynthetic process	4	0.184843	0.0342804	FCER1A, CD3E, IL27, IRF4	1	0.249613	43.7594
GOTERM_BP_FAT	GO:0070201~regulation of establishment of protein localization	6	0.277264	0.0343629	CRTAM, SAA2, CD40LG, SAA1, TNFSF14, CASP1	1	0.248891	43.8386
SP_PIR_KEYWORDS	collagen	5	0.231054	0.0349742	C1QA, C1QB, COL11A1, MMP13, COL10A1	0.999935	0.178721	37.3965
GOTERM_BP_FAT	GO:0050848~regulation of calcium-mediated signaling	3	0.138632	0.0350171	FCER1A, CD3E, TRAT1	1	0.251793	44.4632
KEGG_PATHWAY	hsa04612:Antigen processing and presentation	6	0.277264	0.0353673	KLRC2, KLRC3, CTSS, KLRD1, KLRC1, KIR2DL4	0.922429	0.139624	31.1838
UP_SEQ_FEATURE	domain:Ig-like V-type 2	3	0.138632	0.0354703	VTCN1, LY9, PIGR	1	0.609497	42.0126
UP_SEQ_FEATURE	domain:PH	8	0.369686	0.0356492	ITK, VAV3, DAPP1, STAP1, C10ORF81, ARHGAP15, APBB1IP, BTK	1	0.598036	42.1746
OMIM_DISEASE	Pachyonychia congenita, Jadassohn-Lewandowsky type	2	0.0924214	0.0361741	KRT6A, KRT16	0.988417	0.892375	34.5305
GOTERM_MF_FAT	GO:0030674~protein binding, bridging	5	0.231054	0.0368245	SH2D1A, VAV3, STAP1, GRAP2, COL11A1	0.999995	0.308142	39.7855
SP_PIR_KEYWORDS	g-protein coupled receptor	18	0.831793	0.0370993	C3AR1, GPR18, GPR171, GPR65, GPR120, GPR141, P2RY12, CCR8, P2RY10, CCR7, EMR1, CCR4, CCR3, HTR7, CCR2, GPR25, PTGDR, GPR115	0.999964	0.185274	39.1861
INTERPRO	IPR004020:Pyrin	3	0.138632	0.0371518	PYHIN1, MNDA, AIM2	1	0.406011	41.0143
OMIM_DISEASE	Newly identified genetic risk variants for celiac disease related to the immune response	3	0.138632	0.0374132	RGS1, IL18RAP, CCR3	0.990086	0.785179	35.4917
GOTERM_BP_FAT	GO:0032102~negative regulation of response to external stimulus	4	0.184843	0.0380264	SAA2, SAA1, NT5E, SPP1	1	0.269255	47.2527
SP_PIR_KEYWORDS	ectodermal dysplasia	3	0.138632	0.0382082	KRT6A, KRT16, GJB2	0.999974	0.186987	40.101
SP_PIR_KEYWORDS	transcytosis	2	0.0924214	0.0383369	IGJ, PIGR	0.999975	0.184313	40.2063
PIR_SUPERFAMILY	PIRSF018550:PIRSF018550	2	0.0924214	0.0388286	PYHIN1, MNDA	0.997152	0.567127	37.6135
GOTERM_MF_FAT	GO:0019767~IgE receptor activity	2	0.0924214	0.039448	FCER1A, FCER1G	0.999998	0.31855	41.9655
GOTERM_MF_FAT	GO:0042608~T cell receptor binding	2	0.0924214	0.039448	CD3G, CD3E	0.999998	0.31855	41.9655
GOTERM_MF_FAT	GO:0048020~CCR chemokine receptor binding	2	0.0924214	0.039448	CCL2, CCR2	0.999998	0.31855	41.9655
GOTERM_MF_FAT	GO:0019976~interleukin-2 binding	2	0.0924214	0.039448	IL2RB, IL2RG	0.999998	0.31855	41.9655
GOTERM_MF_FAT	GO:0004911~interleukin-2 receptor activity	2	0.0924214	0.039448	IL2RB, IL2RG	0.999998	0.31855	41.9655
GOTERM_BP_FAT	GO:0006508~proteolysis	24	1.10906	0.0403999	C3, MMP9, HP, ANPEP, CASP5, FAP, HTRA4, TPSB2, CASP1, GZMA, GZMB, CTSS, GZMH, MMP13, HPR, PSMB9, C1QA, GZMM, C1QB, GZMK, CTSK, UBD, VSIG4, TPSAB1, PLAU, ADAMDEC1	1	0.282357	49.3595
SP_PIR_KEYWORDS	amyloid	3	0.138632	0.0411834	SAA2, SAA1, LYZ	0.999989	0.19349	42.4933
INTERPRO	IPR008424:Immunoglobulin C2-set	2	0.0924214	0.0412025	VCAM1, CD2	1	0.428564	44.3816
UP_SEQ_FEATURE	domain:Fibronectin type-III	4	0.184843	0.0412379	IL2RB, IL21R, IL2RG, IL7R	1	0.639715	47.0299
GOTERM_MF_FAT	GO:0042287~MHC protein binding	3	0.138632	0.0433418	TARP, KLRK1, CLEC7A	0.999999	0.336466	45.0666
INTERPRO	IPR002353:Type II antifreeze protein	3	0.138632	0.0435946	CLEC4E, KLRK1, CLEC7A	1	0.436565	46.2854
INTERPRO	IPR008957:Fibronectin, type III-like fold	7	0.323475	0.0438126	PTPRC, IL2RB, IL12RB1, IL10RA, IL21R, IL2RG, IL7R	1	0.428001	46.4559
GOTERM_BP_FAT	GO:0001911~negative regulation of leukocyte mediated cytotoxicity	2	0.0924214	0.0439184	PTPRC, IL7R	1	0.301832	52.3376
GOTERM_BP_FAT	GO:0006922~cleavage of lamin	2	0.0924214	0.0439184	GZMA, GZMB	1	0.301832	52.3376
GOTERM_BP_FAT	GO:0006923~cleavage of cytoskeletal proteins during apoptosis	2	0.0924214	0.0439184	GZMA, GZMB	1	0.301832	52.3376
GOTERM_BP_FAT	GO:0001915~negative regulation of T cell mediated cytotoxicity	2	0.0924214	0.0439184	PTPRC, IL7R	1	0.301832	52.3376
GOTERM_BP_FAT	GO:0031342~negative regulation of cell killing	2	0.0924214	0.0439184	PTPRC, IL7R	1	0.301832	52.3376
GOTERM_BP_FAT	GO:0006944~membrane fusion	4	0.184843	0.0440199	CORO1A, VAV3, STAP1, CATSPER1	1	0.301012	52.421
COG_ONTOLOGY	Nucleotide transport and metabolism	2	0.0924214	0.0443252	DPYD, NT5E	0.165857	0.165857	15.8948
UP_SEQ_FEATURE	domain:Ig-like V-type 1	3	0.138632	0.0444287	VTCN1, LY9, PIGR	1	0.655254	49.6285
GOTERM_BP_FAT	GO:0032652~regulation of interleukin-1 production	3	0.138632	0.0453003	SAA2, SAA1, CASP1	1	0.306999	53.4616
GOTERM_BP_FAT	GO:0051250~negative regulation of lymphocyte activation	4	0.184843	0.0461162	TIGIT, INHBA, CTLA4, VSIG4	1	0.310241	54.1135
BBID	78.B_Cell_Development	4	0.184843	0.0465494	IL7, ITGB2, IL7R, IGHM	0.858347	0.623632	35.5107
GOTERM_BP_FAT	GO:0008037~cell recognition	4	0.184843	0.0482612	CRTAM, CLEC7A, NTM, NCR3	1	0.32089	55.7867
GOTERM_MF_FAT	GO:0008201~heparin binding	5	0.231054	0.0487738	PTPRC, CCL2, POSTN, GPNMB, THBS2	1	0.362391	49.137
GOTERM_BP_FAT	GO:0001906~cell killing	3	0.138632	0.0489461	CRTAM, GNLY, SLAMF7	1	0.323245	56.3087
GOTERM_BP_FAT	GO:0001666~response to hypoxia	6	0.277264	0.0496123	CD38, CCL2, SERPINA1, CASP1, MMP13, PLAU	1	0.325467	56.8109
GOTERM_MF_FAT	GO:0019838~growth factor binding	5	0.231054	0.0516875	IL2RB, IL10RA, IL2RG, HTRA4, IL7R	1	0.371696	51.2034
GOTERM_MF_FAT	GO:0019763~immunoglobulin receptor activity	2	0.0924214	0.0522505	FCER1A, FCER1G	1	0.367177	51.5936
GOTERM_BP_FAT	GO:0050777~negative regulation of immune response	3	0.138632	0.0526943	PTPRC, CTLA4, IL7R	1	0.34071	59.0647
GOTERM_BP_FAT	GO:0046637~regulation of alpha-beta T cell differentiation	3	0.138632	0.0526943	IL27, IL2RG, IRF4	1	0.34071	59.0647
GOTERM_BP_FAT	GO:0002695~negative regulation of leukocyte activation	4	0.184843	0.0526955	TIGIT, INHBA, CTLA4, VSIG4	1	0.33923	59.0655
KEGG_PATHWAY	hsa05332:Graft-versus-host disease	4	0.184843	0.0535903	FASLG, GZMB, KLRD1, KLRC1	0.979973	0.195278	43.5425
GOTERM_BP_FAT	GO:0030155~regulation of cell adhesion	6	0.277264	0.053616	SIRPG, VAV3, SAA2, SAA1, ADAMDEC1, SPP1	1	0.34264	59.7169
SP_PIR_KEYWORDS	complement pathway	3	0.138632	0.053899	C1QA, C1QB, C3	1	0.242746	51.7563
KEGG_PATHWAY	hsa04630:Jak-STAT signaling pathway	8	0.369686	0.0539218	IL2RB, IL12RB1, IL7, IL10RA, IL21R, IL2RG, IL15, IL7R	0.980465	0.187089	43.7474
UP_SEQ_FEATURE	domain:CARD	3	0.138632	0.0541225	CASP5, CASP1, BIRC3	1	0.716862	56.8116
UP_SEQ_FEATURE	domain:Ig-like 2	3	0.138632	0.0541225	FCER1A, CD244, VSIG4	1	0.716862	56.8116
UP_SEQ_FEATURE	domain:Ig-like 1	3	0.138632	0.0541225	FCER1A, CD244, VSIG4	1	0.716862	56.8116
INTERPRO	IPR003172:MD-2-related lipid-recognition	2	0.0924214	0.0545575	LY96, LY86	1	0.492535	54.2616
GOTERM_BP_FAT	GO:0032880~regulation of protein localization	6	0.277264	0.0549912	CRTAM, SAA2, CD40LG, SAA1, TNFSF14, CASP1	1	0.348378	60.6719
GOTERM_BP_FAT	GO:0046635~positive regulation of alpha-beta T cell activation	3	0.138632	0.0565412	PTPRC, CD3E, IL2RG	1	0.354918	61.7228
GOTERM_BP_FAT	GO:0000018~regulation of DNA recombination	3	0.138632	0.0565412	PTPRC, TBX21, IL7R	1	0.354918	61.7228
GOTERM_BP_FAT	GO:0002637~regulation of immunoglobulin production	3	0.138632	0.0565412	PTPRC, CD40LG, TBX21	1	0.354918	61.7228
BIOCARTA	h_blymphocytePathway:B Lymphocyte Cell Surface Molecules	3	0.138632	0.0573312	PTPRC, FCGR2B, ITGB2	0.99	0.280313	46.448
KEGG_PATHWAY	hsa04666:Fc gamma R-mediated phagocytosis	6	0.277264	0.0575213	PTPRC, VAV3, FCGR2B, HCK, FCGR1A, FCGR2A	0.985097	0.189666	45.9296
PIR_SUPERFAMILY	PIRSF000602:tyrosine-protein kinase, TEC-type	2	0.0924214	0.0576777	ITK, BTK	0.999848	0.666811	50.7264
GOTERM_BP_FAT	GO:0033089~positive regulation of T cell differentiation in the thymus	2	0.0924214	0.0581271	IL2RG, IL7R	1	0.361518	62.7707
GOTERM_BP_FAT	GO:0002220~innate immune response activating cell surface receptor signaling pathway	2	0.0924214	0.0581271	KLRK1, CLEC7A	1	0.361518	62.7707
GOTERM_BP_FAT	GO:0048305~immunoglobulin secretion	2	0.0924214	0.0581271	TNFSF13B, CD40LG	1	0.361518	62.7707
GOTERM_MF_FAT	GO:0046983~protein dimerization activity	13	0.600739	0.0586879	CD3G, CD3D, GZMA, CD3E, CD247, BATF, C1QB, INHBA, CYBB, CORO1A, FAP, CD2, DPYD	1	0.394956	55.8546
GOTERM_BP_FAT	GO:0070482~response to oxygen levels	6	0.277264	0.0592388	CD38, CCL2, SERPINA1, CASP1, MMP13, PLAU	1	0.365617	63.4891
GOTERM_BP_FAT	GO:0033077~T cell differentiation in the thymus	3	0.138632	0.0604831	PTPRC, CD3D, CD3E	1	0.370312	64.2777
SP_PIR_KEYWORDS	Apoptosis	10	0.462107	0.0604904	CASP5, GZMA, SULF1, GPR65, LGALS12, FASLG, GZMB, MGC29506, CASP1, BIRC3	1	0.264679	55.9955
SP_PIR_KEYWORDS	immunoglobulin	3	0.138632	0.0607099	FCGR2B, IGKC, IGHM	1	0.261466	56.1306
SP_PIR_KEYWORDS	phosphatidylinositol linkage	3	0.138632	0.0607099	CD48, NT5E, CD14	1	0.261466	56.1306
UP_SEQ_FEATURE	domain:C1q	3	0.138632	0.0609593	C1QA, C1QB, COL10A1	1	0.748863	61.2895
GOTERM_BP_FAT	GO:0008283~cell proliferation	12	0.554529	0.0610731	CXCL1, PTPRC, CRTAM, TNFSF13B, CD40LG, KRT16, LY86, TNFSF14, TNFRSF17, CD70, IL15, IL7R	1	0.371711	64.6461
INTERPRO	IPR001315:Caspase Recruitment	3	0.138632	0.0613086	CASP5, CASP1, BIRC3	1	0.524065	58.6109
BBID	33.GProt-coupled_Rec_T_Cell_med_Inflamm	3	0.138632	0.0615983	CCL2, CCL5, CXCL10	0.92622	0.580583	44.2939
BBID	60.IL-15_rheumatoid-arthritis_synovitis	3	0.138632	0.0615983	CD69, ITGB2, IL15	0.92622	0.580583	44.2939
BBID	34.Chemokines_in_EAE	3	0.138632	0.0615983	CCL2, CCL5, CXCL10	0.92622	0.580583	44.2939
GOTERM_BP_FAT	GO:0050866~negative regulation of cell activation	4	0.184843	0.0621284	TIGIT, INHBA, CTLA4, VSIG4	1	0.375371	65.2961
SP_PIR_KEYWORDS	transducer	18	0.831793	0.0623669	C3AR1, GPR18, GPR171, GPR65, GPR120, GPR141, P2RY12, CCR8, P2RY10, CCR7, EMR1, CCR4, CCR3, HTR7, CCR2, GPR25, PTGDR, GPR115	1	0.263736	57.1379
SP_PIR_KEYWORDS	ige-binding protein	2	0.0924214	0.0630779	FCER1A, FCER1G	1	0.262458	57.5635
SP_PIR_KEYWORDS	T-cell receptor	2	0.0924214	0.0630779	CD3E, CD247	1	0.262458	57.5635
UP_SEQ_FEATURE	short sequence motif:Internalization signal	2	0.0924214	0.0632218	CD1C, CD163	1	0.751242	62.6733
SP_PIR_KEYWORDS	hydroxylation	4	0.184843	0.0645095	C1QA, C1QB, COL11A1, COL10A1	1	0.263831	58.4087
GOTERM_BP_FAT	GO:0002260~lymphocyte homeostasis	3	0.138632	0.0645161	CORO1A, TNFSF13B, TNFSF14	1	0.385397	66.7254
GOTERM_CC_FAT	GO:0034364~high-density lipoprotein particle	3	0.138632	0.0645324	SAA2, SAA1, HP, HPR	0.99999	0.490811	55.7557
GOTERM_MF_FAT	GO:0019863~IgE binding	2	0.0924214	0.0648832	FCER1A, FCER1G	1	0.419218	59.6249
GOTERM_BP_FAT	GO:0006915~apoptosis	15	0.693161	0.0651233	VAV3, GZMA, LY86, GPR65, LGALS12, FASLG, ITGB2, GZMB, BIRC3, GZMH, CASP5, SULF1, MGC29506, CASP1, CD14	1	0.386759	67.08
GOTERM_BP_FAT	GO:0042060~wound healing	7	0.323475	0.0656075	P2RY12, SAA2, CD40LG, SAA1, SERPINA1, TFPI2, PLAU	1	0.387523	67.3602
INTERPRO	IPR011029:DEATH-like	4	0.184843	0.0667537	CASP5, CASP1, BIRC3, AIM2	1	0.545056	61.8356
GOTERM_BP_FAT	GO:0048545~response to steroid hormone stimulus	7	0.323475	0.0669437	C1QB, CD38, CCL2, SERPINA1, CCL5, MMP13, SPP1	1	0.392281	68.1218
INTERPRO	IPR000096:Serum amyloid A protein	2	0.0924214	0.0677273	SAA2, SAA1	1	0.540342	62.387
INTERPRO	IPR011001:Saposin-like	2	0.0924214	0.0677273	GNLY, SFTPB	1	0.540342	62.387
INTERPRO	IPR008138:Saposin-like type B, 2	2	0.0924214	0.0677273	GNLY, SFTPB	1	0.540342	62.387
GOTERM_BP_FAT	GO:0006958~complement activation, classical pathway	3	0.138632	0.0686369	C1QA, C1QB, C3	1	0.398613	69.063
GOTERM_BP_FAT	GO:0002831~regulation of response to biotic stimulus	3	0.138632	0.0686369	CRTAM, IL27, IL15	1	0.398613	69.063
GOTERM_BP_FAT	GO:0008219~cell death	17	0.785582	0.0696329	VAV3, GZMA, LY86, GPR65, LYZ, LGALS12, FASLG, ITGB2, GZMB, GZMH, BIRC3, GZMM, CASP5, SULF1, MGC29506, CASP1, CD14	1	0.401647	69.6044
SMART	SM00737:ML	2	0.0924214	0.0703317	LY96, LY86	0.998781	0.456615	54.9194
GOTERM_MF_FAT	GO:0004197~cysteine-type endopeptidase activity	4	0.184843	0.071238	CASP5, CTSK, CTSS, CASP1	1	0.442343	63.1807
GOTERM_BP_FAT	GO:0012501~programmed cell death	15	0.693161	0.0716538	VAV3, GZMA, LY86, GPR65, LGALS12, FASLG, ITGB2, GZMB, BIRC3, GZMH, CASP5, SULF1, MGC29506, CASP1, CD14	1	0.409273	70.6756
GOTERM_BP_FAT	GO:0050857~positive regulation of antigen receptor-mediated signaling pathway	2	0.0924214	0.0721256	PTPRC, TRAT1	1	0.409842	70.9205
GOTERM_BP_FAT	GO:0045589~regulation of regulatory T cell differentiation	2	0.0924214	0.0721256	CTLA4, IL2RG	1	0.409842	70.9205
SP_PIR_KEYWORDS	hydrolase	28	1.2939	0.072386	C3, MMP9, ANPEP, CASP5, FAP, HTRA4, TPSB2, CASP1, NT5E, VNN3, PTPRC, GZMA, RNASE6, LYZ, CHI3L2, GZMB, CTSS, GZMH, MMP13, PSMB9, GZMM, CD38, CTSK, GZMK, SULF1, TPSAB1, PLA2G2D, ADAMDEC1, PLAU	1	0.287789	62.7871
GOTERM_BP_FAT	GO:0032649~regulation of interferon-gamma production	3	0.138632	0.072842	INHBA, IL27, KLRK1	1	0.411494	71.2887
GOTERM_BP_FAT	GO:0032663~regulation of interleukin-2 production	3	0.138632	0.072842	CD3E, IRF4, VSIG4	1	0.411494	71.2887
INTERPRO	IPR001073:Complement C1q protein	3	0.138632	0.0729151	C1QA, C1QB, COL10A1	1	0.557998	65.2025
GOTERM_BP_FAT	GO:0016265~death	17	0.785582	0.0730589	VAV3, GZMA, LY86, GPR65, LYZ, LGALS12, FASLG, ITGB2, GZMB, GZMH, BIRC3, GZMM, CASP5, SULF1, MGC29506, CASP1, CD14	1	0.410917	71.3994
SP_PIR_KEYWORDS	thymocyte	2	0.0924214	0.0752097	CD1C, CD1E	1	0.29345	64.25
PIR_SUPERFAMILY	PIRSF002514:lipocalin	2	0.0924214	0.0761596	LCN2, PAEP	0.999992	0.728193	61.0843
PIR_SUPERFAMILY	PIRSF002472:amyloid protein, SAA type	2	0.0924214	0.0761596	SAA2, SAA1	0.999992	0.728193	61.0843
GOTERM_BP_FAT	GO:0032680~regulation of tumor necrosis factor production	3	0.138632	0.0771279	FCER1G, CLEC7A, CD14	1	0.42715	73.4019
GOTERM_BP_FAT	GO:0002455~humoral immune response mediated by circulating immunoglobulin	3	0.138632	0.0771279	C1QA, C1QB, C3	1	0.42715	73.4019
GOTERM_BP_FAT	GO:0050728~negative regulation of inflammatory response	3	0.138632	0.0771279	SAA2, SAA1, NT5E	1	0.42715	73.4019
BIOCARTA	h_no2il12Pathway:NO2-dependent IL 12 Pathway in NK cells	3	0.138632	0.0776619	IL12RB1, CD247, CD2	0.998174	0.343207	57.4779
SP_PIR_KEYWORDS	membrane protein	4	0.184843	0.078133	NKG7, IGHM, NT5E, CD14	1	0.299245	65.7085
GOTERM_BP_FAT	GO:0050730~regulation of peptidyl-tyrosine phosphorylation	4	0.184843	0.0803617	FCER1A, PTPRC, CD3E, ITGB2	1	0.439351	74.8986
GOTERM_CC_FAT	GO:0046696~lipopolysaccharide receptor complex	2	0.0924214	0.0806015	LY96, CD14	0.999999	0.55202	64.2008
INTERPRO	IPR017350:Caspase, interleukin-1 beta convertase	2	0.0924214	0.0807144	CASP5, CASP1	1	0.586734	69.0693
SP_PIR_KEYWORDS	gpi-anchor	5	0.231054	0.0812504	CD48, NT5E, NTM, CD14, VNN3	1	0.305472	67.203
UP_SEQ_FEATURE	domain:SH3	6	0.277264	0.0814388	FYB, ITK, HCK, UBASH3A, SAMSN1, BTK	1	0.827335	72.2458
INTERPRO	IPR017452:GPCR, rhodopsin-like superfamily	16	0.739372	0.0825766	C3AR1, GPR18, GPR171, GPR65, GPR120, GPR141, P2RY12, CCR8, P2RY10, CCR7, CCR4, CCR3, HTR7, CCR2, GPR25, PTGDR	1	0.585943	69.9315
GOTERM_CC_FAT	GO:0008305~integrin complex	3	0.138632	0.0836769	ITGB2, ITGA4, ITGBL1	1	0.546643	65.6374
INTERPRO	IPR000276:7TM GPCR, rhodopsin-like	16	0.739372	0.0846235	C3AR1, GPR18, GPR171, GPR65, GPR120, GPR141, P2RY12, CCR8, P2RY10, CCR7, CCR4, CCR3, HTR7, CCR2, GPR25, PTGDR	1	0.586041	70.8535
GOTERM_BP_FAT	GO:0016485~protein processing	5	0.231054	0.0856211	C1QA, C1QB, C3, CASP1, VSIG4	1	0.459507	77.165
GOTERM_BP_FAT	GO:0042742~defense response to bacterium	5	0.231054	0.0856211	CCL20, HCK, GNLY, LYZ, DEFB1	1	0.459507	77.165
GOTERM_BP_FAT	GO:0008624~induction of apoptosis by extracellular signals	5	0.231054	0.0856211	CD38, VAV3, CD3E, FASLG, BTK	1	0.459507	77.165
GOTERM_BP_FAT	GO:0002710~negative regulation of T cell mediated immunity	2	0.0924214	0.0859172	PTPRC, IL7R	1	0.459098	77.2867
GOTERM_BP_FAT	GO:0048304~positive regulation of isotype switching to IgG isotypes	2	0.0924214	0.0859172	PTPRC, TBX21	1	0.459098	77.2867
SMART	SM00197:SAA	2	0.0924214	0.0871323	SAA2, SAA1	0.999772	0.502881	63.0629
BIOCARTA	h_il7Pathway:IL-7 Signal Transduction	3	0.138632	0.0885601	IL7, IL2RG, IL7R	0.999278	0.363682	62.5017
GOTERM_BP_FAT	GO:0032940~secretion by cell	7	0.323475	0.0889244	FCER1A, TNFSF13B, CD40LG, GPR120, CCL5, LCP2, CXCL10	1	0.469532	78.4887
GOTERM_MF_FAT	GO:0001846~opsonin binding	2	0.0924214	0.0896487	CLEC7A, CD14	1	0.515463	71.9123
GOTERM_BP_FAT	GO:0032844~regulation of homeostatic process	5	0.231054	0.0899764	INHBA, CD38, PTPRC, CCL5, SPP1	1	0.472069	78.8949
GOTERM_BP_FAT	GO:0008285~negative regulation of cell proliferation	10	0.462107	0.090106	CXCL1, RARRES3, SIRPG, RARRES1, AIF1, CD33, CTLA4, IL15, GPNMB, VSIG4	1	0.470969	78.9444
SMART	SM00326:SH3	8	0.369686	0.0910491	FYB, ITK, VAV3, HCK, UBASH3A, SAMSN1, GRAP2, BTK	0.999847	0.491145	64.7579
GOTERM_BP_FAT	GO:0007187~G-protein signaling, coupled to cyclic nucleotide second messenger	5	0.231054	0.0921933	P2RY12, RGS1, CCL2, CCR3, HTR7	1	0.477486	79.7274
INTERPRO	IPR013320:Concanavalin A-like lectin/glucanase, subgroup	4	0.184843	0.0923598	LGALS2, LGALS12, THBS2, LOC400696	1	0.610571	74.1064
INTERPRO	IPR001849:Pleckstrin homology	8	0.369686	0.0931036	ITK, VAV3, DAPP1, STAP1, C10ORF81, ARHGAP15, APBB1IP, BTK	1	0.604817	74.4007
INTERPRO	IPR008139:Saposin B	2	0.0924214	0.0935214	GNLY, SFTPB	1	0.597915	74.5647
INTERPRO	IPR003191:Guanylate-binding protein, C-terminal	2	0.0924214	0.0935214	GBP6, GBP2	1	0.597915	74.5647
INTERPRO	IPR008405:Apolipoprotein L	2	0.0924214	0.0935214	APOL3, APOL6	1	0.597915	74.5647
PIR_SUPERFAMILY	PIRSF002472:Serum_amyloid_A	2	0.0924214	0.0942814	SAA2, SAA1	1	0.769059	69.2659
PIR_SUPERFAMILY	PIRSF038798:T-cell surface glycoprotein CD1	2	0.0924214	0.0942814	CD1C, CD1E	1	0.769059	69.2659
INTERPRO	IPR003596:Immunoglobulin V-set, subgroup	4	0.184843	0.0951158	TARP, CTLA4, IGKC, IGHM	1	0.596004	75.1814
SMART	SM00114:CARD	3	0.138632	0.0959066	CASP5, CASP1, BIRC3	0.999906	0.484464	66.7618
KEGG_PATHWAY	hsa00760:Nicotinate and nicotinamide metabolism	3	0.138632	0.0969705	CD38, NT5E, NNMT	0.999284	0.291679	65.3085
SP_PIR_KEYWORDS	integrin	3	0.138632	0.0985429	ITGB2, ITGA4, ADAMDEC1	1	0.355503	74.457
UP_SEQ_FEATURE	zinc finger region:Btk-type	2	0.0924214	0.0992273	ITK, BTK	1	0.877421	79.3377
GOTERM_BP_FAT	GO:0045059~positive thymic T cell selection	2	0.0924214	0.0995047	PTPRC, CD3D	1	0.503441	82.2595
GOTERM_BP_FAT	GO:0002707~negative regulation of lymphocyte mediated immunity	2	0.0924214	0.0995047	PTPRC, IL7R	1	0.503441	82.2595
GOTERM_BP_FAT	GO:0032733~positive regulation of interleukin-10 production	2	0.0924214	0.0995047	TIGIT, FCER1G	1	0.503441	82.2595
GOTERM_BP_FAT	GO:0002704~negative regulation of leukocyte mediated immunity	2	0.0924214	0.0995047	PTPRC, IL7R	1	0.503441	82.2595
GOTERM_BP_FAT	GO:0031348~negative regulation of defense response	3	0.138632	0.0996577	SAA2, SAA1, NT5E	1	0.502369	82.3092
GOTERM_BP_FAT	GO:0001776~leukocyte homeostasis	3	0.138632	0.0996577	CORO1A, TNFSF13B, TNFSF14	1	0.502369	82.3092
BIOCARTA	h_lympathway:Adhesion and Diapedesis of Lymphocytes	3	0.138632	0.0998842	VCAM1, ITGB2, ITGA4	0.999728	0.382964	67.1468
